# Supplementary material for: Transcriptomic analysis reveals specific osmoregulatory adaptive responses in gill mitochondria-rich cells and pavement cells of the Japanese eel
Source: BMC Genomics. 2015 Dec 18;16:1072. doi: 10.1186/s12864-015-2271-0 (PMC4683740; doi:10.1186/s12864-015-2271-0)
Supplement: Additional file 2: — Taxonomic distribution of the 12,003 identified eel gill transcripts. (XLSX 9 kb) [file 12864_2015_2271_MOESM2_ESM.xlsx]

## Sheet: Sheet1
Species	%
Lepisosteus oculatus	25.9211
Oncorhynchus mykiss	19.5856
Danio rerio	10.9059
Astyanax mexicanus	9.99074
reochromis niloticus	4.80107
Salmo salar	3.1069
Gasterosteus aculeatus	2.06642
Ictalurus punctatus	1.97563
Takifugu rubripes	1.77226
Xiphophorus maculatus	1.46901
Poecilia formosa	1.42725
Tetraodon nigroviridis	1.40001
Oryzias latipes	1.14035
Latimeria chalumnae	0.686387
Osmerus mordax	0.506619
Dicentrarchus labrax	0.432169
Anguilla japonica	0.370431
Homo sapiens	0.288718
Pelodiscus sinensis	0.272376
Others	11.881
