# Supplementary material for: Transcriptomic analysis reveals specific osmoregulatory adaptive responses in gill mitochondria-rich cells and pavement cells of the Japanese eel
Source: BMC Genomics. 2015 Dec 18;16:1072. doi: 10.1186/s12864-015-2271-0 (PMC4683740; doi:10.1186/s12864-015-2271-0)
Supplement: Additional file 3: — Comparison of the present cell-type specific transcriptome data to our previous whole-gill tissue transcriptome. (XLSX 1505 kb) [file 12864_2015_2271_MOESM3_ESM.xlsx]

## Sheet: Sheet1
Forward ID (Miseq)	Backward ID (454)	Forward evalue	Backward evalue	Percent Identity	PercentageAlign	MiSeq annotated gene	454 annotated gene
c91577_g1_i3	contig03950	0	0	99.7	100	sp|Q9Z2A7|DGAT1_MOUSE`Q9Z2A7`Q:79-504,H:74-492`71.83%ID`E:0`RecName: Full=Diacylglycerol O-acyltransferase 1; EC=2.3.1.20; AltName: Full=Acyl-CoA retinol O-fatty-acyltransferase; Short=ARAT; Short=Retinol O-fatty-acyltransferase; EC=2.3.1.76; AltName: Full=Diglyceride acyltransferase;`Eukaryota; Metazoa; Chordata; Craniata; Vertebrata; Euteleostomi; Mammalia; Eutheria; Euarchontoglires; Glires; R…	diacylglycerol O-acyltransferase 1 [Danio rerio]
c82127_g1_i1	contig07347	0	0	99.6	51.53	sp|Q4R7L3|PRS6B_MACFA`Q4R7L3`Q:12-278,H:1-267`97%ID`E:3e-152`RecName: Full=26S protease regulatory subunit 6B; AltName: Full=26S proteasome AAA-ATPase subunit RPT3; AltName: Full=Proteasome 26S subunit ATPase 4;`Eukaryota; Metazoa; Chordata; Craniata; Vertebrata; Euteleostomi; Mammalia; Eutheria; Euarchontoglires; Primates; Haplorrhini; Catarrhini; Cercopithecidae; Cercopithecinae; Macaca.	26S protease regulatory subunit 6B [Salmo salar]
c89986_g1_i4	contig03069	5e-174	3e-173	99.7	100	sp|Q96ER9|CCD51_HUMAN`Q96ER9`Q:24-189,H:24-185`54.82%ID`E:1e-43`RecName: Full=Coiled-coil domain-containing protein 51;`Eukaryota; Metazoa; Chordata; Craniata; Vertebrata; Euteleostomi; Mammalia; Eutheria; Euarchontoglires; Primates; Haplorrhini; Catarrhini; Hominidae; Homo.	coiled-coil domain-containing protein 51 [Danio rerio]
c83120_g2_i2	contig19187	0	0	100	98.17	sp|P62264|RS14_MOUSE`P62264`Q:1-151,H:1-151`100%ID`E:9e-84`RecName: Full=40S ribosomal protein S14;`Eukaryota; Metazoa; Chordata; Craniata; Vertebrata; Euteleostomi; Mammalia; Eutheria; Euarchontoglires; Glires; Rodentia; Sciurognathi; Muroidea; Muridae; Murinae; Mus; Mus.	40S ribosomal protein S14 [Salmo salar]
c100065_g1_i1	contig05456	6e-170	3e-169	98.81	78.45	#N/A	#N/A
c82906_g2_i1	contig20122	2e-130	1e-129	98.13	54.81	#N/A	#N/A
c86364_g1_i1	contig09539	4e-66	2e-65	100	55.79	#N/A	#N/A
c92065_g5_i1	contig02739	0	0	99.64	90.19	sp|Q5XI32|CAPZB_RAT`Q5XI32`Q:1-271,H:1-271`94.46%ID`E:4e-151`RecName: Full=F-actin-capping protein subunit beta; AltName: Full=CapZ beta;`Eukaryota; Metazoa; Chordata; Craniata; Vertebrata; Euteleostomi; Mammalia; Eutheria; Euarchontoglires; Glires; Rodentia; Sciurognathi; Muroidea; Muridae; Murinae; Rattus.	F-actin-capping protein subunit beta [Salmo salar]
c92745_g1_i1	contig00205	0	0	99.16	100	sp|Q28161|PKP1_BOVIN`Q28161`Q:1-730,H:1-709`38.58%ID`E:9e-124`RecName: Full=Plakophilin-1; AltName: Full=Band-6 protein; Short=B6P;`Eukaryota; Metazoa; Chordata; Craniata; Vertebrata; Euteleostomi; Mammalia; Eutheria; Laurasiatheria; Cetartiodactyla; Ruminantia; Pecora; Bovidae; Bovinae; Bos.	PREDICTED: plakophilin-1 [Danio rerio]
c96805_g1_i4	contig05250	0	0	100	100	sp|Q9BYW2|SETD2_HUMAN`Q9BYW2`Q:1383-2082,H:1226-1913`61.45%ID`E:0`RecName: Full=Histone-lysine N-methyltransferase SETD2; EC=2.1.1.43; AltName: Full=HIF-1; AltName: Full=Huntingtin yeast partner B; AltName: Full=Huntingtin-interacting protein 1; Short=HIP-1; AltName: Full=Huntingtin-interacting protein B; AltName: Full=Lysine N-methyltransferase 3A; AltName: Full=SET domain-containing protein 2; …	PREDICTED: histone-lysine N-methyltransferase SETD2-like [Danio rerio]
c88821_g1_i1	contig12218	0	0	98.65	100	#N/A	#N/A
c82855_g1_i4	contig08801	0	0	99.74	100	sp|Q9NUQ9|FA49B_HUMAN`Q9NUQ9`Q:1-324,H:1-324`90.43%ID`E:2e-176`RecName: Full=Protein FAM49B; AltName: Full=L1;`Eukaryota; Metazoa; Chordata; Craniata; Vertebrata; Euteleostomi; Mammalia; Eutheria; Euarchontoglires; Primates; Haplorrhini; Catarrhini; Hominidae; Homo.	PREDICTED: similar to RIKEN cDNA 0910001A06 isoform 1 [Taeniopygia guttata]
c86537_g2_i1	contig05603	0	0	99.57	100	sp|Q7ZW02|CHPT1_DANRE`Q7ZW02`Q:1-382,H:1-382`85.6%ID`E:0`RecName: Full=Cholinephosphotransferase 1; EC=2.7.8.2; AltName: Full=Diacylglycerol cholinephosphotransferase 1;`Eukaryota; Metazoa; Chordata; Craniata; Vertebrata; Euteleostomi; Actinopterygii; Neopterygii; Teleostei; Ostariophysi; Cypriniformes; Cyprinidae; Danio.	cholinephosphotransferase 1 [Danio rerio]
c74683_g1_i6	contig06027	0	0	100	100	sp|Q9EST3|4ET_MOUSE`Q9EST3`Q:35-546,H:4-519`67.18%ID`E:3e-167`RecName: Full=Eukaryotic translation initiation factor 4E transporter; Short=4E-T; Short=eIF4E transporter; AltName: Full=Eukaryotic translation initiation factor 4E nuclear import factor 1;`Eukaryota; Metazoa; Chordata; Craniata; Vertebrata; Euteleostomi; Mammalia; Eutheria; Euarchontoglires; Glires; Rodentia; Sciurognathi; Muroidea; …	unnamed protein product [Tetraodon nigroviridis]
c87883_g2_i3	contig18074	0	0	99.37	100	sp|Q5SRY7|FBW1B_MOUSE`Q5SRY7`Q:1-523,H:1-542`86.72%ID`E:0`RecName: Full=F-box/WD repeat-containing protein 11; AltName: Full=F-box and WD repeats protein beta-TrCP2; AltName: Full=F-box/WD repeat-containing protein 1B; AltName: Full=Homologous to Slimb protein; Short=HOS;`Eukaryota; Metazoa; Chordata; Craniata; Vertebrata; Euteleostomi; Mammalia; Eutheria; Euarchontoglires; Glires; Rodentia; Sciu…	F-box/WD repeat-containing protein 11 [Salmo salar]
c70007_g1_i1	contig22019	2e-121	2e-120	93.36	91.41	#N/A	#N/A
c96895_g2_i1	contig02738	0	0	99.34	90.93	sp|Q8K310|MATR3_MOUSE`Q8K310`Q:282-381,H:481-577`37%ID`E:1e-11`RecName: Full=Matrin-3;`Eukaryota; Metazoa; Chordata; Craniata; Vertebrata; Euteleostomi; Mammalia; Eutheria; Euarchontoglires; Glires; Rodentia; Sciurognathi; Muroidea; Muridae; Murinae; Mus; Mus.	novel protein similar to human matrin 3 (MATR3) [Danio rerio]
c95451_g1_i2	contig19035	7e-166	2e-165	97.13	100	#N/A	#N/A
c96335_g1_i4	contig04835	0	0	99.46	100	sp|O95835|LATS1_HUMAN`O95835`Q:66-595,H:604-1130`84.62%ID`E:0`RecName: Full=Serine/threonine-protein kinase LATS1; EC=2.7.11.1; AltName: Full=Large tumor suppressor homolog 1; AltName: Full=WARTS protein kinase; Short=h-warts;`Eukaryota; Metazoa; Chordata; Craniata; Vertebrata; Euteleostomi; Mammalia; Eutheria; Euarchontoglires; Primates; Haplorrhini; Catarrhini; Hominidae; Homo.	novel protein similar to vertebrate LATS, large tumor suppressor, homolog 1 (Drosophila) (LATS1) [Danio rerio]
c90017_g3_i6	contig09115	0	0	99.55	100	sp|P16058|ESR1_ONCMY`P16058`Q:37-418,H:185-578`73.18%ID`E:2e-165`RecName: Full=Estrogen receptor; Short=ER; AltName: Full=ER-alpha; AltName: Full=Estradiol receptor; AltName: Full=Nuclear receptor subfamily 3 group A member 1;`Eukaryota; Metazoa; Chordata; Craniata; Vertebrata; Euteleostomi; Actinopterygii; Neopterygii; Teleostei; Euteleostei; Protacanthopterygii; Salmoniformes; Salmonidae; Salmo…	putative estrogen receptor alpha [Candidia barbatus]
c82516_g4_i4	contig14918	8e-111	5e-110	100	100	sp|O02703|BAX_BOVIN`O02703`Q:11-156,H:16-157`53.42%ID`E:6e-41`RecName: Full=Apoptosis regulator BAX;`Eukaryota; Metazoa; Chordata; Craniata; Vertebrata; Euteleostomi; Mammalia; Eutheria; Laurasiatheria; Cetartiodactyla; Ruminantia; Pecora; Bovidae; Bovinae; Bos.	bcl2-associated X protein, a [Danio rerio]
c68867_g1_i1	contig11264	0	0	99.5	99.5	sp|P07737|PROF1_HUMAN`P07737`Q:2-136,H:3-140`40.29%ID`E:1e-21`RecName: Full=Profilin-1; AltName: Full=Epididymis tissue protein Li 184a; AltName: Full=Profilin I;`Eukaryota; Metazoa; Chordata; Craniata; Vertebrata; Euteleostomi; Mammalia; Eutheria; Euarchontoglires; Primates; Haplorrhini; Catarrhini; Hominidae; Homo.	#N/A
c99619_g1_i1	contig04505	0	0	99.04	100	sp|Q91437|PYR1_SQUAC`Q91437`Q:5-1881,H:1-1882`81%ID`E:0`RecName: Full=CAD protein; Includes: RecName: Full=Glutamine-dependent carbamoyl-phosphate synthase; EC=6.3.5.5; Includes: RecName: Full=Aspartate carbamoyltransferase; EC=2.1.3.2; Includes: RecName: Full=Dihydroorotase; EC=3.5.2.3;`Eukaryota; Metazoa; Chordata; Craniata; Vertebrata; Chondrichthyes; Elasmobranchii; Squalimorphii; Squaliforme…	carbamoyl-phosphate synthetase 2, aspartate transcarbamylase, and dihydroorotase [Danio rerio]
c94839_g1_i2	contig15999	0	0	99.12	59.74	sp|P08047|SP1_HUMAN`P08047`Q:16-334,H:406-785`58.95%ID`E:1e-116`RecName: Full=Transcription factor Sp1;`Eukaryota; Metazoa; Chordata; Craniata; Vertebrata; Euteleostomi; Mammalia; Eutheria; Euarchontoglires; Primates; Haplorrhini; Catarrhini; Hominidae; Homo.	#N/A
c86433_g1_i10	contig00116	0	0	98.9	89.47	#N/A	serine/arginine-rich splicing factor 2 [Xenopus laevis]
c98314_g2_i1	contig18098	0	0	99.58	100	sp|O15439|MRP4_HUMAN`O15439`Q:1-1319,H:1-1325`67.84%ID`E:0`RecName: Full=Multidrug resistance-associated protein 4; AltName: Full=ATP-binding cassette sub-family C member 4; AltName: Full=MRP/cMOAT-related ABC transporter; AltName: Full=Multi-specific organic anion transporter B; Short=MOAT-B;`Eukaryota; Metazoa; Chordata; Craniata; Vertebrata; Euteleostomi; Mammalia; Eutheria; Euarchontoglires; …	Abcc4 [Danio rerio]
c91086_g1_i6	contig19500	0	0	99.8	100	sp|Q9ULG6|CCPG1_HUMAN`Q9ULG6`Q:1-753,H:1-745`46.43%ID`E:1e-167`RecName: Full=Cell cycle progression protein 1; AltName: Full=Cell cycle progression restoration protein 8;`Eukaryota; Metazoa; Chordata; Craniata; Vertebrata; Euteleostomi; Mammalia; Eutheria; Euarchontoglires; Primates; Haplorrhini; Catarrhini; Hominidae; Homo.	#N/A
c71381_g2_i1	contig11386	0	0	100	100	#N/A	ornithine decarboxylase antizyme AZL [Oncorhynchus mykiss]
c96994_g2_i1	contig03251	3e-128	1e-126	97.41	35.29	#N/A	hypothetical protein LOC641489 [Danio rerio]
c86090_g2_i2	contig01337	0	0	99.41	100	#N/A	#N/A
c97671_g2_i2	contig14926	3e-99	5e-98	91.11	54.49	#N/A	#N/A
c87271_g1_i2	contig02668	1e-144	2e-143	93.28	67.87	#N/A	#N/A
c90917_g2_i2	contig15340	0	0	99.57	99.62	sp|B5X3W7|CTL2_SALSA`B5X3W7`Q:1-670,H:2-668`77.2%ID`E:0`RecName: Full=Choline transporter-like protein 2; AltName: Full=Solute carrier family 44 member 2;`Eukaryota; Metazoa; Chordata; Craniata; Vertebrata; Euteleostomi; Actinopterygii; Neopterygii; Teleostei; Euteleostei; Protacanthopterygii; Salmoniformes; Salmonidae; Salmoninae; Salmo.	Choline transporter-like protein 2 [Salmo salar]
c84613_g1_i3	contig12507	0	0	100	100	sp|O15231|ZN185_HUMAN`O15231`Q:124-237,H:565-689`41.6%ID`E:3e-21`RecName: Full=Zinc finger protein 185; AltName: Full=LIM domain protein ZNF185; AltName: Full=P1-A;`Eukaryota; Metazoa; Chordata; Craniata; Vertebrata; Euteleostomi; Mammalia; Eutheria; Euarchontoglires; Primates; Haplorrhini; Catarrhini; Hominidae; Homo.	hypothetical protein LOC553349 [Danio rerio]
c86827_g1_i1	contig07907	0	0	98.53	100	sp|Q3SYW1|AP1M2_BOVIN`Q3SYW1`Q:1-133,H:1-133`84.21%ID`E:7e-63`RecName: Full=AP-1 complex subunit mu-2; AltName: Full=AP-mu chain family member mu1B; AltName: Full=Adaptor protein complex AP-1 mu-2 subunit; AltName: Full=Adaptor-related protein complex 1 mu-2 subunit; AltName: Full=Clathrin assembly protein complex 1 medium chain 2; AltName: Full=Golgi adaptor HA1/AP1 adaptin mu-2 subunit; AltName…	AP-1 complex subunit mu-2 [Ictalurus furcatus]
c98065_g4_i1	contig08366	0	0	97.95	96.58	#N/A	#N/A
c88246_g3_i3	contig03704	0	0	99.04	99.81	sp|Q60769|TNAP3_MOUSE`Q60769`Q:1-376,H:343-774`36.61%ID`E:2e-61`RecName: Full=Tumor necrosis factor alpha-induced protein 3; Short=TNF alpha-induced protein 3; EC=3.4.19.12; EC=6.3.2.-; AltName: Full=Putative DNA-binding protein A20; AltName: Full=Zinc finger protein A20;`Eukaryota; Metazoa; Chordata; Craniata; Vertebrata; Euteleostomi; Mammalia; Eutheria; Euarchontoglires; Glires; Rodentia; Sciu…	PREDICTED: tumor necrosis factor alpha-induced protein 3 [Danio rerio]
c91658_g1_i6	contig21073	0	0	100	100	sp|Q8K385|FRRS1_MOUSE`Q8K385`Q:75-254,H:179-356`24.32%ID`E:5e-12`RecName: Full=Ferric-chelate reductase 1; EC=1.-.-.-; AltName: Full=Stromal cell-derived receptor 2; Short=SDR-2;`Eukaryota; Metazoa; Chordata; Craniata; Vertebrata; Euteleostomi; Mammalia; Eutheria; Euarchontoglires; Glires; Rodentia; Sciurognathi; Muroidea; Muridae; Murinae; Mus; Mus.	PREDICTED: hypothetical protein LOC100537515 [Danio rerio]
c71874_g1_i1	contig13377	0	0	99.87	75.98	sp|Q6IQM2|CYC_DANRE`Q6IQM2`Q:1-104,H:1-104`95.19%ID`E:3e-53`RecName: Full=Cytochrome c;`Eukaryota; Metazoa; Chordata; Craniata; Vertebrata; Euteleostomi; Actinopterygii; Neopterygii; Teleostei; Ostariophysi; Cypriniformes; Cyprinidae; Danio.	cytochrome c [Danio rerio]
c80146_g2_i6	contig13991	0	0	100	100	#N/A	#N/A
c77719_g1_i3	contig01424	0	0	99.6	100	.	unnamed protein product [Tetraodon nigroviridis]
c97530_g3_i2	contig05112	0	0	99.19	100	sp|P21399|ACOC_HUMAN`P21399`Q:1-888,H:1-888`84.12%ID`E:0`RecName: Full=Cytoplasmic aconitate hydratase; Short=Aconitase; EC=4.2.1.3; AltName: Full=Citrate hydro-lyase; AltName: Full=Ferritin repressor protein; AltName: Full=Iron regulatory protein 1; Short=IRP1; AltName: Full=Iron-responsive element-binding protein 1; Short=IRE-BP 1;`Eukaryota; Metazoa; Chordata; Craniata; Vertebrata; Euteleostom…	Iron-responsive element-binding protein 1 [Salmo salar]
c84152_g1_i2	contig15334	1e-108	1e-107	97.01	85.82	#N/A	#N/A
c91921_g1_i4	contig16538	1e-130	2e-130	96.15	87.12	#N/A	#N/A
c74032_g3_i1	contig04233	0	0	99.8	50.9	sp|O35226|PSMD4_MOUSE`O35226`Q:1-170,H:128-297`87.65%ID`E:1e-67`RecName: Full=26S proteasome non-ATPase regulatory subunit 4; AltName: Full=26S proteasome regulatory subunit RPN10; AltName: Full=26S proteasome regulatory subunit S5A; AltName: Full=Multiubiquitin chain-binding protein;`Eukaryota; Metazoa; Chordata; Craniata; Vertebrata; Euteleostomi; Mammalia; Eutheria; Euarchontoglires; Glires; R…	unnamed protein product [Tetraodon nigroviridis]
c93733_g1_i1	contig17305	0	0	97.54	100	sp|Q96DB5|RMD1_HUMAN`Q96DB5`Q:49-302,H:55-311`64.59%ID`E:4e-96`RecName: Full=Regulator of microtubule dynamics protein 1; Short=RMD-1; Short=hRMD-1; AltName: Full=Protein FAM82B;`Eukaryota; Metazoa; Chordata; Craniata; Vertebrata; Euteleostomi; Mammalia; Eutheria; Euarchontoglires; Primates; Haplorrhini; Catarrhini; Hominidae; Homo.	FAM82B [Salmo salar]
c96465_g2_i1	contig00126	0	0	99.53	100	sp|Q92184|SIA7B_CHICK`Q92184`Q:1-377,H:1-404`52.84%ID`E:5e-114`RecName: Full=Alpha-N-acetylgalactosaminide alpha-2,6-sialyltransferase 2; EC=2.4.99.-; AltName: Full=Gal-beta-1,3-GalNAc alpha-2,6-sialyltransferase; AltName: Full=GalNAc alpha-2,6-sialyltransferase II; AltName: Full=ST6GalNAc II; Short=ST6GalNAcII; AltName: Full=Sialyltransferase 7B; Short=SIAT7-B;`Eukaryota; Metazoa; Chordata; Cran…	alpha-N-acetylgalactosaminide alpha-2,6-sialyltransferase 2 [Gallus gallus]
c94774_g1_i6	contig00813	0	0	99.81	100	sp|Q8BH65|DEN6A_MOUSE`Q8BH65`Q:37-338,H:41-343`79.54%ID`E:2e-144`RecName: Full=Protein DENND6A; AltName: Full=DENN domain-containing protein 6A;`Eukaryota; Metazoa; Chordata; Craniata; Vertebrata; Euteleostomi; Mammalia; Eutheria; Euarchontoglires; Glires; Rodentia; Sciurognathi; Muroidea; Muridae; Murinae; Mus; Mus.	PREDICTED: protein FAM116A-like [Danio rerio]
c76238_g1_i1	contig11125	0	0	99.83	68.46	#N/A	#N/A
c94309_g1_i1	contig10639	0	0	98.94	96.47	#N/A	#N/A
c86994_g1_i13	contig06380	0	0	100	100	sp|Q92622|RUBIC_HUMAN`Q92622`Q:187-690,H:385-913`56.93%ID`E:6e-164`RecName: Full=Run domain Beclin-1 interacting and cystein-rich containing protein; Short=Rubicon; AltName: Full=Beclin-1 associated RUN domain containing protein; Short=Baron;`Eukaryota; Metazoa; Chordata; Craniata; Vertebrata; Euteleostomi; Mammalia; Eutheria; Euarchontoglires; Primates; Haplorrhini; Catarrhini; Hominidae; Homo.	PREDICTED: run domain Beclin-1 interacting and cystein-rich containing protein-like [Meleagris gallopavo]
c91776_g2_i1	contig11088	5e-62	5e-61	94.7	52.61	#N/A	fish virus induced TRIM protein [Oncorhynchus mykiss]
c83572_g1_i1	contig11747	1e-104	7e-104	96.51	100	#N/A	PREDICTED: hypothetical protein LOC100150934 [Danio rerio]
c79209_g1_i1	contig19498	5e-93	6e-92	94.57	56.12	#N/A	PREDICTED: carnitine O-palmitoyltransferase 1, liver isoform-like [Ailuropoda melanoleuca]
c98461_g1_i1	contig02269	0	0	98.34	99.67	#N/A	#N/A
c80878_g1_i4	contig16376	0	0	100	100	sp|Q9NVG8|TBC13_HUMAN`Q9NVG8`Q:9-407,H:1-399`82.29%ID`E:0`RecName: Full=TBC1 domain family member 13;`Eukaryota; Metazoa; Chordata; Craniata; Vertebrata; Euteleostomi; Mammalia; Eutheria; Euarchontoglires; Primates; Haplorrhini; Catarrhini; Hominidae; Homo.	TBC1 domain family member 13 [Danio rerio]
c99180_g1_i3	contig13668	0	0	98.34	100	#N/A	zgc:85923 [Danio rerio]
c91006_g1_i1	contig16089	0	0	99.16	100	sp|Q7ZVF3|DHSA_DANRE`Q7ZVF3`Q:1-662,H:1-661`92.15%ID`E:0`RecName: Full=Succinate dehydrogenase [ubiquinone] flavoprotein subunit, mitochondrial; EC=1.3.5.1; AltName: Full=Flavoprotein subunit of complex II; Short=Fp; Flags: Precursor;`Eukaryota; Metazoa; Chordata; Craniata; Vertebrata; Euteleostomi; Actinopterygii; Neopterygii; Teleostei; Ostariophysi; Cypriniformes; Cyprinidae; Danio.	RecName: Full=Succinate dehydrogenase [ubiquinone]
c94334_g1_i2	contig14211	0	0	99.73	100	sp|Q2KI00|F107B_BOVIN`Q2KI00`Q:1-127,H:1-125`81.1%ID`E:6e-50`RecName: Full=Protein FAM107B;`Eukaryota; Metazoa; Chordata; Craniata; Vertebrata; Euteleostomi; Mammalia; Eutheria; Laurasiatheria; Cetartiodactyla; Ruminantia; Pecora; Bovidae; Bovinae; Bos.	#N/A
c23233_g1_i1	contig08493	1e-110	4e-109	99.54	45.21	#N/A	#N/A
c96053_g1_i1	contig09034	0	0	99.23	100	sp|O89110|CASP8_MOUSE`O89110`Q:16-191,H:6-191`40.64%ID`E:7e-28`RecName: Full=Caspase-8; Short=CASP-8; EC=3.4.22.61; Contains: RecName: Full=Caspase-8 subunit p18; Contains: RecName: Full=Caspase-8 subunit p10; Flags: Precursor;`Eukaryota; Metazoa; Chordata; Craniata; Vertebrata; Euteleostomi; Mammalia; Eutheria; Euarchontoglires; Glires; Rodentia; Sciurognathi; Muroidea; Muridae; Murinae; Mus; Mu…	Caspase-8 precursor [Salmo salar]
c93136_g1_i2	contig22700	5e-109	6e-109	99.54	100	sp|Q7T2F6|WSB1_DANRE`Q7T2F6`Q:1-239,H:1-239`80.33%ID`E:2e-107`RecName: Full=WD repeat and SOCS box-containing protein 1; Short=WSB-1;`Eukaryota; Metazoa; Chordata; Craniata; Vertebrata; Euteleostomi; Actinopterygii; Neopterygii; Teleostei; Ostariophysi; Cypriniformes; Cyprinidae; Danio.	#N/A
c83798_g1_i1	contig16334	0	0	100	100	sp|Q90336|MK14A_CYPCA`Q90336`Q:1-175,H:1-175`95.43%ID`E:7e-97`RecName: Full=Mitogen-activated protein kinase 14A; Short=MAP kinase 14A; Short=MAPK 14A; EC=2.7.11.24; AltName: Full=Mitogen-activated protein kinase p38a; Short=MAP kinase p38a; Short=cp38a;`Eukaryota; Metazoa; Chordata; Craniata; Vertebrata; Euteleostomi; Actinopterygii; Neopterygii; Teleostei; Ostariophysi; Cypriniformes; Cyprinida…	Mitogen-activated protein kinase 14a [Anoplopoma fimbria]
c91993_g1_i6	contig19078	0	0	99.76	100	sp|P58854|GCP3_MOUSE`P58854`Q:1-898,H:1-904`78.24%ID`E:0`RecName: Full=Gamma-tubulin complex component 3; Short=GCP-3;`Eukaryota; Metazoa; Chordata; Craniata; Vertebrata; Euteleostomi; Mammalia; Eutheria; Euarchontoglires; Glires; Rodentia; Sciurognathi; Muroidea; Muridae; Murinae; Mus; Mus.	gamma-tubulin complex component 3 [Danio rerio]
c77019_g2_i1	contig01640	0	0	100	100	#N/A	#N/A
c94581_g1_i2	contig06126	0	0	99.47	100	sp|Q5XGR8|LACB2_XENLA`Q5XGR8`Q:3-289,H:4-287`70.38%ID`E:3e-118`RecName: Full=Beta-lactamase-like protein 2; EC=3.-.-.-;`Eukaryota; Metazoa; Chordata; Craniata; Vertebrata; Euteleostomi; Amphibia; Batrachia; Anura; Pipoidea; Pipidae; Xenopodinae; Xenopus; Xenopus.	PREDICTED: beta-lactamase-like protein 2-like [Anolis carolinensis]
c92895_g1_i4	contig00835	0	0	99.08	96.27	#N/A	CDC-like kinase 2, isoform CRA_b [Mus musculus]
c97385_g1_i2	contig15354	0	0	99.84	100	#N/A	#N/A
c94974_g2_i1	contig11913	0	0	99.46	95.98	sp|Q5NVI6|PTTG_PONAB`Q5NVI6`Q:23-171,H:30-180`53.64%ID`E:1e-31`RecName: Full=Pituitary tumor-transforming gene 1 protein-interacting protein; AltName: Full=Pituitary tumor-transforming gene protein-binding factor; Short=PBF; Short=PTTG-binding factor; Flags: Precursor;`Eukaryota; Metazoa; Chordata; Craniata; Vertebrata; Euteleostomi; Mammalia; Eutheria; Euarchontoglires; Primates; Haplorrhini; Ca…	unnamed protein product [Tetraodon nigroviridis]
c79650_g1_i1	contig05476	0	0	100	100	sp|P50591|TNF10_HUMAN`P50591`Q:6-305,H:2-280`44.04%ID`E:2e-64`RecName: Full=Tumor necrosis factor ligand superfamily member 10; AltName: Full=Apo-2 ligand; Short=Apo-2L; AltName: Full=TNF-related apoptosis-inducing ligand; Short=Protein TRAIL; AltName: CD_antigen=CD253;`Eukaryota; Metazoa; Chordata; Craniata; Vertebrata; Euteleostomi; Mammalia; Eutheria; Euarchontoglires; Primates; Haplorrhini; C…	#N/A
c92210_g1_i3	contig02102	0	0	99.78	100	sp|Q9ULT8|HECD1_HUMAN`Q9ULT8`Q:1-1418,H:1-1414`93.86%ID`E:0`RecName: Full=E3 ubiquitin-protein ligase HECTD1; EC=6.3.2.-; AltName: Full=E3 ligase for inhibin receptor; AltName: Full=EULIR; AltName: Full=HECT domain-containing protein 1;`Eukaryota; Metazoa; Chordata; Craniata; Vertebrata; Euteleostomi; Mammalia; Eutheria; Euarchontoglires; Primates; Haplorrhini; Catarrhini; Hominidae; Homo.	E3 ubiquitin-protein ligase HECTD1 [Danio rerio]
c55864_g1_i1	contig09948	0	0	99.44	70.06	#N/A	#N/A
c81180_g1_i1	contig18571	0	0	98.48	99.75	sp|Q568I2|ACER1_DANRE`Q568I2`Q:1-266,H:1-266`80.45%ID`E:4e-134`RecName: Full=Alkaline ceramidase 1; Short=AlkCDase 1; Short=Alkaline CDase 1; EC=3.5.1.23; AltName: Full=Acylsphingosine deacylase 3; AltName: Full=N-acylsphingosine amidohydrolase 3;`Eukaryota; Metazoa; Chordata; Craniata; Vertebrata; Euteleostomi; Actinopterygii; Neopterygii; Teleostei; Ostariophysi; Cypriniformes; Cyprinidae; Dani…	alkaline ceramidase 1 [Danio rerio]
c90666_g1_i3	contig13532	0	0	98.82	97.41	sp|Q8BHG3|CC50B_MOUSE`Q8BHG3`Q:8-332,H:10-342`56.51%ID`E:3e-107`RecName: Full=Cell cycle control protein 50B; AltName: Full=Transmembrane protein 30B;`Eukaryota; Metazoa; Chordata; Craniata; Vertebrata; Euteleostomi; Mammalia; Eutheria; Euarchontoglires; Glires; Rodentia; Sciurognathi; Muroidea; Muridae; Murinae; Mus; Mus.	unnamed protein product [Tetraodon nigroviridis]
c97476_g2_i2	contig19626	0	0	99.01	99.58	#N/A	#N/A
c99339_g2_i1	contig02338	0	0	99.53	100	sp|Q6UFS5|ZN503_DANRE`Q6UFS5`Q:1-568,H:1-563`85.04%ID`E:0`RecName: Full=Zinc finger protein 503; AltName: Full=NocA-like zinc finger protein 2;`Eukaryota; Metazoa; Chordata; Craniata; Vertebrata; Euteleostomi; Actinopterygii; Neopterygii; Teleostei; Ostariophysi; Cypriniformes; Cyprinidae; Danio.	RecName: Full=Zinc finger protein 503; AltName: Full=NocA-like zinc finger protein 2_x0001_gi|34452614|gb|AAQ72694.1| nocA-like zinc-finger protein 2 [Danio rerio]
c91053_g1_i1	contig00034	0	0	99.61	100	sp|Q5RB02|CATC_PONAB`Q5RB02`Q:16-458,H:19-463`66.82%ID`E:0`RecName: Full=Dipeptidyl peptidase 1; EC=3.4.14.1; AltName: Full=Cathepsin C; AltName: Full=Cathepsin J; AltName: Full=Dipeptidyl peptidase I; Short=DPP-I; Short=DPPI; AltName: Full=Dipeptidyl transferase; Contains: RecName: Full=Dipeptidyl peptidase 1 exclusion domain chain; AltName: Full=Dipeptidyl peptidase I exclusion domain chain; Co…	prepro-cathepsin C [Oncorhynchus mykiss]
c54008_g1_i1	contig10592	0	0	98.57	74.53	sp|Q56K03|RL27A_BOVIN`Q56K03`Q:1-148,H:1-148`88.51%ID`E:1e-72`RecName: Full=60S ribosomal protein L27a;`Eukaryota; Metazoa; Chordata; Craniata; Vertebrata; Euteleostomi; Mammalia; Eutheria; Laurasiatheria; Cetartiodactyla; Ruminantia; Pecora; Bovidae; Bovinae; Bos.	60S ribosomal protein L27a [Esox lucius]
c99585_g1_i1	contig01319	0	0	99.55	100	sp|Q9Y6R7|FCGBP_HUMAN`Q9Y6R7`Q:47-3020,H:34-3047`42.04%ID`E:0`RecName: Full=IgGFc-binding protein; AltName: Full=Fcgamma-binding protein antigen; Short=FcgammaBP; Flags: Precursor;`Eukaryota; Metazoa; Chordata; Craniata; Vertebrata; Euteleostomi; Mammalia; Eutheria; Euarchontoglires; Primates; Haplorrhini; Catarrhini; Hominidae; Homo.	PREDICTED: IgGFc-binding protein [Xenopus (Silurana) tropicalis]
c77799_g1_i1	contig22678	7e-130	8e-129	97.76	95.37	#N/A	#N/A
c88943_g2_i3	contig19897	1e-111	4e-111	100	100	#N/A	#N/A
c79272_g1_i1	contig16482	0	0	99.6	100	#N/A	#N/A
c98468_g1_i3	contig02641	0	0	97.36	100	#N/A	#N/A
c60763_g1_i1	contig05141	0	0	99.56	77.59	#N/A	PREDICTED: family with sequence similarity 120C [Danio rerio]
c73560_g1_i1	contig04811	0	0	100	100	sp|Q803I8|SYVN1_DANRE`Q803I8`Q:1-621,H:1-615`81.79%ID`E:0`RecName: Full=E3 ubiquitin-protein ligase synoviolin; EC=6.3.2.-; AltName: Full=Synovial apoptosis inhibitor 1; Flags: Precursor;`Eukaryota; Metazoa; Chordata; Craniata; Vertebrata; Euteleostomi; Actinopterygii; Neopterygii; Teleostei; Ostariophysi; Cypriniformes; Cyprinidae; Danio.	synovial apoptosis inhibitor 1, synoviolin [Danio rerio]
c99315_g1_i2	contig11587	0	0	99.4	100	sp|O94964|SOGA1_HUMAN`O94964`Q:314-1776,H:1-1407`53%ID`E:0`RecName: Full=Protein SOGA1; AltName: Full=SOGA family member 1; AltName: Full=Suppressor of glucose by autophagy; AltName: Full=Suppressor of glucose, autophagy-associated protein 1; Contains: RecName: Full=N-terminal form; Contains: RecName: Full=C-terminal 80 kDa form; Short=80-kDa SOGA fragment;`Eukaryota; Metazoa; Chordata; Craniata;…	PREDICTED: uncharacterized protein C20orf117 [Danio rerio]
c87999_g1_i2	contig13928	0	0	99.7	100	sp|Q08C93|ABD12_DANRE`Q08C93`Q:1-397,H:1-381`75.63%ID`E:2e-176`RecName: Full=Monoacylglycerol lipase ABHD12; EC=3.1.1.23; AltName: Full=Abhydrolase domain-containing protein 12;`Eukaryota; Metazoa; Chordata; Craniata; Vertebrata; Euteleostomi; Actinopterygii; Neopterygii; Teleostei; Ostariophysi; Cypriniformes; Cyprinidae; Danio.	novel protein [Danio rerio]
c91939_g1_i1	contig02940	0	0	99.05	83.97	sp|Q5R8H1|TPSNR_PONAB`Q5R8H1`Q:16-417,H:25-403`37.25%ID`E:1e-56`RecName: Full=Tapasin-related protein; Short=TAPASIN-R; AltName: Full=TAP-binding protein-like; AltName: Full=TAP-binding protein-related protein; Short=TAPBP-R; AltName: Full=Tapasin-like; Flags: Precursor;`Eukaryota; Metazoa; Chordata; Craniata; Vertebrata; Euteleostomi; Mammalia; Eutheria; Euarchontoglires; Primates; Haplorrhini; …	tapasin-related [Oncorhynchus mykiss]
c55_g1_i1	contig09202	0	3e-180	98.61	74.84	#N/A	#N/A
c85755_g1_i1	contig00144	0	0	99.02	100	sp|Q90Y50|CXAR_DANRE`Q90Y50`Q:38-395,H:1-357`71.23%ID`E:2e-138`RecName: Full=Coxsackievirus and adenovirus receptor homolog; Short=CAR; Flags: Precursor;`Eukaryota; Metazoa; Chordata; Craniata; Vertebrata; Euteleostomi; Actinopterygii; Neopterygii; Teleostei; Ostariophysi; Cypriniformes; Cyprinidae; Danio.	cxadr [Danio rerio]
c79084_g3_i2	contig05101	0	0	99.86	83.44	sp|Q6R8F2|CADH1_BOVIN`Q6R8F2`Q:1-512,H:369-881`50.97%ID`E:1e-132`RecName: Full=Cadherin-1; AltName: Full=Epithelial cadherin; Short=E-cadherin; AltName: CD_antigen=CD324; Contains: RecName: Full=E-Cad/CTF1; Contains: RecName: Full=E-Cad/CTF2; Contains: RecName: Full=E-Cad/CTF3; Flags: Precursor;`Eukaryota; Metazoa; Chordata; Craniata; Vertebrata; Euteleostomi; Mammalia; Eutheria; Laurasiatheria; …	Epithelial cadherin precursor [Salmo salar]
c98183_g1_i1	contig05888	0	0	100	100	sp|P05300|LAMP1_CHICK`P05300`Q:30-425,H:18-414`46.52%ID`E:1e-88`RecName: Full=Lysosome-associated membrane glycoprotein 1; Short=LAMP-1; Short=Lysosome-associated membrane protein 1; AltName: Full=Lysosome membrane glycoprotein LEP100; Flags: Precursor;`Eukaryota; Metazoa; Chordata; Craniata; Vertebrata; Euteleostomi; Archosauria; Dinosauria; Saurischia; Theropoda; Coelurosauria; Aves; Neognathae…	lysosomal-associated membrane protein 1 [Salmo salar]
c99329_g2_i1	contig02318	0	0	92.56	100	sp|Q568M3|CRLF3_DANRE`Q568M3`Q:1-442,H:1-444`83.11%ID`E:0`RecName: Full=Cytokine receptor-like factor 3; Short=Clf-3 protein;`Eukaryota; Metazoa; Chordata; Craniata; Vertebrata; Euteleostomi; Actinopterygii; Neopterygii; Teleostei; Ostariophysi; Cypriniformes; Cyprinidae; Danio.	#N/A
c94587_g1_i1	contig00008	0	0	99.71	100	sp|P08962|CD63_HUMAN`P08962`Q:1-240,H:1-238`43.98%ID`E:1e-52`RecName: Full=CD63 antigen; AltName: Full=Granulophysin; AltName: Full=Lysosomal-associated membrane protein 3; Short=LAMP-3; AltName: Full=Melanoma-associated antigen ME491; AltName: Full=OMA81H; AltName: Full=Ocular melanoma-associated antigen; AltName: Full=Tetraspanin-30; Short=Tspan-30; AltName: CD_antigen=CD63;`Eukaryota; Metazoa;…	CD63 antigen [Anoplopoma fimbria]
c99590_g1_i6	contig15300	0	0	100	100	sp|O62830|PPM1B_BOVIN`O62830`Q:1-346,H:7-357`84.62%ID`E:1e-179`RecName: Full=Protein phosphatase 1B; EC=3.1.3.16; AltName: Full=Protein phosphatase 2C isoform beta; Short=PP2C-beta;`Eukaryota; Metazoa; Chordata; Craniata; Vertebrata; Euteleostomi; Mammalia; Eutheria; Laurasiatheria; Cetartiodactyla; Ruminantia; Pecora; Bovidae; Bovinae; Bos.	PREDICTED: protein phosphatase 1B-like [Meleagris gallopavo]
c89105_g4_i1	contig13502	0	0	98.84	77.5	#N/A	#N/A
c67847_g1_i1	contig03260	0	0	99.68	50.61	sp|Q8JFV8|VAT1_DANRE`Q8JFV8`Q:1-195,H:1-205`73.66%ID`E:9e-79`RecName: Full=Synaptic vesicle membrane protein VAT-1 homolog; EC=1.-.-.-;`Eukaryota; Metazoa; Chordata; Craniata; Vertebrata; Euteleostomi; Actinopterygii; Neopterygii; Teleostei; Ostariophysi; Cypriniformes; Cyprinidae; Danio.	unnamed protein product [Tetraodon nigroviridis]
c94494_g4_i1	contig00969	0	0	99.08	100	#N/A	#N/A
c91967_g1_i8	contig06394	0	0	92.63	96.87	#N/A	Tol2 transposase [Oryzias latipes]
c93992_g1_i1	contig09857	0	0	99.6	100	#N/A	#N/A
c97327_g1_i2	contig04089	0	0	99.03	100	#N/A	#N/A
c71273_g2_i1	contig01619	0	0	99.87	100	sp|Q5PRC0|CH25H_DANRE`Q5PRC0`Q:3-250,H:4-251`80.65%ID`E:1e-118`RecName: Full=Cholesterol 25-hydroxylase-like protein; EC=1.14.99.-;`Eukaryota; Metazoa; Chordata; Craniata; Vertebrata; Euteleostomi; Actinopterygii; Neopterygii; Teleostei; Ostariophysi; Cypriniformes; Cyprinidae; Danio.	Cholesterol 25-hydroxylase-like protein A [Salmo salar]
c85095_g1_i5	contig13922	0	0	97.06	67.53	sp|Q9H9V4|RN122_HUMAN`Q9H9V4`Q:1-136,H:1-137`68.61%ID`E:1e-52`RecName: Full=RING finger protein 122;`Eukaryota; Metazoa; Chordata; Craniata; Vertebrata; Euteleostomi; Mammalia; Eutheria; Euarchontoglires; Primates; Haplorrhini; Catarrhini; Hominidae; Homo.	ring finger protein 122-like [Danio rerio]
c99596_g1_i4	contig09296	0	0	99.85	72.22	sp|Q96BY7|ATG2B_HUMAN`Q96BY7`Q:1-2072,H:1-2078`67.29%ID`E:0`RecName: Full=Autophagy-related protein 2 homolog B;`Eukaryota; Metazoa; Chordata; Craniata; Vertebrata; Euteleostomi; Mammalia; Eutheria; Euarchontoglires; Primates; Haplorrhini; Catarrhini; Hominidae; Homo.	Autophagy-related protein 2 homolog B [Homo sapiens]
c98162_g1_i7	contig04335	0	0	99.79	100	#N/A	#N/A
c36994_g1_i1	contig08194	3e-103	8e-102	98.58	38.96	sp|Q8BNW9|KBTBB_MOUSE`Q8BNW9`Q:78-109,H:145-176`68.75%ID`E:5e-07`RecName: Full=Kelch repeat and BTB domain-containing protein 11;`Eukaryota; Metazoa; Chordata; Craniata; Vertebrata; Euteleostomi; Mammalia; Eutheria; Euarchontoglires; Glires; Rodentia; Sciurognathi; Muroidea; Muridae; Murinae; Mus; Mus.	#N/A
c79056_g1_i1	contig10449	0	0	97.86	55.26	.	#N/A
c97871_g3_i1	contig02937	0	0	99.72	87.34	sp|C1BJB1|MTNB_OSMMO`C1BJB1`Q:1-244,H:1-241`82.38%ID`E:4e-119`RecName: Full=Probable methylthioribulose-1-phosphate dehydratase; Short=MTRu-1-P dehydratase; EC=4.2.1.109; AltName: Full=APAF1-interacting protein homolog;`Eukaryota; Metazoa; Chordata; Craniata; Vertebrata; Euteleostomi; Actinopterygii; Neopterygii; Teleostei; Euteleostei; Protacanthopterygii; Osmeriformes; Osmeridae; Osmerus.	class II aldolase/adducin [Polysphondylium pallidum PN500]
c99711_g1_i2	contig04205	0	0	98.96	100	sp|B7ZS37|BAZ2A_XENLA`B7ZS37`Q:782-2118,H:411-1695`44.98%ID`E:0`RecName: Full=Bromodomain adjacent to zinc finger domain protein 2A; AltName: Full=Transcription termination factor I-interacting protein 5; Short=TTF-I-interacting protein 5; Short=Tip5;`Eukaryota; Metazoa; Chordata; Craniata; Vertebrata; Euteleostomi; Amphibia; Batrachia; Anura; Pipoidea; Pipidae; Xenopodinae; Xenopus; Xenopus.	unnamed protein product [Tetraodon nigroviridis]
c97876_g7_i1	contig08079	0	0	97.93	100	#N/A	#N/A
c86380_g1_i1	contig00785	0	0	99.3	100	sp|Q9QZ49|UBXN8_MOUSE`Q9QZ49`Q:41-266,H:51-275`46.9%ID`E:3e-50`RecName: Full=UBX domain-containing protein 8; AltName: Full=Reproduction 8 protein; Short=Rep-8 protein; AltName: Full=UBX domain-containing protein 6;`Eukaryota; Metazoa; Chordata; Craniata; Vertebrata; Euteleostomi; Mammalia; Eutheria; Euarchontoglires; Glires; Rodentia; Sciurognathi; Muroidea; Muridae; Murinae; Mus; Mus.	UBX domain-containing protein 6 [Esox lucius]
c82792_g1_i2	contig05078	0	0	98.96	100	sp|Q80U19|DAAM2_MOUSE`Q80U19`Q:1-333,H:181-513`81.98%ID`E:1e-162`RecName: Full=Disheveled-associated activator of morphogenesis 2;`Eukaryota; Metazoa; Chordata; Craniata; Vertebrata; Euteleostomi; Mammalia; Eutheria; Euarchontoglires; Glires; Rodentia; Sciurognathi; Muroidea; Muridae; Murinae; Mus; Mus.	PREDICTED: disheveled-associated activator of morphogenesis 2-like [Meleagris gallopavo]
c77577_g1_i2	contig14901	0	0	99.58	100	sp|O54941|SMCE1_MOUSE`O54941`Q:1-420,H:1-407`78.4%ID`E:2e-174`RecName: Full=SWI/SNF-related matrix-associated actin-dependent regulator of chromatin subfamily E member 1; AltName: Full=BRG1-associated factor 57; Short=BAF57;`Eukaryota; Metazoa; Chordata; Craniata; Vertebrata; Euteleostomi; Mammalia; Eutheria; Euarchontoglires; Glires; Rodentia; Sciurognathi; Muroidea; Muridae; Murinae; Mus; Mus.	SWI/SNF related, matrix associated, actin dependent regulator of chromatin, subfamily e, member 1 [Xenopus (Silurana) tropicalis]
c88335_g3_i3	contig10211	0	0	100	100	sp|Q63187|ELOA1_RAT`Q63187`Q:259-653,H:373-773`55.42%ID`E:8e-109`RecName: Full=Transcription elongation factor B polypeptide 3; AltName: Full=Elongin 110 kDa subunit; AltName: Full=Elongin-A; Short=EloA; AltName: Full=RNA polymerase II transcription factor SIII subunit A1; AltName: Full=SIII p110;`Eukaryota; Metazoa; Chordata; Craniata; Vertebrata; Euteleostomi; Mammalia; Eutheria; Euarchontoglir…	transcription elongation factor B polypeptide 3 [Danio rerio]
c94724_g1_i5	contig02730	0	0	99.89	100	sp|P08045|XFIN_XENLA`P08045`Q:818-2115,H:79-1296`24.18%ID`E:2e-93`RecName: Full=Zinc finger protein Xfin; AltName: Full=Xenopus fingers protein; Short=Xfin;`Eukaryota; Metazoa; Chordata; Craniata; Vertebrata; Euteleostomi; Amphibia; Batrachia; Anura; Pipoidea; Pipidae; Xenopodinae; Xenopus; Xenopus.	unnamed protein product [Tetraodon nigroviridis]
c94590_g2_i1	contig00522	0	0	97.62	78.44	#N/A	#N/A
c85243_g2_i1	contig03710	0	0	99.32	100	sp|Q8IW93|ARHGJ_HUMAN`Q8IW93`Q:62-594,H:266-799`67.72%ID`E:0`RecName: Full=Rho guanine nucleotide exchange factor 19; AltName: Full=Ephexin-2;`Eukaryota; Metazoa; Chordata; Craniata; Vertebrata; Euteleostomi; Mammalia; Eutheria; Euarchontoglires; Primates; Haplorrhini; Catarrhini; Hominidae; Homo.	PREDICTED: rho guanine nucleotide exchange factor 19 [Danio rerio]
c83507_g1_i1	contig16266	0	0	98.78	82.72	#N/A	unnamed protein product [Tetraodon nigroviridis]
c95651_g3_i2	contig19669	0	0	98.29	100	#N/A	#N/A
c78914_g1_i4	contig05986	0	0	99.87	100	sp|Q8R4F0|MCLN3_MOUSE`Q8R4F0`Q:35-540,H:36-542`62.72%ID`E:0`RecName: Full=Mucolipin-3;`Eukaryota; Metazoa; Chordata; Craniata; Vertebrata; Euteleostomi; Mammalia; Eutheria; Euarchontoglires; Glires; Rodentia; Sciurognathi; Muroidea; Muridae; Murinae; Mus; Mus.	PREDICTED: mucolipin-3-like [Anolis carolinensis]
c82361_g1_i1	contig20050	0	0	98.86	100	#N/A	#N/A
c97272_g2_i1	contig15083	0	0	99.43	100	sp|Q91ZA3|PCCA_MOUSE`Q91ZA3`Q:31-730,H:25-724`78.43%ID`E:0`RecName: Full=Propionyl-CoA carboxylase alpha chain, mitochondrial; Short=PCCase subunit alpha; EC=6.4.1.3; AltName: Full=Propanoyl-CoA:carbon dioxide ligase subunit alpha; Flags: Precursor;`Eukaryota; Metazoa; Chordata; Craniata; Vertebrata; Euteleostomi; Mammalia; Eutheria; Euarchontoglires; Glires; Rodentia; Sciurognathi; Muroidea; Mur…	propionyl-Coenzyme A carboxylase, alpha polypeptide [Danio rerio]
c94203_g1_i3	contig05612	0	0	99.83	100	sp|Q92556|ELMO1_HUMAN`Q92556`Q:1-726,H:1-727`91.2%ID`E:0`RecName: Full=Engulfment and cell motility protein 1; AltName: Full=Protein ced-12 homolog;`Eukaryota; Metazoa; Chordata; Craniata; Vertebrata; Euteleostomi; Mammalia; Eutheria; Euarchontoglires; Primates; Haplorrhini; Catarrhini; Hominidae; Homo.	engulfment and cell motility protein 1 [Salmo salar]
c83033_g3_i6	contig17007	0	0	99.67	99.89	sp|Q5XGC8|1433B_XENTR`Q5XGC8`Q:1-242,H:1-242`83.06%ID`E:3e-118`RecName: Full=14-3-3 protein beta/alpha;`Eukaryota; Metazoa; Chordata; Craniata; Vertebrata; Euteleostomi; Amphibia; Batrachia; Anura; Pipoidea; Pipidae; Xenopodinae; Xenopus; Silurana.	tyrosine 3-monooxygenase/tryptophan 5-monooxygenase activation protein, beta polypeptide like [Danio rerio]
c91378_g1_i4	contig17842	0	0	98.92	100	sp|O94988|FA13A_HUMAN`O94988`Q:1-480,H:530-1023`61.45%ID`E:2e-156`RecName: Full=Protein FAM13A;`Eukaryota; Metazoa; Chordata; Craniata; Vertebrata; Euteleostomi; Mammalia; Eutheria; Euarchontoglires; Primates; Haplorrhini; Catarrhini; Hominidae; Homo.	PREDICTED: protein FAM13A-like [Meleagris gallopavo]
c96538_g2_i1	contig14945	2e-125	3e-124	98.42	72.29	#N/A	#N/A
c99297_g1_i1	contig01852	0	0	97.77	64.03	#N/A	#N/A
c97805_g1_i1	contig12085	0	0	99.61	100	sp|Q9UJ83|HACL1_HUMAN`Q9UJ83`Q:2-568,H:12-578`70.02%ID`E:0`RecName: Full=2-hydroxyacyl-CoA lyase 1; EC=4.1.-.-; AltName: Full=2-hydroxyphytanoyl-CoA lyase; Short=2-HPCL; AltName: Full=Phytanoyl-CoA 2-hydroxylase 2;`Eukaryota; Metazoa; Chordata; Craniata; Vertebrata; Euteleostomi; Mammalia; Eutheria; Euarchontoglires; Primates; Haplorrhini; Catarrhini; Hominidae; Homo.	unnamed protein product [Tetraodon nigroviridis]
c55142_g1_i1	contig00127	0	0	99.6	99.47	#N/A	#N/A
c97172_g7_i1	contig15420	0	0	99.81	100	sp|Q9H8Y8|GORS2_HUMAN`Q9H8Y8`Q:1-373,H:1-367`77.01%ID`E:4e-156`RecName: Full=Golgi reassembly-stacking protein 2; Short=GRS2; AltName: Full=Golgi phosphoprotein 6; Short=GOLPH6; AltName: Full=Golgi reassembly-stacking protein of 55 kDa; Short=GRASP55; AltName: Full=p59;`Eukaryota; Metazoa; Chordata; Craniata; Vertebrata; Euteleostomi; Mammalia; Eutheria; Euarchontoglires; Primates; Haplorrhini; C…	#N/A
c96700_g2_i2	contig13065	0	0	99.86	100	sp|Q9D7H4|AVPI1_MOUSE`Q9D7H4`Q:5-96,H:3-104`41.75%ID`E:2e-09`RecName: Full=Arginine vasopressin-induced protein 1; Short=AVP-induced protein 1; AltName: Full=Arginine vasopressin-induced transcript 32 protein; Short=VIP32; Short=VIT32;`Eukaryota; Metazoa; Chordata; Craniata; Vertebrata; Euteleostomi; Mammalia; Eutheria; Euarchontoglires; Glires; Rodentia; Sciurognathi; Muroidea; Muridae; Murinae;…	unnamed protein product [Tetraodon nigroviridis]
c96841_g2_i1	contig02909	0	0	99.27	88.34	#N/A	#N/A
c85613_g1_i1	contig11555	0	0	98.27	99.05	#N/A	#N/A
c91575_g2_i2	contig11424	0	0	99.7	100	sp|Q9IA88|SIK2_CHICK`Q9IA88`Q:1-422,H:1-436`73.46%ID`E:0`RecName: Full=Serine/threonine-protein kinase SIK2; EC=2.7.11.1; AltName: Full=Qin-induced kinase; AltName: Full=Salt-inducible kinase 2; Short=SIK-2; AltName: Full=Serine/threonine-protein kinase SNF1-like kinase 2;`Eukaryota; Metazoa; Chordata; Craniata; Vertebrata; Euteleostomi; Archosauria; Dinosauria; Saurischia; Theropoda; Coelurosaur…	serine/threonine-protein kinase SIK1 [Danio rerio]
c94095_g1_i1	contig03936	0	0	99.81	99.43	sp|Q6GMI9|UXS1_DANRE`Q6GMI9`Q:1-417,H:1-417`94.24%ID`E:0`RecName: Full=UDP-glucuronic acid decarboxylase 1; EC=4.1.1.35; AltName: Full=UDP-glucuronate decarboxylase 1; Short=UXS-1;`Eukaryota; Metazoa; Chordata; Craniata; Vertebrata; Euteleostomi; Actinopterygii; Neopterygii; Teleostei; Ostariophysi; Cypriniformes; Cyprinidae; Danio.	Uxs1 protein [Danio rerio]
c95345_g4_i1	contig04164	0	0	99.78	100	sp|Q6N021|TET2_HUMAN`Q6N021`Q:15-442,H:1567-2002`45.18%ID`E:1e-78`RecName: Full=Methylcytosine dioxygenase TET2; EC=1.14.11.n2;`Eukaryota; Metazoa; Chordata; Craniata; Vertebrata; Euteleostomi; Mammalia; Eutheria; Euarchontoglires; Primates; Haplorrhini; Catarrhini; Hominidae; Homo.	#N/A
c91109_g4_i1	contig19288	0	0	98.56	100	sp|Q8IWZ3|ANKH1_HUMAN`Q8IWZ3`Q:24-308,H:1630-1908`68.88%ID`E:2e-107`RecName: Full=Ankyrin repeat and KH domain-containing protein 1; AltName: Full=HIV-1 Vpr-binding ankyrin repeat protein; AltName: Full=Multiple ankyrin repeats single KH domain; Short=hMASK;`Eukaryota; Metazoa; Chordata; Craniata; Vertebrata; Euteleostomi; Mammalia; Eutheria; Euarchontoglires; Primates; Haplorrhini; Catarrhini; H…	ankyrin repeat and KH domain-containing protein 1 [Danio rerio]
c89561_g2_i2	contig19813	0	0	99.26	95.1	#N/A	#N/A
c92074_g1_i2	contig00926	0	0	100	100	sp|Q9Z1A9|TBCD8_MOUSE`Q9Z1A9`Q:1-497,H:620-1125`59.5%ID`E:9e-165`RecName: Full=TBC1 domain family member 8; AltName: Full=BUB2-like protein 1; AltName: Full=Vascular Rab-GAP/TBC-containing protein;`Eukaryota; Metazoa; Chordata; Craniata; Vertebrata; Euteleostomi; Mammalia; Eutheria; Euarchontoglires; Glires; Rodentia; Sciurognathi; Muroidea; Muridae; Murinae; Mus; Mus.	unnamed protein product [Tetraodon nigroviridis]
c84668_g1_i1	contig03789	0	0	99.38	83.8	sp|Q68EQ9|VMP1_XENTR`Q68EQ9`Q:9-340,H:1-331`82.28%ID`E:5e-158`RecName: Full=Vacuole membrane protein 1; AltName: Full=Transmembrane protein 49;`Eukaryota; Metazoa; Chordata; Craniata; Vertebrata; Euteleostomi; Amphibia; Batrachia; Anura; Pipoidea; Pipidae; Xenopodinae; Xenopus; Silurana.	vacuole membrane protein 1 [Danio rerio]
c95731_g2_i1	contig04963	0	0	98.98	66.19	#N/A	#N/A
c78618_g1_i7	contig20246	0	0	99.58	90.91	sp|Q14692|BMS1_HUMAN`Q14692`Q:1-527,H:750-1277`71.59%ID`E:0`RecName: Full=Ribosome biogenesis protein BMS1 homolog; AltName: Full=Ribosome assembly protein BMS1 homolog;`Eukaryota; Metazoa; Chordata; Craniata; Vertebrata; Euteleostomi; Mammalia; Eutheria; Euarchontoglires; Primates; Haplorrhini; Catarrhini; Hominidae; Homo.	#N/A
c87977_g2_i3	contig13937	7e-131	1e-129	100	51.02	#N/A	T-cell receptor delta chain [Ictalurus punctatus]
c98477_g2_i1	contig00563	0	0	93.15	94.84	sp|O00567|NOP56_HUMAN`O00567`Q:18-457,H:1-439`82.05%ID`E:0`RecName: Full=Nucleolar protein 56; AltName: Full=Nucleolar protein 5A;`Eukaryota; Metazoa; Chordata; Craniata; Vertebrata; Euteleostomi; Mammalia; Eutheria; Euarchontoglires; Primates; Haplorrhini; Catarrhini; Hominidae; Homo.	NOP56 [Danio rerio]
c87974_g1_i1	contig00250	0	0	99.19	100	sp|Q7L804|RFIP2_HUMAN`Q7L804`Q:1-188,H:1-191`57.59%ID`E:2e-61`RecName: Full=Rab11 family-interacting protein 2; Short=Rab11-FIP2; AltName: Full=NRip11;`Eukaryota; Metazoa; Chordata; Craniata; Vertebrata; Euteleostomi; Mammalia; Eutheria; Euarchontoglires; Primates; Haplorrhini; Catarrhini; Hominidae; Homo.	LOC402861 protein [Danio rerio]
c72739_g1_i1	contig05055	0	0	99.74	68.12	#N/A	#N/A
c81917_g1_i1	contig01897	0	0	98.31	100	#N/A	#N/A
c96838_g1_i1	contig04281	0	0	100	100	sp|Q7Z2K6|ERMP1_HUMAN`Q7Z2K6`Q:43-909,H:30-904`61.82%ID`E:0`RecName: Full=Endoplasmic reticulum metallopeptidase 1; EC=3.4.-.-; AltName: Full=Felix-ina;`Eukaryota; Metazoa; Chordata; Craniata; Vertebrata; Euteleostomi; Mammalia; Eutheria; Euarchontoglires; Primates; Haplorrhini; Catarrhini; Hominidae; Homo.	PREDICTED: endoplasmic reticulum metallopeptidase 1-like, partial [Danio rerio]
c87620_g1_i1	contig08148	0	0	99.57	100	sp|Q9Y3L3|3BP1_HUMAN`Q9Y3L3`Q:8-438,H:14-477`55.15%ID`E:3e-135`RecName: Full=SH3 domain-binding protein 1; Short=3BP-1;`Eukaryota; Metazoa; Chordata; Craniata; Vertebrata; Euteleostomi; Mammalia; Eutheria; Euarchontoglires; Primates; Haplorrhini; Catarrhini; Hominidae; Homo.	PREDICTED: SH3 domain-binding protein 1-like [Danio rerio]
c73957_g1_i2	contig03595	0	0	99.21	99.48	#N/A	#N/A
c89310_g2_i1	contig03047	0	0	99.7	88.37	#N/A	#N/A
c85450_g1_i1	contig18014	4e-137	1e-135	96.32	45.43	#N/A	#N/A
c100002_g1_i1	contig15030	0	0	96.95	100	#N/A	unnamed protein product [Tetraodon nigroviridis]
c76507_g1_i2	contig05678	2e-180	1e-179	98.87	72.78	sp|Q80ZQ5|JAZF1_MOUSE`Q80ZQ5`Q:40-277,H:1-242`87.6%ID`E:3e-109`RecName: Full=Juxtaposed with another zinc finger protein 1;`Eukaryota; Metazoa; Chordata; Craniata; Vertebrata; Euteleostomi; Mammalia; Eutheria; Euarchontoglires; Glires; Rodentia; Sciurognathi; Muroidea; Muridae; Murinae; Mus; Mus.	Jazf1b [Haplochromis burtoni]
c92995_g3_i1	contig21145	8e-42	4e-41	88.65	66.03	#N/A	#N/A
c91479_g2_i7	contig08295	0	0	99.8	100	sp|Q6DEL7|KLH15_DANRE`Q6DEL7`Q:15-618,H:1-604`93.54%ID`E:0`RecName: Full=Kelch-like protein 15;`Eukaryota; Metazoa; Chordata; Craniata; Vertebrata; Euteleostomi; Actinopterygii; Neopterygii; Teleostei; Ostariophysi; Cypriniformes; Cyprinidae; Danio.	kelch-like protein 15 [Danio rerio]
c84027_g1_i1	contig14216	0	0	97.49	50.17	#N/A	#N/A
c87158_g1_i3	contig02265	0	0	99.81	100	sp|Q08117|AES_HUMAN`Q08117`Q:1-199,H:1-197`83.42%ID`E:2e-93`RecName: Full=Amino-terminal enhancer of split; Short=Amino enhancer of split; AltName: Full=Gp130-associated protein GAM; AltName: Full=Protein ESP1; AltName: Full=Protein GRG;`Eukaryota; Metazoa; Chordata; Craniata; Vertebrata; Euteleostomi; Mammalia; Eutheria; Euarchontoglires; Primates; Haplorrhini; Catarrhini; Hominidae; Homo.	chico [Danio rerio]
c90594_g1_i1	contig05399	0	0	99.37	99.62	#N/A	#N/A
c97879_g1_i2	contig18674	0	0	99.23	100	sp|Q9UGQ2|FLOWR_HUMAN`Q9UGQ2`Q:2-167,H:3-171`63.31%ID`E:1e-60`RecName: Full=Calcium channel flower homolog; AltName: Full=Calcium channel flower domain-containing protein 1;`Eukaryota; Metazoa; Chordata; Craniata; Vertebrata; Euteleostomi; Mammalia; Eutheria; Euarchontoglires; Primates; Haplorrhini; Catarrhini; Hominidae; Homo.	PREDICTED: calcium channel flower homolog [Danio rerio]
c92068_g2_i1	contig17770	3e-62	4e-61	100	53.14	#N/A	#N/A
c95052_g1_i1	contig00040	0	0	99.63	100	sp|Q8TD16|BICD2_HUMAN`Q8TD16`Q:4-815,H:6-822`78.42%ID`E:0`RecName: Full=Protein bicaudal D homolog 2; Short=Bic-D 2;`Eukaryota; Metazoa; Chordata; Craniata; Vertebrata; Euteleostomi; Mammalia; Eutheria; Euarchontoglires; Primates; Haplorrhini; Catarrhini; Hominidae; Homo.	unnamed protein product [Tetraodon nigroviridis]
c75871_g1_i1	contig21100	7e-78	4e-77	88	88.57	#N/A	#N/A
c96628_g1_i3	contig15171	0	0	99.82	100	#N/A	Sft2d3 protein [Danio rerio]
c98749_g1_i1	contig16705	0	0	98.36	100	#N/A	unnamed protein product [Tetraodon nigroviridis]
c70882_g1_i1	contig15323	0	0	99.75	100	#N/A	PREDICTED: hypothetical protein LOC100478075 [Ailuropoda melanoleuca]
c79052_g1_i1	contig17966	0	0	98.78	67.46	#N/A	#N/A
c86734_g1_i2	contig01829	0	0	99.46	81.94	sp|Q9JKQ2|S26A5_MERUN`Q9JKQ2`Q:1-590,H:1-581`59.15%ID`E:0`RecName: Full=Prestin; AltName: Full=Solute carrier family 26 member 5;`Eukaryota; Metazoa; Chordata; Craniata; Vertebrata; Euteleostomi; Mammalia; Eutheria; Euarchontoglires; Glires; Rodentia; Sciurognathi; Muroidea; Muridae; Gerbillinae; Meriones.	prestin [Danio rerio]
c91763_g1_i1	contig12251	0	0	99.24	94.91	#N/A	#N/A
c82536_g1_i1	contig08591	0	0	99.13	100	#N/A	#N/A
c73628_g1_i2	contig09974	0	0	97.88	82.52	#N/A	#N/A
c95383_g6_i3	contig02139	0	0	84.88	95.96	sp|Q9I928|FUCL4_ANGJA`Q9I928`Q:1-179,H:1-179`98.88%ID`E:1e-101`RecName: Full=Fucolectin-4; Flags: Precursor;`Eukaryota; Metazoa; Chordata; Craniata; Vertebrata; Euteleostomi; Actinopterygii; Neopterygii; Teleostei; Anguilliformes; Anguillidae; Anguilla.	RecName: Full=Fucolectin-7; Flags: Precursor_x0001_gi|9651033|dbj|BAB03529.1| fucolectin-7 [Anguilla japonica]
c96159_g3_i2	contig13268	0	0	99.52	99.68	sp|P17181|INAR1_HUMAN`P17181`Q:23-340,H:227-551`24.7%ID`E:2e-08`RecName: Full=Interferon alpha/beta receptor 1; Short=IFN-R-1; Short=IFN-alpha/beta receptor 1; AltName: Full=Cytokine receptor class-II member 1; AltName: Full=Cytokine receptor family 2 member 1; Short=CRF2-1; AltName: Full=Type I interferon receptor 1; Flags: Precursor;`Eukaryota; Metazoa; Chordata; Craniata; Vertebrata; Euteleost…	helical cytokine receptor CRFB7 [Tetraodon nigroviridis]
c71364_g1_i1	contig12202	0	0	99.81	100	sp|Q0P442|RNKB_DANRE`Q0P442`Q:1-100,H:1-100`91%ID`E:1e-47`RecName: Full=Ribonuclease kappa-B; Short=RNase K-B; Short=RNase kappa-B; EC=3.1.-.-;`Eukaryota; Metazoa; Chordata; Craniata; Vertebrata; Euteleostomi; Actinopterygii; Neopterygii; Teleostei; Ostariophysi; Cypriniformes; Cyprinidae; Danio.	ribonuclease kappa-B [Danio rerio]
c67805_g1_i1	contig14575	3e-141	3e-140	100	55.21	sp|Q61712|DNJC1_MOUSE`Q61712`Q:7-101,H:459-552`67.37%ID`E:2e-29`RecName: Full=DnaJ homolog subfamily C member 1; AltName: Full=DnaJ protein homolog MTJ1; Flags: Precursor;`Eukaryota; Metazoa; Chordata; Craniata; Vertebrata; Euteleostomi; Mammalia; Eutheria; Euarchontoglires; Glires; Rodentia; Sciurognathi; Muroidea; Muridae; Murinae; Mus; Mus.	dnaJ homolog subfamily C member 1 [Danio rerio]
c96101_g1_i4	contig15875	0	0	98.96	100	sp|Q8TET4|GANC_HUMAN`Q8TET4`Q:21-528,H:415-914`56.1%ID`E:9e-172`RecName: Full=Neutral alpha-glucosidase C; EC=3.2.1.20;`Eukaryota; Metazoa; Chordata; Craniata; Vertebrata; Euteleostomi; Mammalia; Eutheria; Euarchontoglires; Primates; Haplorrhini; Catarrhini; Hominidae; Homo.	unnamed protein product [Tetraodon nigroviridis]
c93014_g1_i2	contig00668	0	0	99.15	100	sp|P27601|GNA13_MOUSE`P27601`Q:1-147,H:231-377`91.84%ID`E:3e-74`RecName: Full=Guanine nucleotide-binding protein subunit alpha-13; Short=G alpha-13; Short=G-protein subunit alpha-13;`Eukaryota; Metazoa; Chordata; Craniata; Vertebrata; Euteleostomi; Mammalia; Eutheria; Euarchontoglires; Glires; Rodentia; Sciurognathi; Muroidea; Muridae; Murinae; Mus; Mus.	#N/A
c78687_g2_i1	contig01728	0	0	100	100	sp|Q3ZC67|PAIP2_BOVIN`Q3ZC67`Q:1-124,H:1-124`80.65%ID`E:6e-42`RecName: Full=Polyadenylate-binding protein-interacting protein 2; Short=PABP-interacting protein 2; Short=PAIP-2; Short=Poly(A)-binding protein-interacting protein 2;`Eukaryota; Metazoa; Chordata; Craniata; Vertebrata; Euteleostomi; Mammalia; Eutheria; Laurasiatheria; Cetartiodactyla; Ruminantia; Pecora; Bovidae; Bovinae; Bos.	PREDICTED: polyadenylate-binding protein-interacting protein 2-like [Anolis carolinensis]
c61866_g1_i1	contig07096	0	0	98.8	99.4	sp|Q9BXW7|CECR5_HUMAN`Q9BXW7`Q:31-439,H:35-423`53.79%ID`E:1e-126`RecName: Full=Cat eye syndrome critical region protein 5; Flags: Precursor;`Eukaryota; Metazoa; Chordata; Craniata; Vertebrata; Euteleostomi; Mammalia; Eutheria; Euarchontoglires; Primates; Haplorrhini; Catarrhini; Hominidae; Homo.	unnamed protein product [Tetraodon nigroviridis]
c97489_g1_i4	contig07730	0	0	99.28	100	sp|Q8R0L1|STAP2_MOUSE`Q8R0L1`Q:1-212,H:91-289`44.24%ID`E:2e-40`RecName: Full=Signal-transducing adaptor protein 2; Short=STAP-2;`Eukaryota; Metazoa; Chordata; Craniata; Vertebrata; Euteleostomi; Mammalia; Eutheria; Euarchontoglires; Glires; Rodentia; Sciurognathi; Muroidea; Muridae; Murinae; Mus; Mus.	#N/A
c94153_g1_i2	contig08473	0	0	99.39	100	#N/A	#N/A
c94316_g1_i1	contig11439	0	0	97.68	100	#N/A	#N/A
c79162_g1_i1	contig02662	0	0	99.86	100	#N/A	ubiquitin-conjugating enzyme E2 variant 2 [Danio rerio]
c84212_g1_i1	contig09200	0	0	99.87	99.23	#N/A	PREDICTED: host cell factor 1 [Monodelphis domestica]
c83138_g1_i3	contig17735	0	0	99.56	100	sp|Q6PC24|YIF1A_DANRE`Q6PC24`Q:1-306,H:1-307`82.47%ID`E:5e-144`RecName: Full=Protein YIF1A; AltName: Full=YIP1-interacting factor homolog A;`Eukaryota; Metazoa; Chordata; Craniata; Vertebrata; Euteleostomi; Actinopterygii; Neopterygii; Teleostei; Ostariophysi; Cypriniformes; Cyprinidae; Danio.	YIF1A [Osmerus mordax]
c79544_g1_i1	contig18933	0	0	99.31	100	#N/A	PREDICTED: baculoviral IAP repeat-containing protein 6 [Danio rerio]
c96460_g2_i1	contig00741	0	0	99.51	100	#N/A	#N/A
c57365_g1_i1	contig05577	0	0	99.8	100	sp|P19419|ELK1_HUMAN`P19419`Q:1-90,H:1-91`80.22%ID`E:7e-38`RecName: Full=ETS domain-containing protein Elk-1;`Eukaryota; Metazoa; Chordata; Craniata; Vertebrata; Euteleostomi; Mammalia; Eutheria; Euarchontoglires; Primates; Haplorrhini; Catarrhini; Hominidae; Homo.	Elk4 protein [Danio rerio]
c81477_g2_i1	contig00484	0	0	99.74	100	#N/A	fructose-bisphosphate aldolase A [Danio rerio]
c92647_g1_i2	contig03586	0	0	99.64	74.24	sp|Q863I2|OXSR1_PIG`Q863I2`Q:8-231,H:315-529`70.09%ID`E:2e-74`RecName: Full=Serine/threonine-protein kinase OSR1; EC=2.7.11.1; AltName: Full=Oxidative stress-responsive 1 protein;`Eukaryota; Metazoa; Chordata; Craniata; Vertebrata; Euteleostomi; Mammalia; Eutheria; Laurasiatheria; Cetartiodactyla; Suina; Suidae; Sus.	#N/A
c95438_g1_i4	contig03650	0	0	99.6	100	sp|Q9CY64|BIEA_MOUSE`Q9CY64`Q:6-213,H:84-291`55.02%ID`E:8e-62`RecName: Full=Biliverdin reductase A; Short=BVR A; EC=1.3.1.24; AltName: Full=Biliverdin-IX alpha-reductase; Flags: Precursor;`Eukaryota; Metazoa; Chordata; Craniata; Vertebrata; Euteleostomi; Mammalia; Eutheria; Euarchontoglires; Glires; Rodentia; Sciurognathi; Muroidea; Muridae; Murinae; Mus; Mus.	biliverdin reductase a [Ictalurus punctatus]
c91297_g1_i1	contig09385	0	0	99.57	100	sp|Q9BW83|IFT27_HUMAN`Q9BW83`Q:6-153,H:39-186`57.43%ID`E:3e-47`RecName: Full=Intraflagellar transport protein 27 homolog; AltName: Full=Putative GTP-binding protein RAY-like; AltName: Full=Rab-like protein 4;`Eukaryota; Metazoa; Chordata; Craniata; Vertebrata; Euteleostomi; Mammalia; Eutheria; Euarchontoglires; Primates; Haplorrhini; Catarrhini; Hominidae; Homo.	GTP-binding protein RAY-like [Salmo salar]
c82555_g1_i1	contig17382	0	0	99.64	100	sp|Q3T0T7|SAR1B_BOVIN`Q3T0T7`Q:1-198,H:1-198`89.39%ID`E:1e-103`RecName: Full=GTP-binding protein SAR1b;`Eukaryota; Metazoa; Chordata; Craniata; Vertebrata; Euteleostomi; Mammalia; Eutheria; Laurasiatheria; Cetartiodactyla; Ruminantia; Pecora; Bovidae; Bovinae; Bos.	GTP-binding protein SAR1b [Danio rerio]
c96802_g1_i2	contig08847	0	0	99.79	100	sp|Q5BIM5|ZFY27_BOVIN`Q5BIM5`Q:45-297,H:35-292`51.55%ID`E:1e-61`RecName: Full=Protrudin; AltName: Full=Zinc finger FYVE domain-containing protein 27;`Eukaryota; Metazoa; Chordata; Craniata; Vertebrata; Euteleostomi; Mammalia; Eutheria; Laurasiatheria; Cetartiodactyla; Ruminantia; Pecora; Bovidae; Bovinae; Bos.	zinc finger, FYVE domain containing 27 [Danio rerio]
c91991_g1_i1	contig12142	0	0	98.38	99.55	sp|Q4FZT2|PPME1_RAT`Q4FZT2`Q:112-229,H:269-386`82.2%ID`E:3e-57`RecName: Full=Protein phosphatase methylesterase 1; Short=PME-1; EC=3.1.1.89;`Eukaryota; Metazoa; Chordata; Craniata; Vertebrata; Euteleostomi; Mammalia; Eutheria; Euarchontoglires; Glires; Rodentia; Sciurognathi; Muroidea; Muridae; Murinae; Rattus.	PREDICTED: protein phosphatase methylesterase-1 [Taeniopygia guttata]
c99050_g2_i1	contig18059	1e-88	9e-88	99.44	72.36	sp|P51639|HMDH_RAT`P51639`Q:1-125,H:130-253`92%ID`E:1e-62`RecName: Full=3-hydroxy-3-methylglutaryl-coenzyme A reductase; Short=HMG-CoA reductase; EC=1.1.1.34;`Eukaryota; Metazoa; Chordata; Craniata; Vertebrata; Euteleostomi; Mammalia; Eutheria; Euarchontoglires; Glires; Rodentia; Sciurognathi; Muroidea; Muridae; Murinae; Rattus.	HMG-CoA reductase [Oncorhynchus mykiss]
c88304_g1_i1	contig14562	4e-156	2e-155	99.34	74.26	sp|P17790|BASI_CHICK`P17790`Q:35-209,H:153-324`39.66%ID`E:3e-26`RecName: Full=Basigin; AltName: Full=5A11 antigen; AltName: Full=Blood-brain barrier HT7 antigen; AltName: Full=Neurothelin; Flags: Precursor;`Eukaryota; Metazoa; Chordata; Craniata; Vertebrata; Euteleostomi; Archosauria; Dinosauria; Saurischia; Theropoda; Coelurosauria; Aves; Neognathae; Galliformes; Phasianidae; Phasianinae; Gallus.	unnamed protein product [Tetraodon nigroviridis]
c99440_g1_i5	contig14347	0	0	97.42	94.1	sp|Q9NZL6|RGL1_HUMAN`Q9NZL6`Q:21-669,H:60-733`41.54%ID`E:4e-134`RecName: Full=Ral guanine nucleotide dissociation stimulator-like 1; Short=RalGDS-like 1;`Eukaryota; Metazoa; Chordata; Craniata; Vertebrata; Euteleostomi; Mammalia; Eutheria; Euarchontoglires; Primates; Haplorrhini; Catarrhini; Hominidae; Homo.	#N/A
c79115_g1_i1	contig04771	0	0	99.81	100	sp|P10109|ADX_HUMAN`P10109`Q:16-177,H:8-184`58.76%ID`E:6e-50`RecName: Full=Adrenodoxin, mitochondrial; AltName: Full=Adrenal ferredoxin; AltName: Full=Ferredoxin-1; AltName: Full=Hepatoredoxin; Flags: Precursor;`Eukaryota; Metazoa; Chordata; Craniata; Vertebrata; Euteleostomi; Mammalia; Eutheria; Euarchontoglires; Primates; Haplorrhini; Catarrhini; Hominidae; Homo.	Adrenodoxin, mitochondrial precursor [Salmo salar]
c68616_g1_i1	contig01371	0	0	99.31	64.53	#N/A	adenylosuccinate synthetase isozyme 2 [Danio rerio]
c90309_g3_i1	contig13673	2e-115	8e-114	92.54	32.13	#N/A	#N/A
c97317_g2_i3	contig05861	0	0	99.72	100	sp|Q9BW91|NUDT9_HUMAN`Q9BW91`Q:54-346,H:45-339`58.98%ID`E:4e-103`RecName: Full=ADP-ribose pyrophosphatase, mitochondrial; EC=3.6.1.13; AltName: Full=ADP-ribose diphosphatase; AltName: Full=ADP-ribose phosphohydrolase; AltName: Full=Adenosine diphosphoribose pyrophosphatase; Short=ADPR-PPase; AltName: Full=Nucleoside diphosphate-linked moiety X motif 9; Short=Nudix motif 9; Flags: Precursor;`Eukar…	ADP-ribose pyrophosphatase, mitochondrial [Danio rerio]
c92990_g2_i1	contig17161	0	0	99.27	60.21	#N/A	#N/A
c85799_g1_i1	contig05552	0	0	98.87	99.44	#N/A	#N/A
c100056_g1_i3	contig07091	0	0	90.07	79.39	sp|Q96N67|DOCK7_HUMAN`Q96N67`Q:6-2105,H:2-2139`79.28%ID`E:0`RecName: Full=Dedicator of cytokinesis protein 7;`Eukaryota; Metazoa; Chordata; Craniata; Vertebrata; Euteleostomi; Mammalia; Eutheria; Euarchontoglires; Primates; Haplorrhini; Catarrhini; Hominidae; Homo.	PREDICTED: dedicator of cytokinesis protein 8 [Danio rerio]
c95333_g1_i4	contig03094	0	0	99.77	100	#N/A	#N/A
c96533_g1_i1	contig14130	0	0	99.75	100	#N/A	#N/A
c94732_g2_i1	contig11135	0	0	98.25	100	#N/A	#N/A
c99123_g1_i1	contig04783	0	0	95.14	98.9	sp|Q96PY6|NEK1_HUMAN`Q96PY6`Q:13-262,H:4-258`49.03%ID`E:3e-69`RecName: Full=Serine/threonine-protein kinase Nek1; EC=2.7.11.1; AltName: Full=Never in mitosis A-related kinase 1; Short=NimA-related protein kinase 1; AltName: Full=Renal carcinoma antigen NY-REN-55;`Eukaryota; Metazoa; Chordata; Craniata; Vertebrata; Euteleostomi; Mammalia; Eutheria; Euarchontoglires; Primates; Haplorrhini; Catarrhi…	hypothetical protein LOC791193 [Danio rerio]
c87392_g1_i1	contig05698	0	0	98.92	100	sp|P55086|PAR2_MOUSE`P55086`Q:27-361,H:47-381`54.6%ID`E:4e-109`RecName: Full=Proteinase-activated receptor 2; Short=PAR-2; AltName: Full=Coagulation factor II receptor-like 1; AltName: Full=G-protein coupled receptor 11; AltName: Full=Thrombin receptor-like 1; Flags: Precursor;`Eukaryota; Metazoa; Chordata; Craniata; Vertebrata; Euteleostomi; Mammalia; Eutheria; Euarchontoglires; Glires; Rodentia…	proteinase-activated receptor-2a [Salmo salar]
c83162_g2_i1	contig17881	0	0	99.87	54.88	#N/A	#N/A
c93440_g1_i1	contig13353	0	0	99.7	100	sp|Q6PD83|BZW1A_DANRE`Q6PD83`Q:1-407,H:1-407`92.87%ID`E:0`RecName: Full=Basic leucine zipper and W2 domain-containing protein 1-A;`Eukaryota; Metazoa; Chordata; Craniata; Vertebrata; Euteleostomi; Actinopterygii; Neopterygii; Teleostei; Ostariophysi; Cypriniformes; Cyprinidae; Danio.	basic leucine zipper and W2 domain-containing protein 1-A [Danio rerio]
c96737_g1_i1	contig04070	0	0	99.01	100	#N/A	#N/A
c88538_g1_i1	contig20009	0	0	98.78	100	#N/A	#N/A
c84334_g1_i2	contig00935	0	0	99.68	100	#N/A	Regulatory factor X-associated protein [Osmerus mordax]
c85934_g1_i2	contig00211	0	0	99.8	100	sp|P37980|IPYR_BOVIN`P37980`Q:3-291,H:4-289`72.41%ID`E:3e-123`RecName: Full=Inorganic pyrophosphatase; EC=3.6.1.1; AltName: Full=Pyrophosphate phospho-hydrolase; Short=PPase;`Eukaryota; Metazoa; Chordata; Craniata; Vertebrata; Euteleostomi; Mammalia; Eutheria; Laurasiatheria; Cetartiodactyla; Ruminantia; Pecora; Bovidae; Bovinae; Bos.	Inorganic pyrophosphatase [Salmo salar]
c97249_g4_i1	contig10153	0	0	99.68	100	#N/A	#N/A
c99667_g1_i1	contig02117	0	0	99.18	61.75	sp|Q6NUT7|SORT1_DANRE`Q6NUT7`Q:44-427,H:433-814`69.61%ID`E:4e-165`RecName: Full=Sortilin; Flags: Precursor;`Eukaryota; Metazoa; Chordata; Craniata; Vertebrata; Euteleostomi; Actinopterygii; Neopterygii; Teleostei; Ostariophysi; Cypriniformes; Cyprinidae; Danio.	sortilin precursor [Danio rerio]
c83140_g1_i2	contig02063	0	0	99.02	100	#N/A	#N/A
c88854_g1_i2	contig15253	0	0	99.88	100	#N/A	Coiled-coil domain-containing protein 71 [Osmerus mordax]
c61520_g1_i2	contig06196	0	0	99.85	100	sp|O15145|ARPC3_HUMAN`O15145`Q:1-178,H:1-178`85.39%ID`E:8e-93`RecName: Full=Actin-related protein 2/3 complex subunit 3; AltName: Full=Arp2/3 complex 21 kDa subunit; Short=p21-ARC;`Eukaryota; Metazoa; Chordata; Craniata; Vertebrata; Euteleostomi; Mammalia; Eutheria; Euarchontoglires; Primates; Haplorrhini; Catarrhini; Hominidae; Homo.	Actin-related protein 2/3 complex subunit 3 [Esox lucius]
c85730_g1_i1	contig09710	0	0	99.32	99.66	#N/A	#N/A
c83982_g2_i1	contig14789	3e-131	2e-130	96.47	98.94	#N/A	#N/A
c97698_g1_i5	contig05609	0	0	99.67	100	sp|Q8BMA6|SRP68_MOUSE`Q8BMA6`Q:23-601,H:35-625`77.03%ID`E:0`RecName: Full=Signal recognition particle 68 kDa protein; Short=SRP68;`Eukaryota; Metazoa; Chordata; Craniata; Vertebrata; Euteleostomi; Mammalia; Eutheria; Euarchontoglires; Glires; Rodentia; Sciurognathi; Muroidea; Muridae; Murinae; Mus; Mus.	hypothetical protein LOC100145378 [Xenopus (Silurana) tropicalis]
c64297_g2_i1	contig18396	0	0	99.79	57.44	sp|O95373|IPO7_HUMAN`O95373`Q:1-166,H:802-966`77.71%ID`E:7e-57`RecName: Full=Importin-7; Short=Imp7; AltName: Full=Ran-binding protein 7; Short=RanBP7;`Eukaryota; Metazoa; Chordata; Craniata; Vertebrata; Euteleostomi; Mammalia; Eutheria; Euarchontoglires; Primates; Haplorrhini; Catarrhini; Hominidae; Homo.	Ran-binding protein 7 [Danio rerio]
c99199_g2_i1	contig00359	0	0	99.55	99.86	sp|Q95212|TPD52_RABIT`Q95212`Q:34-211,H:1-180`59.67%ID`E:6e-50`RecName: Full=Tumor protein D52; AltName: Full=28 kDa calcium-dependent phosphoprotein; AltName: Full=pp28;`Eukaryota; Metazoa; Chordata; Craniata; Vertebrata; Euteleostomi; Mammalia; Eutheria; Euarchontoglires; Glires; Lagomorpha; Leporidae; Oryctolagus.	tumor protein D52 [Ictalurus punctatus]
c96930_g2_i1	contig13025	2e-88	1e-86	97.86	27.31	#N/A	#N/A
c90492_g2_i3	contig18889	0	0	99.79	99.39	sp|A2RRV3|PATL1_DANRE`A2RRV3`Q:1-262,H:1-268`70.15%ID`E:7e-87`RecName: Full=Protein PAT1 homolog 1; AltName: Full=PAT1-like protein 1; AltName: Full=Protein PAT1 homolog b; Short=Pat1b;`Eukaryota; Metazoa; Chordata; Craniata; Vertebrata; Euteleostomi; Actinopterygii; Neopterygii; Teleostei; Ostariophysi; Cypriniformes; Cyprinidae; Danio.	protein PAT1 homolog 1 [Danio rerio]
c86955_g1_i1	contig18874	0	0	99.3	100	#N/A	#N/A
c77802_g1_i3	contig06905	2e-102	3e-101	84	74.33	#N/A	#N/A
c98155_g1_i3	contig05774	0	0	99.21	100	sp|Q80Y81|RNZ2_MOUSE`Q80Y81`Q:62-835,H:22-791`62.52%ID`E:0`RecName: Full=Zinc phosphodiesterase ELAC protein 2; EC=3.1.26.11; AltName: Full=ElaC homolog protein 2; AltName: Full=Ribonuclease Z 2; Short=RNase Z 2; AltName: Full=tRNA 3 endonuclease 2; AltName: Full=tRNase Z 2;`Eukaryota; Metazoa; Chordata; Craniata; Vertebrata; Euteleostomi; Mammalia; Eutheria; Euarchontoglires; Glires; Rodentia; S…	Zinc phosphodiesterase ELAC protein 2 [Salmo salar]
c89858_g1_i1	contig05972	0	0	99.68	100	sp|O14763|TR10B_HUMAN`O14763`Q:93-431,H:103-430`27.67%ID`E:6e-19`RecName: Full=Tumor necrosis factor receptor superfamily member 10B; AltName: Full=Death receptor 5; AltName: Full=TNF-related apoptosis-inducing ligand receptor 2; Short=TRAIL receptor 2; Short=TRAIL-R2; AltName: CD_antigen=CD262; Flags: Precursor;`Eukaryota; Metazoa; Chordata; Craniata; Vertebrata; Euteleostomi; Mammalia; Eutheria…	#N/A
c86309_g1_i1	contig07736	0	0	99.79	100	sp|Q13239|SLAP1_HUMAN`Q13239`Q:38-275,H:20-254`59.58%ID`E:1e-74`RecName: Full=Src-like-adapter; AltName: Full=Src-like-adapter protein 1; Short=SLAP-1; Short=hSLAP;`Eukaryota; Metazoa; Chordata; Craniata; Vertebrata; Euteleostomi; Mammalia; Eutheria; Euarchontoglires; Primates; Haplorrhini; Catarrhini; Hominidae; Homo.	SRC-like-adapter [Salmo salar]
c91666_g3_i1	contig01486	0	0	99.83	100	sp|O43150|ASAP2_HUMAN`O43150`Q:1-820,H:1-823`76.72%ID`E:0`RecName: Full=Arf-GAP with SH3 domain, ANK repeat and PH domain-containing protein 2; AltName: Full=Development and differentiation-enhancing factor 2; AltName: Full=Paxillin-associated protein with ARF GAP activity 3; Short=PAG3; AltName: Full=Pyk2 C-terminus-associated protein; Short=PAP;`Eukaryota; Metazoa; Chordata; Craniata; Vertebrat…	ArfGAP with SH3 domain, ankyrin repeat and PH domain 2b [Danio rerio]
c89431_g2_i2	contig16944	0	0	99.3	66.26	sp|Q5HZE0|MCATL_RAT`Q5HZE0`Q:1-129,H:163-291`67.44%ID`E:2e-49`RecName: Full=Mitochondrial carnitine/acylcarnitine carrier protein CACL; AltName: Full=CACT-like; AltName: Full=Solute carrier family 25 member 29;`Eukaryota; Metazoa; Chordata; Craniata; Vertebrata; Euteleostomi; Mammalia; Eutheria; Euarchontoglires; Glires; Rodentia; Sciurognathi; Muroidea; Muridae; Murinae; Rattus.	#N/A
c99222_g4_i1	contig09725	9e-172	9e-171	98.26	64.41	#N/A	PREDICTED: transforming acidic coiled-coil-containing protein 1 [Danio rerio]
c61657_g1_i1	contig04500	0	0	99.9	100	sp|O35074|PTGIS_MOUSE`O35074`Q:53-509,H:30-500`55.2%ID`E:9e-143`RecName: Full=Prostacyclin synthase; EC=5.3.99.4; AltName: Full=Prostaglandin I2 synthase;`Eukaryota; Metazoa; Chordata; Craniata; Vertebrata; Euteleostomi; Mammalia; Eutheria; Euarchontoglires; Glires; Rodentia; Sciurognathi; Muroidea; Muridae; Murinae; Mus; Mus.	prostacyclin synthase [Pimephales promelas]
c95343_g1_i1	contig05370	0	0	99.41	100	sp|Q9UGR2|Z3H7B_HUMAN`Q9UGR2`Q:3-212,H:1-208`50%ID`E:2e-49`RecName: Full=Zinc finger CCCH domain-containing protein 7B; AltName: Full=Rotavirus 'X'-associated non-structural protein; Short=RoXaN;`Eukaryota; Metazoa; Chordata; Craniata; Vertebrata; Euteleostomi; Mammalia; Eutheria; Euarchontoglires; Primates; Haplorrhini; Catarrhini; Hominidae; Homo.	PREDICTED: zinc finger CCCH domain-containing protein 7B [Danio rerio]
c76166_g1_i1	contig16681	0	0	99.74	100	sp|P48530|MKA_XENLA`P48530`Q:1-128,H:3-125`59.38%ID`E:2e-37`RecName: Full=Midkine-A; Short=MK-A; Short=XMK; AltName: Full=Pleiotrophic factor-alpha-1; Short=PTF-alpha-1; Short=X-PTF-alpha1; Flags: Precursor;`Eukaryota; Metazoa; Chordata; Craniata; Vertebrata; Euteleostomi; Amphibia; Batrachia; Anura; Pipoidea; Pipidae; Xenopodinae; Xenopus; Xenopus.	#N/A
c85676_g1_i1	contig14726	0	0	99.59	99.39	sp|Q6GLC9|FMR1_XENTR`Q6GLC9`Q:1-379,H:1-375`87.07%ID`E:0`RecName: Full=Fragile X mental retardation protein 1 homolog; Short=Protein FMR-1; AltName: Full=XtFmrp; Short=FMRP;`Eukaryota; Metazoa; Chordata; Craniata; Vertebrata; Euteleostomi; Amphibia; Batrachia; Anura; Pipoidea; Pipidae; Xenopodinae; Xenopus; Silurana.	Fmr1 protein [Danio rerio]
c89047_g1_i2	contig01563	0	0	99.83	99.51	#N/A	#N/A
c88795_g1_i1	contig14451	0	0	99.83	100	sp|Q8CIB6|TM230_MOUSE`Q8CIB6`Q:1-120,H:1-120`77.5%ID`E:6e-48`RecName: Full=Transmembrane protein 230;`Eukaryota; Metazoa; Chordata; Craniata; Vertebrata; Euteleostomi; Mammalia; Eutheria; Euarchontoglires; Glires; Rodentia; Sciurognathi; Muroidea; Muridae; Murinae; Mus; Mus.	hypothetical protein LOC445502 [Danio rerio]
c88297_g1_i4	contig00608	0	0	99.15	100	#N/A	Ubiquitin-conjugating enzyme E2 D4 [Salmo salar]
c85083_g2_i3	contig17246	9e-112	1e-110	95.95	36.92	#N/A	PREDICTED: MORC family CW-type zinc finger protein 3 [Monodelphis domestica]
c98594_g1_i1	contig01218	0	0	99.81	100	#N/A	#N/A
c76071_g1_i1	contig06013	0	0	97.09	83.4	#N/A	#N/A
c67505_g1_i1	contig09695	0	0	97.94	100	#N/A	#N/A
c91735_g1_i2	contig04172	0	0	98.17	80.52	sp|Q13886|KLF9_HUMAN`Q13886`Q:1-240,H:1-235`48.77%ID`E:2e-49`RecName: Full=Krueppel-like factor 9; AltName: Full=Basic transcription element-binding protein 1; Short=BTE-binding protein 1; AltName: Full=GC-box-binding protein 1; AltName: Full=Transcription factor BTEB1;`Eukaryota; Metazoa; Chordata; Craniata; Vertebrata; Euteleostomi; Mammalia; Eutheria; Euarchontoglires; Primates; Haplorrhini; C…	Zgc:153115 protein [Danio rerio]
c86824_g1_i2	contig05413	0	0	100	73.43	sp|Q8TCT9|HM13_HUMAN`Q8TCT9`Q:37-384,H:21-377`82.96%ID`E:4e-173`RecName: Full=Minor histocompatibility antigen H13; EC=3.4.23.-; AltName: Full=Intramembrane protease 1; Short=IMP-1; Short=IMPAS-1; Short=hIMP1; AltName: Full=Presenilin-like protein 3; AltName: Full=Signal peptide peptidase;`Eukaryota; Metazoa; Chordata; Craniata; Vertebrata; Euteleostomi; Mammalia; Eutheria; Euarchontoglires; Prim…	histocompatibility 13 [Danio rerio]
c91184_g1_i7	contig02871	0	0	100	100	sp|Q6P949|PHF2_DANRE`Q6P949`Q:1-823,H:216-1049`75.97%ID`E:0`RecName: Full=Lysine-specific demethylase phf2; EC=1.14.11.-; AltName: Full=PHD finger protein 2;`Eukaryota; Metazoa; Chordata; Craniata; Vertebrata; Euteleostomi; Actinopterygii; Neopterygii; Teleostei; Ostariophysi; Cypriniformes; Cyprinidae; Danio.	PHD finger protein 2 [Danio rerio]
c83074_g1_i1	contig20196	3e-126	7e-126	100	60.55	#N/A	#N/A
c94182_g1_i1	contig17812	0	0	97.13	100	#N/A	#N/A
c90413_g4_i1	contig14016	0	0	99.16	40.92	#N/A	#N/A
c99371_g1_i3	contig07186	0	0	98.72	100	sp|P17790|BASI_CHICK`P17790`Q:39-274,H:159-388`52.74%ID`E:1e-64`RecName: Full=Basigin; AltName: Full=5A11 antigen; AltName: Full=Blood-brain barrier HT7 antigen; AltName: Full=Neurothelin; Flags: Precursor;`Eukaryota; Metazoa; Chordata; Craniata; Vertebrata; Euteleostomi; Archosauria; Dinosauria; Saurischia; Theropoda; Coelurosauria; Aves; Neognathae; Galliformes; Phasianidae; Phasianinae; Gallus.	basigin [Danio rerio]
c64477_g1_i1	contig20096	5e-78	4e-77	99.38	52.65	#N/A	PREDICTED: serine/threonine-protein phosphatase PP1-gamma catalytic subunit [Danio rerio]
c99527_g1_i3	contig21556	0	0	93.12	100	sp|P19256|LFA3_HUMAN`P19256`Q:2-179,H:46-234`23.68%ID`E:3e-07`RecName: Full=Lymphocyte function-associated antigen 3; Short=Ag3; AltName: Full=Surface glycoprotein LFA-3; AltName: CD_antigen=CD58; Flags: Precursor;`Eukaryota; Metazoa; Chordata; Craniata; Vertebrata; Euteleostomi; Mammalia; Eutheria; Euarchontoglires; Primates; Haplorrhini; Catarrhini; Hominidae; Homo.	#N/A
c88479_g1_i5	contig17879	0	0	99.41	100	sp|Q9DB05|SNAA_MOUSE`Q9DB05`Q:1-295,H:1-295`86.78%ID`E:2e-146`RecName: Full=Alpha-soluble NSF attachment protein; Short=SNAP-alpha; AltName: Full=N-ethylmaleimide-sensitive factor attachment protein alpha;`Eukaryota; Metazoa; Chordata; Craniata; Vertebrata; Euteleostomi; Mammalia; Eutheria; Euarchontoglires; Glires; Rodentia; Sciurognathi; Muroidea; Muridae; Murinae; Mus; Mus.	unnamed protein product [Tetraodon nigroviridis]
c92854_g1_i2	contig02995	0	0	99.8	100	sp|P62071|RRAS2_MOUSE`P62071`Q:2-202,H:4-204`96.52%ID`E:2e-105`RecName: Full=Ras-related protein R-Ras2; Flags: Precursor;`Eukaryota; Metazoa; Chordata; Craniata; Vertebrata; Euteleostomi; Mammalia; Eutheria; Euarchontoglires; Glires; Rodentia; Sciurognathi; Muroidea; Muridae; Murinae; Mus; Mus.	R-ras [Kryptolebias marmoratus]
c98794_g1_i2	contig13380	0	0	97.14	100	sp|Q5ZK92|SPAST_CHICK`Q5ZK92`Q:29-582,H:51-612`67.02%ID`E:0`RecName: Full=Spastin; EC=3.6.4.3;`Eukaryota; Metazoa; Chordata; Craniata; Vertebrata; Euteleostomi; Archosauria; Dinosauria; Saurischia; Theropoda; Coelurosauria; Aves; Neognathae; Galliformes; Phasianidae; Phasianinae; Gallus.	spastin [Danio rerio]
c63234_g1_i2	contig20146	0	0	98.38	100	#N/A	#N/A
c93902_g2_i4	contig10871	0	0	99.67	99.78	sp|Q502I9|FCHO2_DANRE`Q502I9`Q:1-827,H:1-848`77.41%ID`E:0`RecName: Full=FCH domain only protein 2;`Eukaryota; Metazoa; Chordata; Craniata; Vertebrata; Euteleostomi; Actinopterygii; Neopterygii; Teleostei; Ostariophysi; Cypriniformes; Cyprinidae; Danio.	PREDICTED: FCH domain only protein 2-like [Anolis carolinensis]
c94093_g1_i2	contig03178	0	0	99.61	100	sp|Q3T0J1|FBX4_BOVIN`Q3T0J1`Q:25-364,H:24-360`45.51%ID`E:3e-81`RecName: Full=F-box only protein 4;`Eukaryota; Metazoa; Chordata; Craniata; Vertebrata; Euteleostomi; Mammalia; Eutheria; Laurasiatheria; Cetartiodactyla; Ruminantia; Pecora; Bovidae; Bovinae; Bos.	novel protein similar to vertebrate F-box protein 4 (FBXO4) [Danio rerio]
c74174_g2_i1	contig11590	0	0	100	64.84	sp|P61486|RL36A_TAKRU`P61486`Q:13-118,H:1-106`99.06%ID`E:4e-55`RecName: Full=60S ribosomal protein L36a; AltName: Full=60S ribosomal protein L44;`Eukaryota; Metazoa; Chordata; Craniata; Vertebrata; Euteleostomi; Actinopterygii; Neopterygii; Teleostei; Euteleostei; Neoteleostei; Acanthomorpha; Acanthopterygii; Percomorpha; Tetraodontiformes; Tetradontoidea; Tetraodontidae; Takifugu.	mCG7611, isoform CRA_b [Mus musculus]
c85105_g1_i1	contig07974	0	0	99.56	100	sp|Q9H3G5|CPVL_HUMAN`Q9H3G5`Q:11-475,H:4-471`63.03%ID`E:2e-177`RecName: Full=Probable serine carboxypeptidase CPVL; EC=3.4.16.-; AltName: Full=Carboxypeptidase, vitellogenic-like; AltName: Full=Vitellogenic carboxypeptidase-like protein; Short=VCP-like protein; Short=hVLP; Flags: Precursor;`Eukaryota; Metazoa; Chordata; Craniata; Vertebrata; Euteleostomi; Mammalia; Eutheria; Euarchontoglires; Pri…	probable serine carboxypeptidase CPVL [Danio rerio]
c64944_g1_i1	contig06098	0	0	99.73	100	sp|Q60843|KLF2_MOUSE`Q60843`Q:3-394,H:1-354`42.18%ID`E:9e-65`RecName: Full=Krueppel-like factor 2; AltName: Full=Lung krueppel-like factor;`Eukaryota; Metazoa; Chordata; Craniata; Vertebrata; Euteleostomi; Mammalia; Eutheria; Euarchontoglires; Glires; Rodentia; Sciurognathi; Muroidea; Muridae; Murinae; Mus; Mus.	Krueppel-like factor 2 [Salmo salar]
c78661_g2_i1	contig10923	0	0	98.33	48.51	#N/A	unnamed protein product [Tetraodon nigroviridis]
c99621_g1_i1	contig07732	0	0	98.44	99.59	sp|Q9R0M5|TPK1_MOUSE`Q9R0M5`Q:1-249,H:1-242`61.6%ID`E:9e-84`RecName: Full=Thiamin pyrophosphokinase 1; Short=mTPK1; EC=2.7.6.2; AltName: Full=Thiamine pyrophosphokinase 1;`Eukaryota; Metazoa; Chordata; Craniata; Vertebrata; Euteleostomi; Mammalia; Eutheria; Euarchontoglires; Glires; Rodentia; Sciurognathi; Muroidea; Muridae; Murinae; Mus; Mus.	thiamin pyrophosphokinase 1 [Danio rerio]
c97951_g1_i3	contig09950	2e-137	2e-136	91.6	98.88	.	SJCHGC07585 protein [Schistosoma japonicum]
c97228_g1_i1	contig01365	0	0	99.5	99.83	sp|Q6GR51|SDC2B_XENLA`Q6GR51`Q:1-210,H:1-190`48.42%ID`E:1e-39`RecName: Full=Syndecan-2-B; Short=SYND2-B; AltName: Full=Xsyn-2; Flags: Precursor;`Eukaryota; Metazoa; Chordata; Craniata; Vertebrata; Euteleostomi; Amphibia; Batrachia; Anura; Pipoidea; Pipidae; Xenopodinae; Xenopus; Xenopus.	Syndecan-2-A precursor [Esox lucius]
c78711_g1_i1	contig00912	0	0	99.51	75.05	#N/A	#N/A
c69656_g1_i1	contig04755	0	0	98.94	53.97	sp|Q6UXM1|LRIG3_HUMAN`Q6UXM1`Q:1-360,H:283-640`76.39%ID`E:1e-164`RecName: Full=Leucine-rich repeats and immunoglobulin-like domains protein 3; Short=LIG-3; Flags: Precursor;`Eukaryota; Metazoa; Chordata; Craniata; Vertebrata; Euteleostomi; Mammalia; Eutheria; Euarchontoglires; Primates; Haplorrhini; Catarrhini; Hominidae; Homo.	PREDICTED: similar to membrane glycoprotein, partial [Ornithorhynchus anatinus]
c81578_g1_i1	contig03772	0	0	99.75	100	sp|Q91513|PRLR_ORENI`Q91513`Q:13-581,H:17-626`50.4%ID`E:3e-151`RecName: Full=Prolactin receptor; Short=PRL-R; Flags: Precursor;`Eukaryota; Metazoa; Chordata; Craniata; Vertebrata; Euteleostomi; Actinopterygii; Neopterygii; Teleostei; Euteleostei; Neoteleostei; Acanthomorpha; Acanthopterygii; Percomorpha; Perciformes; Labroidei; Cichlidae; African cichlids; Pseudocrenilabrinae; Tilapiini; Oreochro…	prolactin receptor [Oncorhynchus mykiss]
c99931_g1_i1	contig13819	0	0	99.16	100	sp|O15031|PLXB2_HUMAN`O15031`Q:27-1852,H:28-1838`52.16%ID`E:0`RecName: Full=Plexin-B2; AltName: Full=MM1; Flags: Precursor;`Eukaryota; Metazoa; Chordata; Craniata; Vertebrata; Euteleostomi; Mammalia; Eutheria; Euarchontoglires; Primates; Haplorrhini; Catarrhini; Hominidae; Homo.	plexin-B2 [Danio rerio]
c91076_g1_i1	contig04038	0	0	98.83	100	#N/A	#N/A
c97458_g1_i1	contig21417	0	0	99.87	100	sp|Q8VE70|PDC10_MOUSE`Q8VE70`Q:1-210,H:3-212`97.14%ID`E:2e-114`RecName: Full=Programmed cell death protein 10; AltName: Full=TF-1 cell apoptosis-related protein 15;`Eukaryota; Metazoa; Chordata; Craniata; Vertebrata; Euteleostomi; Mammalia; Eutheria; Euarchontoglires; Glires; Rodentia; Sciurognathi; Muroidea; Muridae; Murinae; Mus; Mus.	Programmed cell death protein 10 [Osmerus mordax]
c71249_g1_i1	contig13515	0	0	99.23	100	sp|P61805|DAD1_RAT`P61805`Q:1-113,H:1-113`83.19%ID`E:5e-50`RecName: Full=Dolichyl-diphosphooligosaccharide--protein glycosyltransferase subunit DAD1; Short=Oligosaccharyl transferase subunit DAD1; EC=2.4.99.18; AltName: Full=Defender against cell death 1; Short=DAD-1;`Eukaryota; Metazoa; Chordata; Craniata; Vertebrata; Euteleostomi; Mammalia; Eutheria; Euarchontoglires; Glires; Rodentia; Sciurogn…	unnamed protein product [Tetraodon nigroviridis]
c99969_g1_i2	contig10901	0	0	98.33	100	#N/A	#N/A
c108879_g1_i1	contig05721	3e-37	1e-35	96.7	18.13	#N/A	#N/A
c95655_g3_i5	contig16177	0	0	96.8	100	sp|Q96RW7|HMCN1_HUMAN`Q96RW7`Q:27-212,H:1451-1632`26.63%ID`E:6e-08`RecName: Full=Hemicentin-1; AltName: Full=Fibulin-6; Short=FIBL-6; Flags: Precursor;`Eukaryota; Metazoa; Chordata; Craniata; Vertebrata; Euteleostomi; Mammalia; Eutheria; Euarchontoglires; Primates; Haplorrhini; Catarrhini; Hominidae; Homo.	PREDICTED: hypothetical protein LOC100537502 [Danio rerio]
c116394_g1_i1	contig19145	2e-57	3e-56	92.45	32.48	#N/A	#N/A
c94401_g1_i2	contig04295	0	0	97.59	100	#N/A	#N/A
c92589_g1_i2	contig08972	7e-62	5e-61	84.09	100	#N/A	#N/A
c90680_g1_i1	contig04437	0	0	97.33	83.24	sp|B7ZS37|BAZ2A_XENLA`B7ZS37`Q:1-246,H:731-985`49.61%ID`E:5e-61`RecName: Full=Bromodomain adjacent to zinc finger domain protein 2A; AltName: Full=Transcription termination factor I-interacting protein 5; Short=TTF-I-interacting protein 5; Short=Tip5;`Eukaryota; Metazoa; Chordata; Craniata; Vertebrata; Euteleostomi; Amphibia; Batrachia; Anura; Pipoidea; Pipidae; Xenopodinae; Xenopus; Xenopus.	PREDICTED: bromodomain adjacent to zinc finger domain protein 2A [Macaca mulatta]
c97702_g1_i2	contig16038	0	0	99.75	100	sp|P49760|CLK2_HUMAN`P49760`Q:10-359,H:157-499`68.86%ID`E:1e-145`RecName: Full=Dual specificity protein kinase CLK2; EC=2.7.12.1; AltName: Full=CDC-like kinase 2;`Eukaryota; Metazoa; Chordata; Craniata; Vertebrata; Euteleostomi; Mammalia; Eutheria; Euarchontoglires; Primates; Haplorrhini; Catarrhini; Hominidae; Homo.	#N/A
c94867_g3_i1	contig18076	0	0	98.06	100	#N/A	#N/A
c69886_g1_i1	contig14641	0	0	99.45	52.39	sp|Q5R7X2|SR140_PONAB`Q5R7X2`Q:6-197,H:87-306`53.64%ID`E:1e-42`RecName: Full=U2 snRNP-associated SURP motif-containing protein; AltName: Full=140 kDa Ser/Arg-rich domain protein; AltName: Full=U2-associated protein SR140;`Eukaryota; Metazoa; Chordata; Craniata; Vertebrata; Euteleostomi; Mammalia; Eutheria; Euarchontoglires; Primates; Haplorrhini; Catarrhini; Hominidae; Pongo.	Zgc:163098 protein [Danio rerio]
c99206_g1_i1	contig03206	0	0	99.81	100	sp|Q61102|ABCB7_MOUSE`Q61102`Q:68-748,H:72-752`81.38%ID`E:0`RecName: Full=ATP-binding cassette sub-family B member 7, mitochondrial; AltName: Full=ATP-binding cassette transporter 7; Short=ABC transporter 7 protein;`Eukaryota; Metazoa; Chordata; Craniata; Vertebrata; Euteleostomi; Mammalia; Eutheria; Euarchontoglires; Glires; Rodentia; Sciurognathi; Muroidea; Muridae; Murinae; Mus; Mus.	unnamed protein product [Tetraodon nigroviridis]
c92638_g1_i1	contig15936	0	0	99.06	100	#N/A	#N/A
c94842_g1_i2	contig16288	0	0	99.18	100	sp|Q90XF2|KPCI_DANRE`Q90XF2`Q:1-586,H:1-588`91.5%ID`E:0`RecName: Full=Protein kinase C iota type; EC=2.7.11.13; AltName: Full=Atypical protein kinase C-lambda/iota; Short=aPKC-lambda/iota; AltName: Full=Heart and soul protein; AltName: Full=nPKC-iota;`Eukaryota; Metazoa; Chordata; Craniata; Vertebrata; Euteleostomi; Actinopterygii; Neopterygii; Teleostei; Ostariophysi; Cypriniformes; Cyprinidae; …	protein kinase C, iota [Xenopus (Silurana) tropicalis]
c84440_g1_i3	contig09756	3e-14	2e-13	82.61	18.8	sp|Q2VLG4|C163A_CHLAE`Q2VLG4`Q:29-135,H:929-1033`53.21%ID`E:8e-25`RecName: Full=Scavenger receptor cysteine-rich type 1 protein M130; AltName: CD_antigen=CD163; Contains: RecName: Full=Soluble CD163; Short=sCD163; Flags: Precursor;`Eukaryota; Metazoa; Chordata; Craniata; Vertebrata; Euteleostomi; Mammalia; Eutheria; Euarchontoglires; Primates; Haplorrhini; Catarrhini; Cercopithecidae; Cercopithec…	#N/A
c70209_g1_i1	contig15364	8e-155	2e-154	100	100	sp|Q503W7|ATD1B_DANRE`Q503W7`Q:1-366,H:1-362`87.7%ID`E:0`RecName: Full=ATPase family AAA domain-containing protein 1-B; EC=3.6.1.3;`Eukaryota; Metazoa; Chordata; Craniata; Vertebrata; Euteleostomi; Actinopterygii; Neopterygii; Teleostei; Ostariophysi; Cypriniformes; Cyprinidae; Danio.	novel protein [Danio rerio]
c94138_g3_i1	contig09318	0	0	99.42	100	#N/A	#N/A
c94130_g2_i1	contig11493	0	0	98.88	91.94	#N/A	#N/A
c89009_g1_i1	contig08396	0	0	99.52	100	sp|Q7ZVK3|SIR2_DANRE`Q7ZVK3`Q:6-388,H:4-379`78.59%ID`E:2e-175`RecName: Full=NAD-dependent protein deacetylase sirtuin-2; EC=3.5.1.-; AltName: Full=Regulatory protein SIR2 homolog 2; AltName: Full=SIR2-like protein 2;`Eukaryota; Metazoa; Chordata; Craniata; Vertebrata; Euteleostomi; Actinopterygii; Neopterygii; Teleostei; Ostariophysi; Cypriniformes; Cyprinidae; Danio.	Sirtuin 2 (silent mating type information regulation 2, homolog) 2 (S. cerevisiae) [Danio rerio]
c75792_g1_i4	contig17980	0	0	99.8	100	sp|Q9CWJ3|KTBL1_MOUSE`Q9CWJ3`Q:1-210,H:92-299`56.81%ID`E:9e-63`RecName: Full=KATNB1-like protein 1; AltName: Full=Katanin p80 subunit B-like 1;`Eukaryota; Metazoa; Chordata; Craniata; Vertebrata; Euteleostomi; Mammalia; Eutheria; Euarchontoglires; Glires; Rodentia; Sciurognathi; Muroidea; Muridae; Murinae; Mus; Mus.	novel protein [Danio rerio]
c91495_g1_i1	contig01910	0	0	99.25	100	sp|O97703|CD81_CHLAE`O97703`Q:1-232,H:1-236`67.37%ID`E:3e-87`RecName: Full=CD81 antigen; AltName: CD_antigen=CD81;`Eukaryota; Metazoa; Chordata; Craniata; Vertebrata; Euteleostomi; Mammalia; Eutheria; Euarchontoglires; Primates; Haplorrhini; Catarrhini; Cercopithecidae; Cercopithecinae; Chlorocebus.	#N/A
c93607_g2_i1	contig11512	0	0	98.63	81.5	#N/A	#N/A
c98771_g1_i1	contig10052	0	0	98.81	100	#N/A	#N/A
c96778_g2_i4	contig16244	0	0	98.17	100	sp|Q8VIJ8|NPRL3_MOUSE`Q8VIJ8`Q:13-580,H:2-568`80.28%ID`E:0`RecName: Full=Nitrogen permease regulator 3-like protein; AltName: Full=Alpha-globin regulatory element-containing gene protein;`Eukaryota; Metazoa; Chordata; Craniata; Vertebrata; Euteleostomi; Mammalia; Eutheria; Euarchontoglires; Glires; Rodentia; Sciurognathi; Muroidea; Muridae; Murinae; Mus; Mus.	alpha globin regulatory element containing-like [Danio rerio]
c75589_g1_i1	contig14312	0	0	96.36	100	#N/A	#N/A
c94635_g3_i6	contig19847	0	0	100	67.66	#N/A	novel protein [Danio rerio]
c86678_g1_i3	contig04936	0	0	99.31	70.66	sp|Q9R0M3|SRPX_MOUSE`Q9R0M3`Q:1-143,H:320-462`66.43%ID`E:4e-46`RecName: Full=Sushi-repeat-containing protein SRPX; AltName: Full=DRS protein; Flags: Precursor;`Eukaryota; Metazoa; Chordata; Craniata; Vertebrata; Euteleostomi; Mammalia; Eutheria; Euarchontoglires; Glires; Rodentia; Sciurognathi; Muroidea; Muridae; Murinae; Mus; Mus.	#N/A
c86600_g3_i3	contig16456	0	0	99.68	100	sp|P60484|PTEN_HUMAN`P60484`Q:1-425,H:1-403`86.62%ID`E:0`RecName: Full=Phosphatidylinositol 3,4,5-trisphosphate 3-phosphatase and dual-specificity protein phosphatase PTEN; EC=3.1.3.16; EC=3.1.3.48; EC=3.1.3.67; AltName: Full=Mutated in multiple advanced cancers 1; AltName: Full=Phosphatase and tensin homolog;`Eukaryota; Metazoa; Chordata; Craniata; Vertebrata; Euteleostomi; Mammalia; Eutheria; E…	phosphatase and tensin-like protein B long splice variant [Danio rerio]
c93289_g1_i1	contig01580	0	0	99.82	100	sp|Q627N3|GLC7B_CAEBR`Q627N3`Q:1-186,H:145-329`87.63%ID`E:3e-96`RecName: Full=Serine/threonine-protein phosphatase PP1-beta; EC=3.1.3.16; AltName: Full=Glc seven-like phosphatase 2;`Eukaryota; Metazoa; Ecdysozoa; Nematoda; Chromadorea; Rhabditida; Rhabditoidea; Rhabditidae; Peloderinae; Caenorhabditis.	#N/A
c83981_g1_i3	contig15164	3e-117	1e-116	99.57	100	#N/A	PREDICTED: formin-like protein 2-like [Danio rerio]
c90686_g2_i3	contig14995	3e-42	1e-41	93.1	56.31	#N/A	#N/A
c26818_g1_i1	contig10607	3e-143	7e-142	99.29	51.19	#N/A	#N/A
c99622_g1_i1	contig10791	2e-105	4e-104	95.76	54.67	#N/A	#N/A
c93132_g1_i1	contig04790	0	0	100	100	sp|Q503E1|INT11_DANRE`Q503E1`Q:1-597,H:1-597`94.64%ID`E:0`RecName: Full=Integrator complex subunit 11; Short=Int11; EC=3.1.27.-; AltName: Full=Cleavage and polyadenylation-specific factor 3-like protein; Short=CPSF3-like protein;`Eukaryota; Metazoa; Chordata; Craniata; Vertebrata; Euteleostomi; Actinopterygii; Neopterygii; Teleostei; Ostariophysi; Cypriniformes; Cyprinidae; Danio.	integrator complex subunit 11 [Danio rerio]
c97663_g2_i1	contig02499	0	0	99.51	83.07	sp|O08688|CAN5_MOUSE`O08688`Q:1-642,H:1-640`70.09%ID`E:0`RecName: Full=Calpain-5; EC=3.4.22.-; AltName: Full=New calpain 3; Short=nCL-3;`Eukaryota; Metazoa; Chordata; Craniata; Vertebrata; Euteleostomi; Mammalia; Eutheria; Euarchontoglires; Glires; Rodentia; Sciurognathi; Muroidea; Muridae; Murinae; Mus; Mus.	PREDICTED: calpain-5-like [Danio rerio]
c95703_g5_i2	contig18030	0	0	98.67	91.48	#N/A	PREDICTED: neuroblast differentiation-associated protein AHNAK [Danio rerio]
c95950_g1_i1	contig08408	0	0	97.67	100	#N/A	#N/A
c68896_g1_i1	contig06012	0	0	100	100	sp|Q96AT9|RPE_HUMAN`Q96AT9`Q:1-228,H:1-228`83.77%ID`E:2e-112`RecName: Full=Ribulose-phosphate 3-epimerase; EC=5.1.3.1; AltName: Full=Ribulose-5-phosphate-3-epimerase;`Eukaryota; Metazoa; Chordata; Craniata; Vertebrata; Euteleostomi; Mammalia; Eutheria; Euarchontoglires; Primates; Haplorrhini; Catarrhini; Hominidae; Homo.	PREDICTED: similar to ribulose-5-phosphate-3-epimerase [Taeniopygia guttata]
c96094_g1_i4	contig05147	0	0	99.3	100	sp|Q969N2|PIGT_HUMAN`Q969N2`Q:126-675,H:28-578`70.52%ID`E:0`RecName: Full=GPI transamidase component PIG-T; AltName: Full=Phosphatidylinositol-glycan biosynthesis class T protein; Flags: Precursor;`Eukaryota; Metazoa; Chordata; Craniata; Vertebrata; Euteleostomi; Mammalia; Eutheria; Euarchontoglires; Primates; Haplorrhini; Catarrhini; Hominidae; Homo.	PREDICTED: GPI transamidase component PIG-T [Danio rerio]
c87936_g1_i2	contig05550	0	0	99.74	100	sp|Q8IYJ3|SYTL1_HUMAN`Q8IYJ3`Q:8-541,H:29-561`47.29%ID`E:4e-129`RecName: Full=Synaptotagmin-like protein 1; AltName: Full=Exophilin-7; AltName: Full=Protein JFC1;`Eukaryota; Metazoa; Chordata; Craniata; Vertebrata; Euteleostomi; Mammalia; Eutheria; Euarchontoglires; Primates; Haplorrhini; Catarrhini; Hominidae; Homo.	synaptotagmin-like 1 [Mus musculus]
c60751_g1_i1	contig17852	0	0	99.53	100	#N/A	#N/A
c82755_g1_i2	contig09876	9e-74	1e-72	94.38	58.75	#N/A	#N/A
c69368_g1_i1	contig01921	0	0	99.91	100	sp|Q8UVY2|BRX1_XENLA`Q8UVY2`Q:13-354,H:1-336`74.56%ID`E:4e-150`RecName: Full=Ribosome biogenesis protein BRX1 homolog; AltName: Full=Brix domain-containing protein 2; AltName: Full=Bx24;`Eukaryota; Metazoa; Chordata; Craniata; Vertebrata; Euteleostomi; Amphibia; Batrachia; Anura; Pipoidea; Pipidae; Xenopodinae; Xenopus; Xenopus.	brix domain containing 2 [Salmo salar]
c100334_g1_i1	contig05594	6e-150	1e-148	99.31	60.88	#N/A	unnamed protein product [Tetraodon nigroviridis]
c76976_g2_i1	contig01073	2e-163	2e-162	99.37	60.38	#N/A	#N/A
c98596_g1_i2	contig09981	0	0	99.11	100	sp|Q86VR2|F134C_HUMAN`Q86VR2`Q:36-471,H:31-463`54.05%ID`E:3e-127`RecName: Full=Protein FAM134C;`Eukaryota; Metazoa; Chordata; Craniata; Vertebrata; Euteleostomi; Mammalia; Eutheria; Euarchontoglires; Primates; Haplorrhini; Catarrhini; Hominidae; Homo.	PREDICTED: protein FAM134C [Danio rerio]
c87468_g1_i1	contig11054	0	0	99.67	100	sp|Q4R4I6|CAP1_MACFA`Q4R4I6`Q:1-469,H:1-475`66.25%ID`E:5e-180`RecName: Full=Adenylyl cyclase-associated protein 1; Short=CAP 1;`Eukaryota; Metazoa; Chordata; Craniata; Vertebrata; Euteleostomi; Mammalia; Eutheria; Euarchontoglires; Primates; Haplorrhini; Catarrhini; Cercopithecidae; Cercopithecinae; Macaca.	unnamed protein product [Tetraodon nigroviridis]
c78693_g1_i1	contig16104	0	0	99.66	100	sp|Q8R3W7|AGR3_MOUSE`Q8R3W7`Q:112-245,H:24-157`56.72%ID`E:6e-43`RecName: Full=Anterior gradient protein 3 homolog; Flags: Precursor;`Eukaryota; Metazoa; Chordata; Craniata; Vertebrata; Euteleostomi; Mammalia; Eutheria; Euarchontoglires; Glires; Rodentia; Sciurognathi; Muroidea; Muridae; Murinae; Mus; Mus.	Anterior gradient protein 3 homolog precursor [Esox lucius]
c85761_g1_i1	contig00750	0	0	99.94	100	sp|A6H7H1|F120A_BOVIN`A6H7H1`Q:1-1057,H:1-1114`73.7%ID`E:0`RecName: Full=Constitutive coactivator of PPAR-gamma-like protein 1; AltName: Full=Oxidative stress-associated Src activator; AltName: Full=Protein FAM120A;`Eukaryota; Metazoa; Chordata; Craniata; Vertebrata; Euteleostomi; Mammalia; Eutheria; Laurasiatheria; Cetartiodactyla; Ruminantia; Pecora; Bovidae; Bovinae; Bos.	Constitutive coactivator of PPAR-gamma-like protein 1 [Dicentrarchus labrax]
c94208_g1_i3	contig09151	0	0	99.21	100	sp|Q8CA71|SHSA4_MOUSE`Q8CA71`Q:24-145,H:46-176`33.08%ID`E:3e-08`RecName: Full=Protein shisa-4; AltName: Full=Transmembrane protein 58; Flags: Precursor;`Eukaryota; Metazoa; Chordata; Craniata; Vertebrata; Euteleostomi; Mammalia; Eutheria; Euarchontoglires; Glires; Rodentia; Sciurognathi; Muroidea; Muridae; Murinae; Mus; Mus.	#N/A
c94748_g1_i4	contig01460	0	0	98.96	97.41	#N/A	unknown [Takifugu rubripes]
c95840_g1_i1	contig07574	0	0	99.15	100	sp|Q969X6|CIR1A_HUMAN`Q969X6`Q:1-649,H:1-648`55.69%ID`E:0`RecName: Full=Cirhin;`Eukaryota; Metazoa; Chordata; Craniata; Vertebrata; Euteleostomi; Mammalia; Eutheria; Euarchontoglires; Primates; Haplorrhini; Catarrhini; Hominidae; Homo.	cirhin [Danio rerio]
c90699_g1_i11	contig05822	0	0	100	100	sp|Q9NQT8|KI13B_HUMAN`Q9NQT8`Q:1-1096,H:753-1824`59.67%ID`E:0`RecName: Full=Kinesin-like protein KIF13B; AltName: Full=Kinesin-like protein GAKIN;`Eukaryota; Metazoa; Chordata; Craniata; Vertebrata; Euteleostomi; Mammalia; Eutheria; Euarchontoglires; Primates; Haplorrhini; Catarrhini; Hominidae; Homo.	PREDICTED: kinesin family member 13Ba [Danio rerio]
c94795_g1_i2	contig19694	0	0	94.37	100	sp|Q3B7U9|FKBP8_RAT`Q3B7U9`Q:34-433,H:5-403`57.64%ID`E:8e-116`RecName: Full=Peptidyl-prolyl cis-trans isomerase FKBP8; Short=PPIase FKBP8; EC=5.2.1.8; AltName: Full=FK506-binding protein 8; Short=FKBP-8; AltName: Full=Rotamase;`Eukaryota; Metazoa; Chordata; Craniata; Vertebrata; Euteleostomi; Mammalia; Eutheria; Euarchontoglires; Glires; Rodentia; Sciurognathi; Muroidea; Muridae; Murinae; Rattus.	peptidyl-prolyl cis-trans isomerase FKBP8 [Salmo salar]
c54387_g1_i1	contig06820	0	0	99.9	100	sp|P68512|FEL_CYPCA`P68512`Q:20-256,H:1-236`47.9%ID`E:1e-58`RecName: Full=Fish-egg lectin; Short=FEL;`Eukaryota; Metazoa; Chordata; Craniata; Vertebrata; Euteleostomi; Actinopterygii; Neopterygii; Teleostei; Ostariophysi; Cypriniformes; Cyprinidae; Cyprinus.	Fish-egg lectin [Salmo salar]
c95643_g4_i2	contig03487	0	0	99.09	100	sp|P56581|TDG_MOUSE`P56581`Q:39-455,H:10-410`58.77%ID`E:3e-129`RecName: Full=G/T mismatch-specific thymine DNA glycosylase; EC=3.2.2.29; AltName: Full=C-JUN leucine zipper interactive protein JZA-3; AltName: Full=Thymine-DNA glycosylase;`Eukaryota; Metazoa; Chordata; Craniata; Vertebrata; Euteleostomi; Mammalia; Eutheria; Euarchontoglires; Glires; Rodentia; Sciurognathi; Muroidea; Muridae; Murina…	G/T mismatch-specific thymine DNA glycosylase [Danio rerio]
c86795_g1_i2	contig11848	0	0	99.71	100	sp|Q63035|NALP6_RAT`Q63035`Q:2-86,H:13-96`38.82%ID`E:4e-08`RecName: Full=NACHT, LRR and PYD domains-containing protein 6; AltName: Full=Angiotensin II/vasopressin receptor; AltName: Full=PYRIN-containing APAF1-like protein 5-like;`Eukaryota; Metazoa; Chordata; Craniata; Vertebrata; Euteleostomi; Mammalia; Eutheria; Euarchontoglires; Glires; Rodentia; Sciurognathi; Muroidea; Muridae; Murinae; Ratt…	PREDICTED: hypothetical protein LOC100331236 [Danio rerio]
c94832_g1_i1	contig04401	0	0	100	100	#N/A	#N/A
c79472_g1_i3	contig01955	0	0	100	48.09	sp|P26045|PTN3_HUMAN`P26045`Q:101-391,H:617-904`65.07%ID`E:2e-115`RecName: Full=Tyrosine-protein phosphatase non-receptor type 3; EC=3.1.3.48; AltName: Full=Protein-tyrosine phosphatase H1; Short=PTP-H1;`Eukaryota; Metazoa; Chordata; Craniata; Vertebrata; Euteleostomi; Mammalia; Eutheria; Euarchontoglires; Primates; Haplorrhini; Catarrhini; Hominidae; Homo.	PREDICTED: tyrosine-protein phosphatase non-receptor type 3 [Danio rerio]
c91698_g1_i1	contig00074	0	0	98.02	90.29	sp|Q9NZN8|CNOT2_HUMAN`Q9NZN8`Q:32-552,H:17-540`91.25%ID`E:0`RecName: Full=CCR4-NOT transcription complex subunit 2; AltName: Full=CCR4-associated factor 2;`Eukaryota; Metazoa; Chordata; Craniata; Vertebrata; Euteleostomi; Mammalia; Eutheria; Euarchontoglires; Primates; Haplorrhini; Catarrhini; Hominidae; Homo.	CCR4-NOT transcription complex, subunit 2, isoform CRA_h [Mus musculus]
c93487_g1_i1	contig13795	7e-180	1e-178	100	80.52	#N/A	#N/A
c79914_g2_i1	contig16879	0	0	92.06	99.81	#N/A	#N/A
c90502_g4_i2	contig08557	0	0	98.72	82.24	#N/A	#N/A
c94520_g1_i2	contig04043	0	0	99	100	sp|O15381|NVL_HUMAN`O15381`Q:1-727,H:1-696`61.83%ID`E:0`RecName: Full=Nuclear valosin-containing protein-like; Short=NVLp; Short=Nuclear VCP-like protein;`Eukaryota; Metazoa; Chordata; Craniata; Vertebrata; Euteleostomi; Mammalia; Eutheria; Euarchontoglires; Primates; Haplorrhini; Catarrhini; Hominidae; Homo.	nuclear VCP-like [Xenopus (Silurana) tropicalis]
c97626_g1_i2	contig21438	8e-102	3e-101	99.5	100	#N/A	#N/A
c76914_g1_i1	contig05866	0	0	99.82	100	#N/A	homeodomain-only protein [Danio rerio]
c92469_g2_i2	contig05829	0	0	99.54	100	sp|Q8R5C5|ACTY_MOUSE`Q8R5C5`Q:1-209,H:168-376`93.78%ID`E:6e-113`RecName: Full=Beta-centractin; AltName: Full=Actin-related protein 1B; Short=ARP1B;`Eukaryota; Metazoa; Chordata; Craniata; Vertebrata; Euteleostomi; Mammalia; Eutheria; Euarchontoglires; Glires; Rodentia; Sciurognathi; Muroidea; Muridae; Murinae; Mus; Mus.	Beta-centractin [Salmo salar]
c54380_g1_i1	contig12800	9e-93	3e-92	96.15	90.43	#N/A	PREDICTED: protein NLRC3-like [Danio rerio]
c87705_g1_i1	contig01069	0	0	99.36	68.85	#N/A	#N/A
c92600_g1_i2	contig03266	0	0	99.74	100	sp|Q4R8X0|NRBP_MACFA`Q4R8X0`Q:1-534,H:1-535`81.73%ID`E:0`RecName: Full=Nuclear receptor-binding protein;`Eukaryota; Metazoa; Chordata; Craniata; Vertebrata; Euteleostomi; Mammalia; Eutheria; Euarchontoglires; Primates; Haplorrhini; Catarrhini; Cercopithecidae; Cercopithecinae; Macaca.	nuclear receptor-binding protein [Danio rerio]
c86494_g2_i2	contig09684	0	0	99.8	99.93	sp|O08529|CAN2_MOUSE`O08529`Q:1-218,H:483-700`55.5%ID`E:1e-70`RecName: Full=Calpain-2 catalytic subunit; EC=3.4.22.53; AltName: Full=80 kDa M-calpain subunit; Short=CALP80; AltName: Full=Calcium-activated neutral proteinase 2; Short=CANP 2; AltName: Full=Calpain M-type; AltName: Full=Calpain-2 large subunit; AltName: Full=Millimolar-calpain; Short=M-calpain; Flags: Precursor;`Eukaryota; Metazoa; …	m-calpain [Oncorhynchus mykiss]
c82462_g3_i2	contig18132	2e-132	2e-131	99.61	77.64	sp|Q6PCR6|ZFR_DANRE`Q6PCR6`Q:1-148,H:734-886`84.97%ID`E:2e-59`RecName: Full=Zinc finger RNA-binding protein;`Eukaryota; Metazoa; Chordata; Craniata; Vertebrata; Euteleostomi; Actinopterygii; Neopterygii; Teleostei; Ostariophysi; Cypriniformes; Cyprinidae; Danio.	Zinc finger RNA-binding protein [Danio rerio]
c92846_g2_i1	contig01380	0	0	99.7	86.2	sp|P28568|GTR3_CHICK`P28568`Q:10-511,H:3-493`66.4%ID`E:0`RecName: Full=Solute carrier family 2, facilitated glucose transporter member 3; AltName: Full=CEF-GT3; AltName: Full=Glucose transporter type 3; Short=GLUT-3;`Eukaryota; Metazoa; Chordata; Craniata; Vertebrata; Euteleostomi; Archosauria; Dinosauria; Saurischia; Theropoda; Coelurosauria; Aves; Neognathae; Galliformes; Phasianidae; Phasianin…	Solute carrier family 2, facilitated glucose transporter member 3 [Salmo salar]
c88985_g1_i2	contig17553	0	0	99.64	100	sp|O42584|NO29_XENLA`O42584`Q:19-131,H:18-130`54.87%ID`E:2e-31`RecName: Full=Nucleoplasmin-like protein NO29; AltName: Full=NOVA;`Eukaryota; Metazoa; Chordata; Craniata; Vertebrata; Euteleostomi; Amphibia; Batrachia; Anura; Pipoidea; Pipidae; Xenopodinae; Xenopus; Xenopus.	Nucleoplasmin-like protein NO29 [Salmo salar]
c97874_g3_i2	contig16751	0	0	98.23	82.82	.	hypothetical protein LOC100170780 [Danio rerio]
c86689_g2_i1	contig18038	0	0	99.32	67.33	#N/A	#N/A
c85906_g1_i1	contig05727	0	0	98.29	100	#N/A	#N/A
c99959_g2_i1	contig12250	0	0	99.15	100	sp|P46939|UTRO_HUMAN`P46939`Q:1-1832,H:1-1851`57.59%ID`E:0`RecName: Full=Utrophin; AltName: Full=Dystrophin-related protein 1; Short=DRP-1;`Eukaryota; Metazoa; Chordata; Craniata; Vertebrata; Euteleostomi; Mammalia; Eutheria; Euarchontoglires; Primates; Haplorrhini; Catarrhini; Hominidae; Homo.	putative utrophin [Takifugu rubripes]
c99874_g1_i2	contig00176	0	0	95.8	81.09	#N/A	#N/A
c56787_g1_i1	contig03613	0	0	100	87.4	sp|Q3T0X9|DPOD4_BOVIN`Q3T0X9`Q:4-108,H:3-107`50.48%ID`E:2e-22`RecName: Full=DNA polymerase delta subunit 4; AltName: Full=DNA polymerase delta subunit p12;`Eukaryota; Metazoa; Chordata; Craniata; Vertebrata; Euteleostomi; Mammalia; Eutheria; Laurasiatheria; Cetartiodactyla; Ruminantia; Pecora; Bovidae; Bovinae; Bos.	novel protein with a DNA polymerase delta, subunit 4 domain [Danio rerio]
c94027_g1_i2	contig12604	0	0	99.23	100	sp|Q99990|VGLL1_HUMAN`Q99990`Q:11-174,H:19-176`30.64%ID`E:1e-09`RecName: Full=Transcription cofactor vestigial-like protein 1; Short=Vgl-1; AltName: Full=Protein TONDU;`Eukaryota; Metazoa; Chordata; Craniata; Vertebrata; Euteleostomi; Mammalia; Eutheria; Euarchontoglires; Primates; Haplorrhini; Catarrhini; Hominidae; Homo.	PREDICTED: hypothetical protein LOC100150557 [Danio rerio]
c113967_g1_i1	contig17341	0	0	99.8	100	#N/A	novel protein [Danio rerio]
c56830_g1_i1	contig09180	0	0	100	100	sp|Q8AXB3|VGFR4_DANRE`Q8AXB3`Q:2-614,H:506-1117`78.86%ID`E:0`RecName: Full=Vascular endothelial growth factor receptor kdr-like; EC=2.7.10.1; AltName: Full=Fetal liver kinase 1; Short=FLK-1; AltName: Full=Kinase insert domain receptor-A; AltName: Full=Kinase insert domain receptor-like; AltName: Full=Protein-tyrosine kinase receptor flk-1; AltName: Full=Vascular endothelial growth factor receptor…	Kinase insert domain receptor like [Danio rerio]
c95626_g2_i1	contig08739	0	0	99.78	99.89	sp|Q92608|DOCK2_HUMAN`Q92608`Q:40-1860,H:1-1820`73.49%ID`E:0`RecName: Full=Dedicator of cytokinesis protein 2;`Eukaryota; Metazoa; Chordata; Craniata; Vertebrata; Euteleostomi; Mammalia; Eutheria; Euarchontoglires; Primates; Haplorrhini; Catarrhini; Hominidae; Homo.	PREDICTED: dedicator of cytokinesis protein 2-like [Meleagris gallopavo]
c92527_g1_i2	contig05412	0	0	99.36	100	sp|Q9QWE9|GGT5_RAT`Q9QWE9`Q:23-560,H:21-572`45.93%ID`E:2e-135`RecName: Full=Gamma-glutamyltransferase 5; Short=GGT 5; EC=2.3.2.2; AltName: Full=Gamma-glutamyl leukotrienase; Short=GGL; AltName: Full=Gamma-glutamyl transpeptidase-related enzyme; Short=GGT-rel; AltName: Full=Gamma-glutamyltransferase-like activity 1; AltName: Full=Gamma-glutamyltranspeptidase 5; AltName: Full=Glutathione hydrolase …	gamma-glutamyltransferase 5 [Salmo salar]
c94469_g3_i2	contig06024	0	0	100	69.39	#N/A	PREDICTED: hypothetical protein LOC100329764 [Danio rerio]
c74759_g3_i1	contig04174	0	0	99.88	78.21	sp|P55884|EIF3B_HUMAN`P55884`Q:1-345,H:459-803`89.57%ID`E:0`RecName: Full=Eukaryotic translation initiation factor 3 subunit B; Short=eIF3b; AltName: Full=Eukaryotic translation initiation factor 3 subunit 9; AltName: Full=Prt1 homolog; Short=hPrt1; AltName: Full=eIF-3-eta; AltName: Full=eIF3 p110; AltName: Full=eIF3 p116;`Eukaryota; Metazoa; Chordata; Craniata; Vertebrata; Euteleostomi; Mammalia…	PREDICTED: eukaryotic translation initiation factor 3 subunit B [Danio rerio]
c95132_g1_i1	contig14909	0	0	99.6	100	sp|Q5RFZ7|F167A_DANRE`Q5RFZ7`Q:19-190,H:25-204`55%ID`E:3e-48`RecName: Full=Protein FAM167A;`Eukaryota; Metazoa; Chordata; Craniata; Vertebrata; Euteleostomi; Actinopterygii; Neopterygii; Teleostei; Ostariophysi; Cypriniformes; Cyprinidae; Danio.	PREDICTED: protein FAM167A-like [Danio rerio]
c72255_g1_i1	contig00019	0	0	99.44	52.18	#N/A	PREDICTED: hypothetical protein LOC100536078 [Danio rerio]
c91256_g3_i1	contig09164	0	0	100	88.72	sp|Q6P0E5|DDRGK_DANRE`Q6P0E5`Q:1-294,H:1-300`71.1%ID`E:2e-85`RecName: Full=DDRGK domain-containing protein 1; Flags: Precursor;`Eukaryota; Metazoa; Chordata; Craniata; Vertebrata; Euteleostomi; Actinopterygii; Neopterygii; Teleostei; Ostariophysi; Cypriniformes; Cyprinidae; Danio.	DDRGK domain-containing protein 1 [Danio rerio]
c82926_g1_i1	contig14261	4e-168	8e-167	96.87	60.52	#N/A	predicted protein [Nematostella vectensis]
c93010_g1_i3	contig03332	0	0	99.19	100	sp|O43847|NRDC_HUMAN`O43847`Q:138-1089,H:203-1150`74.19%ID`E:0`RecName: Full=Nardilysin; EC=3.4.24.61; AltName: Full=N-arginine dibasic convertase; Short=NRD convertase; Short=NRD-C; Flags: Precursor;`Eukaryota; Metazoa; Chordata; Craniata; Vertebrata; Euteleostomi; Mammalia; Eutheria; Euarchontoglires; Primates; Haplorrhini; Catarrhini; Hominidae; Homo.	PREDICTED: nardilysin [Danio rerio]
c99773_g1_i1	contig10099	0	0	99.87	100	sp|O76050|NEU1A_HUMAN`O76050`Q:8-557,H:25-574`71.97%ID`E:0`RecName: Full=Neuralized-like protein 1A; Short=h-neu; Short=h-neuralized 1; EC=6.3.2.-; AltName: Full=RING finger protein 67;`Eukaryota; Metazoa; Chordata; Craniata; Vertebrata; Euteleostomi; Mammalia; Eutheria; Euarchontoglires; Primates; Haplorrhini; Catarrhini; Hominidae; Homo.	#N/A
c80964_g1_i1	contig18955	0	0	99.24	100	#N/A	#N/A
c97274_g1_i5	contig16412	0	0	100	100	sp|Q8JZZ6|AMERL_MOUSE`Q8JZZ6`Q:1-227,H:1-215`59.91%ID`E:8e-68`RecName: Full=AMMECR1-like protein;`Eukaryota; Metazoa; Chordata; Craniata; Vertebrata; Euteleostomi; Mammalia; Eutheria; Euarchontoglires; Glires; Rodentia; Sciurognathi; Muroidea; Muridae; Murinae; Mus; Mus.	#N/A
c92218_g2_i1	contig06615	0	0	99.66	100	sp|Q99624|S38A3_HUMAN`Q99624`Q:22-480,H:31-504`63.45%ID`E:2e-177`RecName: Full=Sodium-coupled neutral amino acid transporter 3; AltName: Full=N-system amino acid transporter 1; AltName: Full=Na(+)-coupled neutral amino acid transporter 3; AltName: Full=Solute carrier family 38 member 3; AltName: Full=System N amino acid transporter 1;`Eukaryota; Metazoa; Chordata; Craniata; Vertebrata; Euteleosto…	solute carrier family 38, member 3 [Danio rerio]
c90886_g1_i1	contig08319	0	0	98.6	100	sp|P59046|NAL12_HUMAN`P59046`Q:17-537,H:488-1015`29.98%ID`E:1e-37`RecName: Full=NACHT, LRR and PYD domains-containing protein 12; AltName: Full=Monarch-1; AltName: Full=PYRIN-containing APAF1-like protein 7; AltName: Full=Regulated by nitric oxide;`Eukaryota; Metazoa; Chordata; Craniata; Vertebrata; Euteleostomi; Mammalia; Eutheria; Euarchontoglires; Primates; Haplorrhini; Catarrhini; Hominidae; …	PREDICTED: NACHT, LRR and PYD domains-containing protein 3 [Danio rerio]
c81857_g1_i2	contig08078	0	0	100	90.85	#N/A	#N/A
c93534_g1_i1	contig14744	0	0	99.88	100	sp|Q8C6L5|CGAS_MOUSE`Q8C6L5`Q:166-525,H:150-504`47.93%ID`E:5e-88`.`.	PREDICTED: uncharacterized protein C6orf150-like [Danio rerio]
c81291_g1_i2	contig16155	0	0	99.71	100	sp|P36380|CXB4_RAT`P36380`Q:1-181,H:81-261`48.65%ID`E:1e-46`RecName: Full=Gap junction beta-4 protein; AltName: Full=Connexin-30.3; Short=Cx30.3;`Eukaryota; Metazoa; Chordata; Craniata; Vertebrata; Euteleostomi; Mammalia; Eutheria; Euarchontoglires; Glires; Rodentia; Sciurognathi; Muroidea; Muridae; Murinae; Rattus.	unnamed protein product [Tetraodon nigroviridis]
c100037_g1_i1	contig01131	0	0	95.57	100	sp|A0JMF6|MTMRA_DANRE`A0JMF6`Q:1-501,H:1-489`78.29%ID`E:0`RecName: Full=Myotubularin-related protein 10;`Eukaryota; Metazoa; Chordata; Craniata; Vertebrata; Euteleostomi; Actinopterygii; Neopterygii; Teleostei; Ostariophysi; Cypriniformes; Cyprinidae; Danio.	#N/A
c99302_g1_i1	contig09112	0	0	98.22	100	#N/A	#N/A
c93536_g1_i5	contig09858	0	0	99.21	100	#N/A	PREDICTED: pleckstrin homology domain-containing family A member 6-like [Danio rerio]
c70904_g1_i1	contig13907	0	0	99.9	95.06	sp|P09651|ROA1_HUMAN`P09651`Q:1-188,H:1-189`91.53%ID`E:1e-100`RecName: Full=Heterogeneous nuclear ribonucleoprotein A1; Short=hnRNP A1; AltName: Full=Helix-destabilizing protein; AltName: Full=Single-strand RNA-binding protein; AltName: Full=hnRNP core protein A1;`Eukaryota; Metazoa; Chordata; Craniata; Vertebrata; Euteleostomi; Mammalia; Eutheria; Euarchontoglires; Primates; Haplorrhini; Catarrh…	Heterogeneous nuclear ribonucleoprotein A1 [Homo sapiens]
c82743_g1_i1	contig20001	0	0	97.96	100	#N/A	#N/A
c87889_g1_i9	contig07302	0	0	100	100	sp|Q9NR21|PAR11_HUMAN`Q9NR21`Q:364-439,H:21-99`40.51%ID`E:8e-10`RecName: Full=Poly [ADP-ribose] polymerase 11; Short=PARP-11; EC=2.4.2.30; AltName: Full=ADP-ribosyltransferase diphtheria toxin-like 11; Short=ARTD11;`Eukaryota; Metazoa; Chordata; Craniata; Vertebrata; Euteleostomi; Mammalia; Eutheria; Euarchontoglires; Primates; Haplorrhini; Catarrhini; Hominidae; Homo.	hypothetical protein LOC557230 [Danio rerio]
c93141_g1_i2	contig20491	5e-125	2e-124	99.19	100	sp|Q66H20|PTBP2_RAT`Q66H20`Q:37-295,H:1-260`81.54%ID`E:7e-122`RecName: Full=Polypyrimidine tract-binding protein 2; AltName: Full=Neural polypyrimidine tract-binding protein; AltName: Full=PTB-like protein;`Eukaryota; Metazoa; Chordata; Craniata; Vertebrata; Euteleostomi; Mammalia; Eutheria; Euarchontoglires; Glires; Rodentia; Sciurognathi; Muroidea; Muridae; Murinae; Rattus.	polypyrimidine tract-binding protein 2 [Danio rerio]
c87596_g2_i3	contig00799	0	0	99.89	100	sp|Q9HCM4|E41L5_HUMAN`Q9HCM4`Q:1-447,H:1-447`78.29%ID`E:0`RecName: Full=Band 4.1-like protein 5;`Eukaryota; Metazoa; Chordata; Craniata; Vertebrata; Euteleostomi; Mammalia; Eutheria; Euarchontoglires; Primates; Haplorrhini; Catarrhini; Hominidae; Homo.	Band 4.1-like protein 5 [Salmo salar]
c89248_g3_i1	contig09148	0	0	99.84	58.1	sp|P62155|CALM_XENLA`P62155`Q:1-149,H:1-149`100%ID`E:6e-81`RecName: Full=Calmodulin; Short=CaM;`Eukaryota; Metazoa; Chordata; Craniata; Vertebrata; Euteleostomi; Amphibia; Batrachia; Anura; Pipoidea; Pipidae; Xenopodinae; Xenopus; Xenopus.	PREDICTED: calmodulin-like [Anolis carolinensis]
c73332_g1_i2	contig13608	0	0	97.41	100	.	#N/A
c70584_g1_i2	contig10121	0	0	100	100	#N/A	#N/A
c89065_g1_i3	contig14213	1e-127	1e-126	100	100	sp|Q24JV9|L3BPA_DANRE`Q24JV9`Q:48-112,H:30-93`67.69%ID`E:2e-19`RecName: Full=Galectin-3-binding protein A; AltName: Full=Lectin galactoside-binding soluble 3-binding protein A; Flags: Precursor;`Eukaryota; Metazoa; Chordata; Craniata; Vertebrata; Euteleostomi; Actinopterygii; Neopterygii; Teleostei; Ostariophysi; Cypriniformes; Cyprinidae; Danio.	Galectin-3-binding protein [Salmo salar]
c84499_g1_i1	contig20448	1e-147	1e-146	98.64	100	#N/A	#N/A
c87167_g1_i2	contig06397	0	0	99.39	66.35	#N/A	PREDICTED: phosphorylase b kinase regulatory subunit beta-like [Danio rerio]
c95588_g1_i2	contig07891	5e-136	2e-135	95.7	100	sp|Q7ZVR8|ESRP2_DANRE`Q7ZVR8`Q:3-80,H:607-685`79.75%ID`E:3e-29`RecName: Full=Epithelial splicing regulatory protein 2; AltName: Full=RNA-binding motif protein 35B; AltName: Full=RNA-binding protein 35B;`Eukaryota; Metazoa; Chordata; Craniata; Vertebrata; Euteleostomi; Actinopterygii; Neopterygii; Teleostei; Ostariophysi; Cypriniformes; Cyprinidae; Danio.	#N/A
c96303_g2_i1	contig03934	0	0	99.52	99.2	sp|P58368|ANKHB_DANRE`P58368`Q:1-488,H:1-488`82.79%ID`E:0`RecName: Full=Progressive ankylosis protein homolog B; Short=ANK-B;`Eukaryota; Metazoa; Chordata; Craniata; Vertebrata; Euteleostomi; Actinopterygii; Neopterygii; Teleostei; Ostariophysi; Cypriniformes; Cyprinidae; Danio.	RecName: Full=Progressive ankylosis protein homolog B; Short=ANK-B_x0001_gi|51859355|gb|AAH81575.1| Ankylosis, progressive homolog b [Danio rerio]
c99919_g1_i2	contig06588	0	0	99.49	100	sp|Q9W6V5|PTPRJ_CHICK`Q9W6V5`Q:17-1311,H:79-1405`36.41%ID`E:0`RecName: Full=Receptor-type tyrosine-protein phosphatase eta; Short=Protein-tyrosine phosphatase eta; Short=R-PTP-eta; EC=3.1.3.48; AltName: Full=HPTP eta; AltName: Full=Protein-tyrosine phosphatase receptor type J; Short=R-PTP-J; AltName: Full=Supporting-cell antigen; Flags: Precursor;`Eukaryota; Metazoa; Chordata; Craniata; Vertebrat…	#N/A
c83604_g1_i1	contig03949	0	0	99.82	80.41	#N/A	#N/A
c81564_g1_i1	contig19308	0	0	99.25	75.47	#N/A	#N/A
c89515_g2_i2	contig05808	0	0	99.23	57.83	sp|Q5NCC3|TRI41_MOUSE`Q5NCC3`Q:204-280,H:425-502`48.72%ID`E:2e-15`RecName: Full=E3 ubiquitin-protein ligase TRIM41; EC=6.3.2.-; AltName: Full=Tripartite motif-containing protein 41;`Eukaryota; Metazoa; Chordata; Craniata; Vertebrata; Euteleostomi; Mammalia; Eutheria; Euarchontoglires; Glires; Rodentia; Sciurognathi; Muroidea; Muridae; Murinae; Mus; Mus.	PREDICTED: e3 ubiquitin-protein ligase TRIM21-like [Danio rerio]
c89400_g2_i2	contig15542	0	0	99.67	100	#N/A	#N/A
c87567_g1_i1	contig15869	0	0	99.64	100	sp|Q90ZN1|NR13_CHICK`Q90ZN1`Q:34-204,H:5-175`36.11%ID`E:2e-13`RecName: Full=Anti-apoptotic protein NR13; AltName: Full=Apoptosis regulator Nr-13;`Eukaryota; Metazoa; Chordata; Craniata; Vertebrata; Euteleostomi; Archosauria; Dinosauria; Saurischia; Theropoda; Coelurosauria; Aves; Neognathae; Galliformes; Phasianidae; Phasianinae; Gallus.	myeloid cell leukemia sequence 1-like [Danio rerio]
c99385_g2_i2	contig02051	0	0	97.55	100	#N/A	#N/A
c58581_g1_i2	contig02492	0	0	99.2	100	#N/A	#N/A
c95275_g2_i1	contig17039	0	0	99.38	100	#N/A	#N/A
c77152_g2_i1	contig01645	0	0	99.75	100	sp|Q503Y4|OVCA2_DANRE`Q503Y4`Q:7-228,H:3-227`69.33%ID`E:4e-88`RecName: Full=Ovarian cancer-associated gene 2 protein homolog;`Eukaryota; Metazoa; Chordata; Craniata; Vertebrata; Euteleostomi; Actinopterygii; Neopterygii; Teleostei; Ostariophysi; Cypriniformes; Cyprinidae; Danio.	Ovarian cancer-associated gene 2 protein homolog [Salmo salar]
c49118_g1_i1	contig07294	6e-35	2e-33	100	14.97	#N/A	#N/A
c78747_g1_i1	contig16784	0	0	99.24	100	#N/A	beta3-glucuronyltransferase [Oryzias latipes]
c90927_g2_i2	contig01507	0	0	99.64	100	sp|Q99607|ELF4_HUMAN`Q99607`Q:1-236,H:1-244`52.21%ID`E:2e-64`RecName: Full=ETS-related transcription factor Elf-4; AltName: Full=E74-like factor 4; AltName: Full=Myeloid Elf-1-like factor;`Eukaryota; Metazoa; Chordata; Craniata; Vertebrata; Euteleostomi; Mammalia; Eutheria; Euarchontoglires; Primates; Haplorrhini; Catarrhini; Hominidae; Homo.	ETS-related transcription factor Elf-1 [Danio rerio]
c77722_g1_i3	contig04088	0	0	99.81	100	sp|Q99N96|RM01_MOUSE`Q99N96`Q:6-311,H:1-311`48.73%ID`E:2e-76`RecName: Full=39S ribosomal protein L1, mitochondrial; Short=L1mt; Short=MRP-L1; Flags: Precursor;`Eukaryota; Metazoa; Chordata; Craniata; Vertebrata; Euteleostomi; Mammalia; Eutheria; Euarchontoglires; Glires; Rodentia; Sciurognathi; Muroidea; Muridae; Murinae; Mus; Mus.	39S ribosomal protein L1, mitochondrial precursor [Salmo salar]
c98471_g1_i1	contig15095	0	0	99.7	100	sp|Q9UBM8|MGT4C_HUMAN`Q9UBM8`Q:1-459,H:17-476`50.54%ID`E:8e-136`RecName: Full=Alpha-1,3-mannosyl-glycoprotein 4-beta-N-acetylglucosaminyltransferase C; EC=2.4.1.145; AltName: Full=N-acetylglucosaminyltransferase IV homolog; Short=hGnT-IV-H; AltName: Full=N-glycosyl-oligosaccharide-glycoprotein N-acetylglucosaminyltransferase IVc; Short=GlcNAc-T IVc; Short=GnT-IVc; Short=N-acetylglucosaminyltransf…	PREDICTED: alpha-1,3-mannosyl-glycoprotein 4-beta-N-acetylglucosaminyltransferase C [Monodelphis domestica]
c97679_g1_i1	contig14363	0	0	99.66	100	sp|Q9NUM3|S39A9_HUMAN`Q9NUM3`Q:1-310,H:1-307`82.58%ID`E:1e-140`RecName: Full=Zinc transporter ZIP9; AltName: Full=Solute carrier family 39 member 9; AltName: Full=Zrt- and Irt-like protein 9; Short=ZIP-9;`Eukaryota; Metazoa; Chordata; Craniata; Vertebrata; Euteleostomi; Mammalia; Eutheria; Euarchontoglires; Primates; Haplorrhini; Catarrhini; Hominidae; Homo.	zinc transporter ZIP9 [Danio rerio]
c95258_g1_i2	contig18000	0	0	99.13	100	#N/A	PREDICTED: DDB1- and CUL4-associated factor 15 [Danio rerio]
c83418_g1_i2	contig18670	0	0	99.66	99.32	#N/A	#N/A
c97050_g1_i3	contig08298	0	0	99.5	100	sp|P33076|C2TA_HUMAN`P33076`Q:263-1208,H:223-1127`36.67%ID`E:2e-134`RecName: Full=MHC class II transactivator; Short=CIITA;`Eukaryota; Metazoa; Chordata; Craniata; Vertebrata; Euteleostomi; Mammalia; Eutheria; Euarchontoglires; Primates; Haplorrhini; Catarrhini; Hominidae; Homo.	#N/A
c88223_g2_i1	contig03257	0	0	99.83	100	sp|Q8K2W3|TXD11_MOUSE`Q8K2W3`Q:4-542,H:43-624`48.45%ID`E:1e-162`RecName: Full=Thioredoxin domain-containing protein 11;`Eukaryota; Metazoa; Chordata; Craniata; Vertebrata; Euteleostomi; Mammalia; Eutheria; Euarchontoglires; Glires; Rodentia; Sciurognathi; Muroidea; Muridae; Murinae; Mus; Mus.	PREDICTED: thioredoxin domain-containing protein 11-like [Danio rerio]
c98906_g1_i3	contig15679	0	0	99.18	82.18	sp|Q9NYG2|ZDHC3_HUMAN`Q9NYG2`Q:1-299,H:2-299`82.61%ID`E:1e-143`RecName: Full=Palmitoyltransferase ZDHHC3; EC=2.3.1.-; AltName: Full=Protein DHHC1; AltName: Full=Zinc finger DHHC domain-containing protein 3; Short=DHHC-3; AltName: Full=Zinc finger protein 373;`Eukaryota; Metazoa; Chordata; Craniata; Vertebrata; Euteleostomi; Mammalia; Eutheria; Euarchontoglires; Primates; Haplorrhini; Catarrhini; …	palmitoyltransferase ZDHHC3 [Danio rerio]
c78769_g1_i1	contig00433	0	0	100	100	sp|Q5NVM4|TEBP_PONAB`Q5NVM4`Q:1-158,H:1-160`85%ID`E:1e-70`RecName: Full=Prostaglandin E synthase 3; EC=5.3.99.3; AltName: Full=Cytosolic prostaglandin E2 synthase; Short=cPGES;`Eukaryota; Metazoa; Chordata; Craniata; Vertebrata; Euteleostomi; Mammalia; Eutheria; Euarchontoglires; Primates; Haplorrhini; Catarrhini; Hominidae; Pongo.	PREDICTED: similar to unactive progesterone receptor, 23 kD [Canis familiaris]
c80350_g2_i2	contig05366	0	0	98	100	#N/A	#N/A
c97502_g2_i1	contig08539	4e-155	4e-154	93.5	66.91	#N/A	#N/A
c98959_g1_i3	contig10428	0	0	99.27	100	sp|Q92616|GCN1L_HUMAN`Q92616`Q:12-508,H:2048-2544`72.23%ID`E:0`RecName: Full=Translational activator GCN1; Short=HsGCN1; AltName: Full=GCN1-like protein 1;`Eukaryota; Metazoa; Chordata; Craniata; Vertebrata; Euteleostomi; Mammalia; Eutheria; Euarchontoglires; Primates; Haplorrhini; Catarrhini; Hominidae; Homo.	PREDICTED: translational activator GCN1-like [Anolis carolinensis]
c97135_g3_i2	contig05573	0	0	99.47	100	sp|Q9H269|VPS16_HUMAN`Q9H269`Q:1-752,H:1-756`69.44%ID`E:0`RecName: Full=Vacuolar protein sorting-associated protein 16 homolog; Short=hVPS16;`Eukaryota; Metazoa; Chordata; Craniata; Vertebrata; Euteleostomi; Mammalia; Eutheria; Euarchontoglires; Primates; Haplorrhini; Catarrhini; Hominidae; Homo.	vacuolar protein sorting-associated protein 16 homolog [Danio rerio]
c96173_g1_i1	contig04537	0	0	100	77.12	#N/A	#N/A
c97198_g4_i1	contig09688	0	0	100	99.94	#N/A	#N/A
c94793_g2_i1	contig01302	0	0	99.93	87.2	#N/A	PREDICTED: neuroblast differentiation-associated protein AHNAK [Danio rerio]
c94807_g1_i4	contig08217	0	0	99.36	100	sp|O43734|CIKS_HUMAN`O43734`Q:246-426,H:397-574`52.49%ID`E:7e-51`RecName: Full=Adapter protein CIKS; AltName: Full=Connection to IKK and SAPK/JNK; AltName: Full=Nuclear factor NF-kappa-B activator 1; Short=ACT1; AltName: Full=TRAF3-interacting protein 2;`Eukaryota; Metazoa; Chordata; Craniata; Vertebrata; Euteleostomi; Mammalia; Eutheria; Euarchontoglires; Primates; Haplorrhini; Catarrhini; Homin…	#N/A
c96090_g1_i2	contig16340	0	0	98.25	98.9	sp|O13166|TLE2_DANRE`O13166`Q:1-772,H:1-761`92.37%ID`E:0`RecName: Full=Protein groucho-2; AltName: Full=Groucho-related Grg2;`Eukaryota; Metazoa; Chordata; Craniata; Vertebrata; Euteleostomi; Actinopterygii; Neopterygii; Teleostei; Ostariophysi; Cypriniformes; Cyprinidae; Danio.	groucho 2 [Danio rerio]
c92892_g1_i2	contig18738	0	0	89.58	88.64	sp|Q9D0C1|RN115_MOUSE`Q9D0C1`Q:10-310,H:18-305`64.42%ID`E:3e-107`RecName: Full=E3 ubiquitin-protein ligase RNF115; EC=6.3.2.-; AltName: Full=RING finger protein 115; AltName: Full=Rabring 7; AltName: Full=Zinc finger protein 364;`Eukaryota; Metazoa; Chordata; Craniata; Vertebrata; Euteleostomi; Mammalia; Eutheria; Euarchontoglires; Glires; Rodentia; Sciurognathi; Muroidea; Muridae; Murinae; Mus; …	ring finger protein 126 [Rattus norvegicus]
c87473_g1_i1	contig01795	0	0	99.31	78.66	sp|Q3UPL6|M4A15_MOUSE`Q3UPL6`Q:46-153,H:66-175`36.36%ID`E:3e-09`RecName: Full=Membrane-spanning 4-domains subfamily A member 15;`Eukaryota; Metazoa; Chordata; Craniata; Vertebrata; Euteleostomi; Mammalia; Eutheria; Euarchontoglires; Glires; Rodentia; Sciurognathi; Muroidea; Muridae; Murinae; Mus; Mus.	Membrane-spanning 4-domains subfamily A member 8A [Salmo salar]
c76097_g1_i1	contig02008	0	0	99.56	100	sp|O70435|PSA3_MOUSE`O70435`Q:1-255,H:1-255`89.8%ID`E:1e-137`RecName: Full=Proteasome subunit alpha type-3; EC=3.4.25.1; AltName: Full=Macropain subunit C8; AltName: Full=Multicatalytic endopeptidase complex subunit C8; AltName: Full=Proteasome component C8; AltName: Full=Proteasome subunit K;`Eukaryota; Metazoa; Chordata; Craniata; Vertebrata; Euteleostomi; Mammalia; Eutheria; Euarchontoglires; …	proteasome subunit alpha type-3 [Ictalurus furcatus]
c99761_g1_i1	contig07966	0	0	99.09	99.61	sp|Q8IWU2|LMTK2_HUMAN`Q8IWU2`Q:23-739,H:26-755`51.01%ID`E:0`RecName: Full=Serine/threonine-protein kinase LMTK2; EC=2.7.11.1; AltName: Full=Apoptosis-associated tyrosine kinase 2; AltName: Full=Brain-enriched kinase; Short=hBREK; AltName: Full=CDK5/p35-regulated kinase; Short=CPRK; AltName: Full=Kinase/phosphatase/inhibitor 2; AltName: Full=Lemur tyrosine kinase 2; AltName: Full=Serine/threonine-…	PREDICTED: serine/threonine-protein kinase LMTK2-like [Meleagris gallopavo]
c79834_g2_i1	contig04854	0	0	98.62	93.25	sp|Q6P268|PDCL3_DANRE`Q6P268`Q:1-238,H:1-239`84.52%ID`E:3e-103`RecName: Full=Phosducin-like protein 3; AltName: Full=Viral IAP-associated factor 1 homolog;`Eukaryota; Metazoa; Chordata; Craniata; Vertebrata; Euteleostomi; Actinopterygii; Neopterygii; Teleostei; Ostariophysi; Cypriniformes; Cyprinidae; Danio.	phosducin-like 3-1 [Salmo salar]
c69022_g2_i1	contig00703	0	0	99.71	100	#N/A	novel protein [Danio rerio]
c46199_g1_i2	contig04948	0	0	100	100	sp|Q5ZMS3|IF2G_CHICK`Q5ZMS3`Q:1-472,H:1-472`97.25%ID`E:0`RecName: Full=Eukaryotic translation initiation factor 2 subunit 3; AltName: Full=Eukaryotic translation initiation factor 2 subunit gamma; Short=eIF-2-gamma;`Eukaryota; Metazoa; Chordata; Craniata; Vertebrata; Euteleostomi; Archosauria; Dinosauria; Saurischia; Theropoda; Coelurosauria; Aves; Neognathae; Galliformes; Phasianidae; Phasianina…	Eukaryotic translation initiation factor 2 subunit 3 [Salmo salar]
c94072_g1_i1	contig17076	0	0	99.84	100	sp|Q28C26|CS025_XENTR`Q28C26`Q:1-102,H:1-102`41.18%ID`E:4e-18`RecName: Full=UPF0449 protein C19orf25 homolog;`Eukaryota; Metazoa; Chordata; Craniata; Vertebrata; Euteleostomi; Amphibia; Batrachia; Anura; Pipoidea; Pipidae; Xenopodinae; Xenopus; Silurana.	#N/A
c70719_g1_i1	contig10096	0	0	99.73	100	#N/A	#N/A
c98725_g2_i3	contig13752	3e-180	7e-180	99.71	100	sp|P21872|PUR2_CHICK`P21872`Q:1-433,H:1-433`76.67%ID`E:0`RecName: Full=Trifunctional purine biosynthetic protein adenosine-3; Includes: RecName: Full=Phosphoribosylamine--glycine ligase; EC=6.3.4.13; AltName: Full=Glycinamide ribonucleotide synthetase; Short=GARS; AltName: Full=Phosphoribosylglycinamide synthetase; Includes: RecName: Full=Phosphoribosylformylglycinamidine cyclo-ligase; EC=6.3.3.1…	glycinamide ribonucleotide synthetase-aminoimidazole ribonucleotide synthetase-glycinamide ribonucleotide transformylase [Lepisosteus osseus]
c92376_g1_i1	contig04922	0	0	99.86	100	sp|Q7TMV1|RN139_MOUSE`Q7TMV1`Q:14-668,H:20-668`71.6%ID`E:0`RecName: Full=E3 ubiquitin-protein ligase RNF139; EC=6.3.2.-; AltName: Full=RING finger protein 139; AltName: Full=Translocation in renal carcinoma on chromosome 8 protein;`Eukaryota; Metazoa; Chordata; Craniata; Vertebrata; Euteleostomi; Mammalia; Eutheria; Euarchontoglires; Glires; Rodentia; Sciurognathi; Muroidea; Muridae; Murinae; Mus…	RING finger protein 139 [Salmo salar]
c94749_g1_i4	contig15029	0	0	99.62	99.24	sp|Q0IID7|DUS10_BOVIN`Q0IID7`Q:2-159,H:325-482`90.51%ID`E:3e-77`RecName: Full=Dual specificity protein phosphatase 10; EC=3.1.3.16; EC=3.1.3.48;`Eukaryota; Metazoa; Chordata; Craniata; Vertebrata; Euteleostomi; Mammalia; Eutheria; Laurasiatheria; Cetartiodactyla; Ruminantia; Pecora; Bovidae; Bovinae; Bos.	#N/A
c91968_g2_i1	contig06392	0	0	92.84	100	sp|Q5RAZ4|DHX15_PONAB`Q5RAZ4`Q:63-654,H:102-686`93.58%ID`E:0`RecName: Full=Putative pre-mRNA-splicing factor ATP-dependent RNA helicase DHX15; EC=3.6.4.13; AltName: Full=DEAH box protein 15;`Eukaryota; Metazoa; Chordata; Craniata; Vertebrata; Euteleostomi; Mammalia; Eutheria; Euarchontoglires; Primates; Haplorrhini; Catarrhini; Hominidae; Pongo.	DEAH (Asp-Glu-Ala-His) box polypeptide 15 [Danio rerio]
c94719_g3_i3	contig01099	0	0	99.65	100	sp|O14753|OVOL1_HUMAN`O14753`Q:1-204,H:1-185`44.39%ID`E:5e-37`RecName: Full=Putative transcription factor Ovo-like 1; Short=hOvo1;`Eukaryota; Metazoa; Chordata; Craniata; Vertebrata; Euteleostomi; Mammalia; Eutheria; Euarchontoglires; Primates; Haplorrhini; Catarrhini; Hominidae; Homo.	unnamed protein product [Tetraodon nigroviridis]
c92231_g2_i1	contig06386	1e-122	3e-122	100	91.51	sp|P55200|MLL1_MOUSE`P55200`Q:87-400,H:3533-3857`64.53%ID`E:3e-113`RecName: Full=Histone-lysine N-methyltransferase MLL; EC=2.1.1.43; AltName: Full=ALL-1; AltName: Full=Zinc finger protein HRX; Contains: RecName: Full=MLL cleavage product N320; AltName: Full=N-terminal cleavage product of 320 kDa; Short=p320; Contains: RecName: Full=MLL cleavage product C180; AltName: Full=C-terminal cleavage pro…	PREDICTED: LOW QUALITY PROTEIN: histone-lysine N-methyltransferase MLL-like [Meleagris gallopavo]
c67240_g1_i4	contig14846	0	0	99.23	80.58	#N/A	RecName: Full=Homeobox protein Hox-A3_x0001_gi|7271830|gb|AAF44641.1|AF224262_3 HoxA3 [Heterodontus francisci]
c96887_g1_i1	contig06455	0	0	99.65	70.72	sp|O35052|CDS1_RAT`O35052`Q:7-433,H:25-443`77.99%ID`E:0`RecName: Full=Phosphatidate cytidylyltransferase 1; EC=2.7.7.41; AltName: Full=CDP-DAG synthase 1; AltName: Full=CDP-DG synthase 1; AltName: Full=CDP-diacylglycerol synthase 1; Short=CDS 1; AltName: Full=CDP-diglyceride pyrophosphorylase 1; AltName: Full=CDP-diglyceride synthase 1; AltName: Full=CTP:phosphatidate cytidylyltransferase 1;`Euka…	PREDICTED: phosphatidate cytidylyltransferase 1 [Danio rerio]
c98844_g1_i5	contig14894	0	0	99.62	100	sp|Q91192|MX_ONCMY`Q91192`Q:30-540,H:53-565`76.02%ID`E:0`RecName: Full=Interferon-induced GTP-binding protein Mx; AltName: Full=Interferon-inducible Mx protein;`Eukaryota; Metazoa; Chordata; Craniata; Vertebrata; Euteleostomi; Actinopterygii; Neopterygii; Teleostei; Euteleostei; Protacanthopterygii; Salmoniformes; Salmonidae; Salmoninae; Oncorhynchus.	Mx3 protein [Salmo salar]
c76247_g1_i1	contig08712	0	0	97.48	100	#N/A	#N/A
c80731_g1_i1	contig00920	0	0	99.41	100	sp|Q9NSB8|HOME2_HUMAN`Q9NSB8`Q:1-353,H:1-354`71.47%ID`E:3e-148`RecName: Full=Homer protein homolog 2; Short=Homer-2; AltName: Full=Cupidin;`Eukaryota; Metazoa; Chordata; Craniata; Vertebrata; Euteleostomi; Mammalia; Eutheria; Euarchontoglires; Primates; Haplorrhini; Catarrhini; Hominidae; Homo.	unnamed protein product [Tetraodon nigroviridis]
c98428_g1_i1	contig01180	0	0	98.99	100	#N/A	#N/A
c86888_g1_i2	contig02714	0	0	98.39	99.49	sp|P11364|TCB_FLV`P11364`Q:1-177,H:117-311`36.41%ID`E:4e-25`RecName: Full=T-cell receptor beta chain T17T-22; Flags: Precursor;`Viruses; Retro-transcribing viruses; Retroviridae; Orthoretrovirinae; Gammaretrovirus.	T-cell antigen receptor [Salmo salar]
c89045_g1_i1	contig08056	0	0	99.5	100	sp|O95881|TXD12_HUMAN`O95881`Q:33-175,H:31-172`81.12%ID`E:6e-61`RecName: Full=Thioredoxin domain-containing protein 12; EC=1.8.4.2; AltName: Full=Endoplasmic reticulum resident protein 18; Short=ER protein 18; Short=ERp18; AltName: Full=Endoplasmic reticulum resident protein 19; Short=ER protein 19; Short=ERp19; AltName: Full=Thioredoxin-like protein p19; AltName: Full=hTLP19; Flags: Precursor;`E…	thioredoxin domain-containing protein 12 [Danio rerio]
c86104_g1_i1	contig13601	0	0	99.32	100	sp|B5X441|FXL15_SALSA`B5X441`Q:9-292,H:9-292`88.38%ID`E:6e-145`RecName: Full=F-box/LRR-repeat protein 15;`Eukaryota; Metazoa; Chordata; Craniata; Vertebrata; Euteleostomi; Actinopterygii; Neopterygii; Teleostei; Euteleostei; Protacanthopterygii; Salmoniformes; Salmonidae; Salmoninae; Salmo.	#N/A
c78476_g1_i1	contig09523	0	0	98.9	100	#N/A	#N/A
c82232_g1_i4	contig00010	0	0	99.48	100	sp|Q6PJG2|EMSA1_HUMAN`Q6PJG2`Q:59-578,H:292-877`49.83%ID`E:4e-125`RecName: Full=ELM2 and SANT domain-containing protein 1;`Eukaryota; Metazoa; Chordata; Craniata; Vertebrata; Euteleostomi; Mammalia; Eutheria; Euarchontoglires; Primates; Haplorrhini; Catarrhini; Hominidae; Homo.	PREDICTED: uncharacterized protein C14orf43-like [Danio rerio]
c87591_g1_i2	contig08806	0	0	99.05	100	sp|Q04891|SOX13_MOUSE`Q04891`Q:1-360,H:1-353`55.14%ID`E:4e-72`RecName: Full=Transcription factor SOX-13; AltName: Full=SRY (Sex determining region Y)-box 13; Short=mSox13;`Eukaryota; Metazoa; Chordata; Craniata; Vertebrata; Euteleostomi; Mammalia; Eutheria; Euarchontoglires; Glires; Rodentia; Sciurognathi; Muroidea; Muridae; Murinae; Mus; Mus.	rtSox23 [Oncorhynchus mykiss]
c64002_g1_i1	contig06528	0	0	99.85	100	sp|P46471|PRS7_MOUSE`P46471`Q:1-433,H:1-433`98.85%ID`E:0`RecName: Full=26S protease regulatory subunit 7; AltName: Full=26S proteasome AAA-ATPase subunit RPT1; AltName: Full=Proteasome 26S subunit ATPase 2; AltName: Full=Protein MSS1;`Eukaryota; Metazoa; Chordata; Craniata; Vertebrata; Euteleostomi; Mammalia; Eutheria; Euarchontoglires; Glires; Rodentia; Sciurognathi; Muroidea; Muridae; Murinae; …	26S protease regulatory subunit 7 [Danio rerio]
c87500_g1_i2	contig07904	0	0	99.2	100	sp|Q801E2|ANLN_XENLA`Q801E2`Q:1-129,H:984-1112`89.15%ID`E:3e-70`RecName: Full=Actin-binding protein anillin;`Eukaryota; Metazoa; Chordata; Craniata; Vertebrata; Euteleostomi; Amphibia; Batrachia; Anura; Pipoidea; Pipidae; Xenopodinae; Xenopus; Xenopus.	#N/A
c72261_g1_i1	contig07201	4e-167	1e-165	99.69	49.23	sp|Q9ESE1|LRBA_MOUSE`Q9ESE1`Q:1-114,H:1876-1989`75.44%ID`E:1e-47`RecName: Full=Lipopolysaccharide-responsive and beige-like anchor protein; AltName: Full=Beige-like protein;`Eukaryota; Metazoa; Chordata; Craniata; Vertebrata; Euteleostomi; Mammalia; Eutheria; Euarchontoglires; Glires; Rodentia; Sciurognathi; Muroidea; Muridae; Murinae; Mus; Mus.	PREDICTED: LOW QUALITY PROTEIN: si:dkey-257n17.3 [Danio rerio]
c98937_g1_i2	contig07353	0	0	98.44	100	sp|Q99LL3|CHSTC_MOUSE`Q99LL3`Q:1-405,H:1-416`55.53%ID`E:5e-132`RecName: Full=Carbohydrate sulfotransferase 12; EC=2.8.2.5; AltName: Full=Chondroitin 4-O-sulfotransferase 2; AltName: Full=Chondroitin 4-sulfotransferase 2; Short=C4ST-2; Short=C4ST2;`Eukaryota; Metazoa; Chordata; Craniata; Vertebrata; Euteleostomi; Mammalia; Eutheria; Euarchontoglires; Glires; Rodentia; Sciurognathi; Muroidea; Murid…	Chondroitin 4-sulfotransferase-2 [Danio rerio]
c92350_g1_i5	contig06405	0	0	99.82	100	#N/A	#N/A
c98580_g1_i2	contig10509	0	0	99.28	100	sp|Q7LDG7|GRP2_HUMAN`Q7LDG7`Q:7-599,H:8-609`64.51%ID`E:0`RecName: Full=RAS guanyl-releasing protein 2; AltName: Full=Calcium and DAG-regulated guanine nucleotide exchange factor I; Short=CalDAG-GEFI; AltName: Full=Cdc25-like protein; Short=hCDC25L; AltName: Full=F25B3.3 kinase-like protein;`Eukaryota; Metazoa; Chordata; Craniata; Vertebrata; Euteleostomi; Mammalia; Eutheria; Euarchontoglires; Pri…	#N/A
c93478_g1_i3	contig12730	0	0	99.93	100	sp|O02697|PK3CG_PIG`O02697`Q:66-1096,H:52-1095`46.14%ID`E:0`RecName: Full=Phosphatidylinositol 4,5-bisphosphate 3-kinase catalytic subunit gamma isoform; Short=PI3-kinase subunit gamma; Short=PI3K-gamma; Short=PI3Kgamma; Short=PtdIns-3-kinase subunit gamma; EC=2.7.1.153; AltName: Full=Phosphatidylinositol 4,5-bisphosphate 3-kinase 110 kDa catalytic subunit gamma; Short=PtdIns-3-kinase subunit p11…	PREDICTED: phosphatidylinositol-4,5-bisphosphate 3-kinase catalytic subunit gamma isoform [Danio rerio]
c82938_g2_i2	contig05549	0	0	99.89	100	sp|P70060|LDB1_XENLA`P70060`Q:1-375,H:1-375`96%ID`E:0`RecName: Full=LIM domain-binding protein 1; Short=LDB-1; Short=xLdb1;`Eukaryota; Metazoa; Chordata; Craniata; Vertebrata; Euteleostomi; Amphibia; Batrachia; Anura; Pipoidea; Pipidae; Xenopodinae; Xenopus; Xenopus.	LIM-domain-binding protein 4b [Anguilla japonica]
c97485_g3_i4	contig21823	5e-70	8e-69	100	55.08	#N/A	#N/A
c95075_g1_i1	contig00547	0	0	99.29	100	sp|Q5M7X9|MUL1A_DANRE`Q5M7X9`Q:1-268,H:1-264`36.94%ID`E:2e-47`RecName: Full=Mitochondrial ubiquitin ligase activator of nfkb 1-A; EC=6.3.2.-; AltName: Full=E3 ubiquitin-protein ligase mul1-A;`Eukaryota; Metazoa; Chordata; Craniata; Vertebrata; Euteleostomi; Actinopterygii; Neopterygii; Teleostei; Ostariophysi; Cypriniformes; Cyprinidae; Danio.	LOC402879 protein [Danio rerio]
c74277_g1_i2	contig08688	5e-180	6e-179	97.3	47.56	sp|Q98910|CD3E_CHICK`Q98910`Q:13-158,H:19-165`32.43%ID`E:1e-15`RecName: Full=T-cell surface glycoprotein CD3 epsilon chain; AltName: CD_antigen=CD3e; Flags: Precursor;`Eukaryota; Metazoa; Chordata; Craniata; Vertebrata; Euteleostomi; Archosauria; Dinosauria; Saurischia; Theropoda; Coelurosauria; Aves; Neognathae; Galliformes; Phasianidae; Phasianinae; Gallus.	T cell surface glycoprotein CD3 epsilon [Siniperca chuatsi]
c93130_g3_i2	contig06523	0	0	98.92	100	sp|Q8TBB1|LNX1_HUMAN`Q8TBB1`Q:10-740,H:5-712`59.67%ID`E:0`RecName: Full=E3 ubiquitin-protein ligase LNX; EC=6.3.2.-; AltName: Full=Ligand of Numb-protein X 1; AltName: Full=Numb-binding protein 1; AltName: Full=PDZ domain-containing RING finger protein 2;`Eukaryota; Metazoa; Chordata; Craniata; Vertebrata; Euteleostomi; Mammalia; Eutheria; Euarchontoglires; Primates; Haplorrhini; Catarrhini; Homi…	E3 ubiquitin-protein ligase LNX [Danio rerio]
c93502_g1_i2	contig14474	0	0	97.35	62.25	#N/A	#N/A
c93374_g1_i1	contig06724	0	0	99.58	98.76	sp|P0C5Y8|ALS2_RAT`P0C5Y8`Q:8-645,H:1013-1650`74.65%ID`E:0`RecName: Full=Alsin; AltName: Full=Amyotrophic lateral sclerosis 2 protein homolog;`Eukaryota; Metazoa; Chordata; Craniata; Vertebrata; Euteleostomi; Mammalia; Eutheria; Euarchontoglires; Glires; Rodentia; Sciurognathi; Muroidea; Muridae; Murinae; Rattus.	PREDICTED: alsin [Danio rerio]
c85067_g1_i1	contig02106	0	0	100	99.4	#N/A	#N/A
c88268_g1_i2	contig10405	3e-83	2e-83	100	71.06	sp|Q90669|AVR2A_CHICK`Q90669`Q:1-514,H:1-513`85.99%ID`E:0`RecName: Full=Activin receptor type-2A; EC=2.7.11.30; AltName: Full=Activin receptor type IIA; Short=ACTR-IIA; Short=ACTRIIA; Flags: Precursor;`Eukaryota; Metazoa; Chordata; Craniata; Vertebrata; Euteleostomi; Archosauria; Dinosauria; Saurischia; Theropoda; Coelurosauria; Aves; Neognathae; Galliformes; Phasianidae; Phasianinae; Gallus.	#N/A
c94138_g5_i1	contig08255	0	0	96.26	49.58	#N/A	#N/A
c91960_g2_i1	contig19939	0	0	97.6	99.56	#N/A	#N/A
c93544_g1_i1	contig10012	0	0	99.59	100	sp|Q5RKQ0|SPF27_DANRE`Q5RKQ0`Q:9-233,H:1-225`91.11%ID`E:2e-113`RecName: Full=Pre-mRNA-splicing factor SPF27; AltName: Full=Protein BCAS2 homolog;`Eukaryota; Metazoa; Chordata; Craniata; Vertebrata; Euteleostomi; Actinopterygii; Neopterygii; Teleostei; Ostariophysi; Cypriniformes; Cyprinidae; Danio.	pre-mRNA-splicing factor SPF27 [Salmo salar]
c91521_g4_i6	contig05617	0	0	100	100	sp|O35867|NEB1_RAT`O35867`Q:10-360,H:552-911`48.61%ID`E:2e-84`RecName: Full=Neurabin-1; AltName: Full=Neurabin-I; AltName: Full=Neural tissue-specific F-actin-binding protein I; AltName: Full=PP1bp175; AltName: Full=Protein phosphatase 1 regulatory subunit 9A; AltName: Full=p180;`Eukaryota; Metazoa; Chordata; Craniata; Vertebrata; Euteleostomi; Mammalia; Eutheria; Euarchontoglires; Glires; Rodent…	unnamed protein product [Tetraodon nigroviridis]
c99930_g1_i1	contig01666	0	0	98.97	100	sp|A5WUT8|EPG5_DANRE`A5WUT8`Q:1-1143,H:1400-2532`74.19%ID`E:0`RecName: Full=Ectopic P granules protein 5 homolog;`Eukaryota; Metazoa; Chordata; Craniata; Vertebrata; Euteleostomi; Actinopterygii; Neopterygii; Teleostei; Ostariophysi; Cypriniformes; Cyprinidae; Danio.	#N/A
c98420_g2_i6	contig21575	0	0	99.74	100	sp|Q6DG22|ADA_DANRE`Q6DG22`Q:40-154,H:6-120`73.04%ID`E:6e-45`RecName: Full=Adenosine deaminase; EC=3.5.4.4; AltName: Full=Adenosine aminohydrolase;`Eukaryota; Metazoa; Chordata; Craniata; Vertebrata; Euteleostomi; Actinopterygii; Neopterygii; Teleostei; Ostariophysi; Cypriniformes; Cyprinidae; Danio.	adenosine deaminase [Danio rerio]
c70793_g1_i1	contig01023	0	0	99.86	99.73	sp|P52505|ACPM_BOVIN`P52505`Q:1-157,H:1-156`64.42%ID`E:4e-47`RecName: Full=Acyl carrier protein, mitochondrial; Short=ACP; AltName: Full=CI-SDAP; AltName: Full=NADH-ubiquinone oxidoreductase 9.6 kDa subunit; Flags: Precursor;`Eukaryota; Metazoa; Chordata; Craniata; Vertebrata; Euteleostomi; Mammalia; Eutheria; Laurasiatheria; Cetartiodactyla; Ruminantia; Pecora; Bovidae; Bovinae; Bos.	Acyl carrier protein, mitochondrial precursor [Osmerus mordax]
c84032_g1_i5	contig17956	1e-83	6e-83	99.42	33.14	#N/A	#N/A
c84477_g1_i1	contig15619	0	0	100	100	sp|Q9H7Z6|KAT8_HUMAN`Q9H7Z6`Q:93-522,H:21-458`88.15%ID`E:0`RecName: Full=Histone acetyltransferase KAT8; EC=2.3.1.48; AltName: Full=Lysine acetyltransferase 8; AltName: Full=MOZ, YBF2/SAS3, SAS2 and TIP60 protein 1; Short=MYST-1; Short=hMOF;`Eukaryota; Metazoa; Chordata; Craniata; Vertebrata; Euteleostomi; Mammalia; Eutheria; Euarchontoglires; Primates; Haplorrhini; Catarrhini; Hominidae; Homo.	PREDICTED: probable histone acetyltransferase MYST1 [Nomascus leucogenys]
c92486_g1_i1	contig03655	0	0	99.57	100	sp|Q9Y5X1|SNX9_HUMAN`Q9Y5X1`Q:1-582,H:1-595`68.01%ID`E:0`RecName: Full=Sorting nexin-9; AltName: Full=SH3 and PX domain-containing protein 1; Short=Protein SDP1; AltName: Full=SH3 and PX domain-containing protein 3A;`Eukaryota; Metazoa; Chordata; Craniata; Vertebrata; Euteleostomi; Mammalia; Eutheria; Euarchontoglires; Primates; Haplorrhini; Catarrhini; Hominidae; Homo.	sorting nexin 9 [Salmo salar]
c95678_g1_i4	contig06092	0	0	99.42	100	sp|Q8R4E0|IRF2_SIGHI`Q8R4E0`Q:1-356,H:1-349`53.89%ID`E:2e-90`RecName: Full=Interferon regulatory factor 2; Short=IRF-2;`Eukaryota; Metazoa; Chordata; Craniata; Vertebrata; Euteleostomi; Mammalia; Eutheria; Euarchontoglires; Glires; Rodentia; Sciurognathi; Muroidea; Cricetidae; Sigmodontinae; Sigmodon.	Interferon regulatory factor 2 [Salmo salar]
c63212_g1_i1	contig21068	0	0	100	99.8	sp|P62278|RS13_RAT`P62278`Q:18-168,H:1-151`99.34%ID`E:2e-82`RecName: Full=40S ribosomal protein S13;`Eukaryota; Metazoa; Chordata; Craniata; Vertebrata; Euteleostomi; Mammalia; Eutheria; Euarchontoglires; Glires; Rodentia; Sciurognathi; Muroidea; Muridae; Murinae; Rattus.	ribosomal protein S13 [synthetic construct]
c96456_g1_i1	contig18486	0	0	96.06	100	#N/A	#N/A
c96255_g1_i5	contig18484	0	0	98.41	96.74	#N/A	#N/A
c98755_g2_i2	contig02041	0	0	99.52	100	sp|Q9JL26|FMNL_MOUSE`Q9JL26`Q:21-239,H:812-1030`66.36%ID`E:3e-79`RecName: Full=Formin-like protein 1; AltName: Full=Formin-related protein;`Eukaryota; Metazoa; Chordata; Craniata; Vertebrata; Euteleostomi; Mammalia; Eutheria; Euarchontoglires; Glires; Rodentia; Sciurognathi; Muroidea; Muridae; Murinae; Mus; Mus.	PREDICTED: hypothetical protein LOC557062 [Danio rerio]
c98143_g1_i2	contig03160	0	0	98.8	100	sp|Q8NFU5|IPMK_HUMAN`Q8NFU5`Q:51-426,H:43-414`61.44%ID`E:9e-130`RecName: Full=Inositol polyphosphate multikinase; EC=2.7.1.151; AltName: Full=Inositol 1,3,4,6-tetrakisphosphate 5-kinase;`Eukaryota; Metazoa; Chordata; Craniata; Vertebrata; Euteleostomi; Mammalia; Eutheria; Euarchontoglires; Primates; Haplorrhini; Catarrhini; Hominidae; Homo.	#N/A
c89042_g1_i1	contig12619	0	0	99.78	100	sp|Q14139|UBE4A_HUMAN`Q14139`Q:59-1127,H:1-1062`76.24%ID`E:0`RecName: Full=Ubiquitin conjugation factor E4 A;`Eukaryota; Metazoa; Chordata; Craniata; Vertebrata; Euteleostomi; Mammalia; Eutheria; Euarchontoglires; Primates; Haplorrhini; Catarrhini; Hominidae; Homo.	PREDICTED: ubiquitin conjugation factor E4 A isoform 2 [Danio rerio]
c96218_g2_i3	contig18161	1e-164	2e-163	90.06	78.42	#N/A	#N/A
c97415_g1_i1	contig00902	0	0	98.96	100	sp|P84096|RHOG_MOUSE`P84096`Q:1-191,H:1-191`82.2%ID`E:4e-92`RecName: Full=Rho-related GTP-binding protein RhoG; AltName: Full=Sid 10750; Flags: Precursor;`Eukaryota; Metazoa; Chordata; Craniata; Vertebrata; Euteleostomi; Mammalia; Eutheria; Euarchontoglires; Glires; Rodentia; Sciurognathi; Muroidea; Muridae; Murinae; Mus; Mus.	#N/A
c87820_g1_i1	contig11625	2e-112	1e-111	97.08	100	#N/A	#N/A
c88795_g3_i1	contig09546	0	0	100	100	#N/A	#N/A
c92334_g1_i1	contig00605	0	0	94.53	86.12	sp|O43390|HNRPR_HUMAN`O43390`Q:111-737,H:4-633`85.24%ID`E:0`RecName: Full=Heterogeneous nuclear ribonucleoprotein R; Short=hnRNP R;`Eukaryota; Metazoa; Chordata; Craniata; Vertebrata; Euteleostomi; Mammalia; Eutheria; Euarchontoglires; Primates; Haplorrhini; Catarrhini; Hominidae; Homo.	Heterogeneous nuclear ribonucleoprotein R [Salmo salar]
c99068_g1_i3	contig05650	0	0	97.95	90.91	#N/A	#N/A
c97325_g1_i4	contig18737	0	0	99.6	100	sp|Q5YB40|MFNG_DANRE`Q5YB40`Q:1-366,H:1-345`64.13%ID`E:4e-135`RecName: Full=Beta-1,3-N-acetylglucosaminyltransferase manic fringe; EC=2.4.1.222; AltName: Full=O-fucosylpeptide 3-beta-N-acetylglucosaminyltransferase;`Eukaryota; Metazoa; Chordata; Craniata; Vertebrata; Euteleostomi; Actinopterygii; Neopterygii; Teleostei; Ostariophysi; Cypriniformes; Cyprinidae; Danio.	Zgc:136666 protein [Danio rerio]
c90632_g1_i2	contig02505	0	0	99.42	100	#N/A	#N/A
c99057_g3_i1	contig05834	0	0	94.22	100	sp|Q8BHJ5|TBL1R_MOUSE`Q8BHJ5`Q:1-513,H:1-514`96.3%ID`E:0`RecName: Full=F-box-like/WD repeat-containing protein TBL1XR1; AltName: Full=Nuclear receptor corepressor/HDAC3 complex subunit TBLR1; AltName: Full=TBL1-related protein 1; AltName: Full=Transducin beta-like 1X-related protein 1;`Eukaryota; Metazoa; Chordata; Craniata; Vertebrata; Euteleostomi; Mammalia; Eutheria; Euarchontoglires; Glires; …	novel protein similar to vertebrate transducin (beta)-like 1X-linked receptor 1 (TBL1XR1, zgc:110312) [Danio rerio]
c80773_g2_i2	contig07621	0	0	99.86	100	sp|Q3LXA3|DHAK_HUMAN`Q3LXA3`Q:5-561,H:4-558`58.17%ID`E:6e-177`RecName: Full=Bifunctional ATP-dependent dihydroxyacetone kinase/FAD-AMP lyase (cyclizing); Includes: RecName: Full=ATP-dependent dihydroxyacetone kinase; Short=DHA kinase; EC=2.7.1.28; EC=2.7.1.29; AltName: Full=Glycerone kinase; AltName: Full=Triokinase; AltName: Full=Triose kinase; Includes: RecName: Full=FAD-AMP lyase (cyclizing); …	bifunctional ATP-dependent dihydroxyacetone kinase/FAD-AMP lyase (cyclizing) [Danio rerio]
c99290_g1_i1	contig01010	0	0	99.17	100	sp|Q6PF54|C2D1B_XENLA`Q6PF54`Q:12-852,H:23-858`53.15%ID`E:0`RecName: Full=Coiled-coil and C2 domain-containing protein 1B;`Eukaryota; Metazoa; Chordata; Craniata; Vertebrata; Euteleostomi; Amphibia; Batrachia; Anura; Pipoidea; Pipidae; Xenopodinae; Xenopus; Xenopus.	PREDICTED: coiled-coil and C2 domain-containing protein 1B [Danio rerio]
c64925_g2_i1	contig16129	0	0	99.75	100	sp|Q4R4V2|PPM1G_MACFA`Q4R4V2`Q:44-271,H:313-545`76.82%ID`E:1e-100`RecName: Full=Protein phosphatase 1G; EC=3.1.3.16;`Eukaryota; Metazoa; Chordata; Craniata; Vertebrata; Euteleostomi; Mammalia; Eutheria; Euarchontoglires; Primates; Haplorrhini; Catarrhini; Cercopithecidae; Cercopithecinae; Macaca.	#N/A
c81740_g1_i2	contig02667	0	0	100	100	sp|Q4V8X0|TPRA1_DANRE`Q4V8X0`Q:1-378,H:1-377`79%ID`E:2e-176`RecName: Full=Transmembrane protein adipocyte-associated 1 homolog; AltName: Full=Integral membrane protein GPR175;`Eukaryota; Metazoa; Chordata; Craniata; Vertebrata; Euteleostomi; Actinopterygii; Neopterygii; Teleostei; Ostariophysi; Cypriniformes; Cyprinidae; Danio.	Integral membrane protein GPR175 [Salmo salar]
c100006_g1_i1	contig08299	0	0	100	77.24	sp|O15550|KDM6A_HUMAN`O15550`Q:1-713,H:1-699`70.12%ID`E:0`RecName: Full=Lysine-specific demethylase 6A; EC=1.14.11.-; AltName: Full=Histone demethylase UTX; AltName: Full=Ubiquitously-transcribed TPR protein on the X chromosome; AltName: Full=Ubiquitously-transcribed X chromosome tetratricopeptide repeat protein;`Eukaryota; Metazoa; Chordata; Craniata; Vertebrata; Euteleostomi; Mammalia; Eutheria…	novel protein similar to human and mouse ubiquitously transcribed tetratricopeptide repeat, X chromosome (UTX) [Danio rerio]
c99772_g1_i1	contig03536	0	0	100	100	sp|A6NHR9|SMHD1_HUMAN`A6NHR9`Q:28-728,H:26-726`66.34%ID`E:0`RecName: Full=Structural maintenance of chromosomes flexible hinge domain-containing protein 1;`Eukaryota; Metazoa; Chordata; Craniata; Vertebrata; Euteleostomi; Mammalia; Eutheria; Euarchontoglires; Primates; Haplorrhini; Catarrhini; Hominidae; Homo.	structural maintenance of chromosomes flexible hinge domain-containing protein 1 [Mus musculus]
c99354_g1_i2	contig00432	0	0	99.85	100	sp|Q8VEH0|TM144_MOUSE`Q8VEH0`Q:51-396,H:2-348`66.28%ID`E:4e-138`RecName: Full=Transmembrane protein 144;`Eukaryota; Metazoa; Chordata; Craniata; Vertebrata; Euteleostomi; Mammalia; Eutheria; Euarchontoglires; Glires; Rodentia; Sciurognathi; Muroidea; Muridae; Murinae; Mus; Mus.	transmembrane protein 144 [Danio rerio]
c96752_g1_i5	contig07436	0	0	100	100	sp|Q9BQQ3|GORS1_HUMAN`Q9BQQ3`Q:2-262,H:55-342`54.86%ID`E:4e-76`RecName: Full=Golgi reassembly-stacking protein 1; AltName: Full=Golgi peripheral membrane protein p65; AltName: Full=Golgi phosphoprotein 5; Short=GOLPH5; AltName: Full=Golgi reassembly-stacking protein of 65 kDa; Short=GRASP65;`Eukaryota; Metazoa; Chordata; Craniata; Vertebrata; Euteleostomi; Mammalia; Eutheria; Euarchontoglires; Pr…	Golgi reassembly-stacking protein 1 [Danio rerio]
c165863_g1_i1	contig09689	2e-73	4e-72	98.69	61.2	#N/A	#N/A
c89322_g2_i1	contig17794	0	0	99.83	82.68	sp|P33477|ANX11_RABIT`P33477`Q:33-396,H:147-503`67.03%ID`E:2e-145`RecName: Full=Annexin A11; AltName: Full=Annexin XI; AltName: Full=Annexin-11; AltName: Full=Calcyclin-associated annexin 50; Short=CAP-50;`Eukaryota; Metazoa; Chordata; Craniata; Vertebrata; Euteleostomi; Mammalia; Eutheria; Euarchontoglires; Glires; Lagomorpha; Leporidae; Oryctolagus.	Annexin 11b [Dicentrarchus labrax]
c85356_g2_i1	contig11819	0	0	99.85	99.89	sp|O57521|HS90B_DANRE`O57521`Q:1-722,H:1-725`93.79%ID`E:0`RecName: Full=Heat shock protein HSP 90-beta;`Eukaryota; Metazoa; Chordata; Craniata; Vertebrata; Euteleostomi; Actinopterygii; Neopterygii; Teleostei; Ostariophysi; Cypriniformes; Cyprinidae; Danio.	heat shock 90kDa protein 1 beta isoform b [Oncorhynchus mykiss]
c93672_g2_i1	contig05059	0	0	99.07	100	#N/A	#N/A
c89293_g1_i2	contig18893	0	0	99.17	100	sp|Q8R1J3|ZCHC9_MOUSE`Q8R1J3`Q:1-274,H:1-271`54.15%ID`E:7e-76`RecName: Full=Zinc finger CCHC domain-containing protein 9;`Eukaryota; Metazoa; Chordata; Craniata; Vertebrata; Euteleostomi; Mammalia; Eutheria; Euarchontoglires; Glires; Rodentia; Sciurognathi; Muroidea; Muridae; Murinae; Mus; Mus.	zinc finger CCHC domain-containing protein 9 [Danio rerio]
c92824_g1_i1	contig06757	0	0	99.7	100	sp|A5D9C6|MAF1_BOVIN`A5D9C6`Q:1-224,H:1-224`77.33%ID`E:1e-97`RecName: Full=Repressor of RNA polymerase III transcription MAF1 homolog;`Eukaryota; Metazoa; Chordata; Craniata; Vertebrata; Euteleostomi; Mammalia; Eutheria; Laurasiatheria; Cetartiodactyla; Ruminantia; Pecora; Bovidae; Bovinae; Bos.	Repressor of RNA polymerase III transcription MAF1 homolog [Dicentrarchus labrax]
c96956_g2_i1	contig09036	3e-136	3e-135	97.54	54.56	#N/A	PREDICTED: e3 SUMO-protein ligase CBX4-like [Danio rerio]
c90724_g1_i2	contig08613	0	0	99.18	99.59	#N/A	#N/A
c92125_g1_i2	contig15924	0	0	99.49	100	sp|Q8IYH5|ZZZ3_HUMAN`Q8IYH5`Q:1-542,H:352-903`63.69%ID`E:0`RecName: Full=ZZ-type zinc finger-containing protein 3;`Eukaryota; Metazoa; Chordata; Craniata; Vertebrata; Euteleostomi; Mammalia; Eutheria; Euarchontoglires; Primates; Haplorrhini; Catarrhini; Hominidae; Homo.	ZZ-type zinc finger-containing protein 3 [Danio rerio]
c78980_g2_i1	contig01250	0	0	100	100	sp|Q5R7J6|UBE2N_PONAB`Q5R7J6`Q:4-153,H:2-151`94%ID`E:6e-79`RecName: Full=Ubiquitin-conjugating enzyme E2 N; EC=6.3.2.19; AltName: Full=Ubiquitin carrier protein N; AltName: Full=Ubiquitin-protein ligase N;`Eukaryota; Metazoa; Chordata; Craniata; Vertebrata; Euteleostomi; Mammalia; Eutheria; Euarchontoglires; Primates; Haplorrhini; Catarrhini; Hominidae; Pongo.	Ubiquitin-conjugating enzyme E2 N [Salmo salar]
c97638_g1_i3	contig02785	0	0	99.26	100	#N/A	#N/A
c96860_g1_i6	contig14950	0	0	94.89	99.35	sp|Q8CGF7|TCRG1_MOUSE`Q8CGF7`Q:1-529,H:554-1100`79.74%ID`E:0`RecName: Full=Transcription elongation regulator 1; AltName: Full=Formin-binding protein 28; Short=FBP 28; AltName: Full=TATA box-binding protein-associated factor 2S; AltName: Full=Transcription factor CA150; AltName: Full=p144;`Eukaryota; Metazoa; Chordata; Craniata; Vertebrata; Euteleostomi; Mammalia; Eutheria; Euarchontoglires; Glir…	unnamed protein product [Tetraodon nigroviridis]
c95004_g1_i7	contig17787	0	0	93.21	97.03	.	lymphocyte antigen 108 isoform s [Epinephelus coioides]
c64085_g1_i1	contig08116	0	0	99.79	64.23	sp|Q6BBL6|CLD4_BOVIN`Q6BBL6`Q:1-147,H:1-147`73.47%ID`E:2e-62`RecName: Full=Claudin-4;`Eukaryota; Metazoa; Chordata; Craniata; Vertebrata; Euteleostomi; Mammalia; Eutheria; Laurasiatheria; Cetartiodactyla; Ruminantia; Pecora; Bovidae; Bovinae; Bos.	Claudin-4 [Salmo salar]
c87613_g1_i1	contig00856	0	0	99.85	100	sp|Q8K0C5|ZG16_MOUSE`Q8K0C5`Q:23-165,H:26-166`39.04%ID`E:2e-17`RecName: Full=Zymogen granule membrane protein 16; Short=Zymogen granule protein 16; AltName: Full=Secretory lectin ZG16; Flags: Precursor;`Eukaryota; Metazoa; Chordata; Craniata; Vertebrata; Euteleostomi; Mammalia; Eutheria; Euarchontoglires; Glires; Rodentia; Sciurognathi; Muroidea; Muridae; Murinae; Mus; Mus.	Zymogen granule membrane protein 16 precursor [Salmo salar]
c73009_g1_i1	contig13560	0	0	98.74	45.78	#N/A	#N/A
c96888_g1_i1	contig09141	0	0	97.71	100	sp|Q28DR4|H4_XENTR`Q28DR4`Q:15-117,H:1-103`100%ID`E:1e-51`RecName: Full=Histone H4;`Eukaryota; Metazoa; Chordata; Craniata; Vertebrata; Euteleostomi; Amphibia; Batrachia; Anura; Pipoidea; Pipidae; Xenopodinae; Xenopus; Silurana.	PREDICTED: similar to Hist1h4c protein [Equus caballus]
c85369_g1_i1	contig04100	0	0	98.98	100	sp|Q5TJE1|DAXX_CANFA`Q5TJE1`Q:59-408,H:61-396`52.56%ID`E:3e-99`RecName: Full=Death domain-associated protein 6; AltName: Full=Daxx;`Eukaryota; Metazoa; Chordata; Craniata; Vertebrata; Euteleostomi; Mammalia; Eutheria; Laurasiatheria; Carnivora; Caniformia; Canidae; Canis.	DAXX [Salmo salar]
c96143_g1_i6	contig12583	0	0	98.95	100	sp|Q9NUV9|GIMA4_HUMAN`Q9NUV9`Q:4-235,H:23-260`41.74%ID`E:2e-46`RecName: Full=GTPase IMAP family member 4; AltName: Full=Immunity-associated nucleotide 1 protein; Short=IAN-1; Short=hIAN1; AltName: Full=Immunity-associated protein 4;`Eukaryota; Metazoa; Chordata; Craniata; Vertebrata; Euteleostomi; Mammalia; Eutheria; Euarchontoglires; Primates; Haplorrhini; Catarrhini; Hominidae; Homo.	GTPase IMAP family member 7 [Salmo salar]
c99902_g1_i3	contig04479	0	0	99.69	100	#N/A	#N/A
c94168_g1_i3	contig00819	0	0	98.68	100	sp|P10394|POL4_DROME`P10394`Q:290-635,H:893-1233`30.46%ID`E:2e-42`RecName: Full=Retrovirus-related Pol polyprotein from transposon 412; Includes: RecName: Full=Protease; EC=3.4.23.-; Includes: RecName: Full=Reverse transcriptase; EC=2.7.7.49; Includes: RecName: Full=Endonuclease;`Eukaryota; Metazoa; Ecdysozoa; Arthropoda; Hexapoda; Insecta; Pterygota; Neoptera; Endopterygota; Diptera; Brachycera;…	PREDICTED: hypothetical protein LOC100334579 [Danio rerio]
c99897_g1_i1	contig13644	0	0	97.83	43.22	sp|Q7SY48|HEAT1_DANRE`Q7SY48`Q:1-1688,H:1-1666`66.23%ID`E:0`RecName: Full=HEAT repeat-containing protein 1; AltName: Full=Protein BAP28;`Eukaryota; Metazoa; Chordata; Craniata; Vertebrata; Euteleostomi; Actinopterygii; Neopterygii; Teleostei; Ostariophysi; Cypriniformes; Cyprinidae; Danio.	#N/A
c13365_g1_i1	contig19982	0	2e-180	99.43	90.39	#N/A	#N/A
c92665_g1_i1	contig09080	0	0	98.4	100	#N/A	unnamed protein product [Tetraodon nigroviridis]
c94981_g3_i2	contig03054	0	0	93.92	63.42	sp|Q5UQ40|UBC4_MIMIV`Q5UQ40`Q:1-297,H:1010-1289`33%ID`E:8e-43`RecName: Full=Probable bifunctional E2/E3 enzyme R795; Includes: RecName: Full=E3 ubiquitin-protein ligase; EC=6.3.2.-; Includes: RecName: Full=Ubiquitin-conjugating enzyme E2; EC=6.3.2.19;`Viruses; dsDNA viruses, no RNA stage; Mimiviridae; Mimivirus.	PREDICTED: ubiquitin-conjugating enzyme E2D 1-like [Saccoglossus kowalevskii]
c87096_g2_i1	contig19267	0	0	90.95	100	sp|Q53UA7|TAOK3_RAT`Q53UA7`Q:1-414,H:484-897`79.47%ID`E:0`RecName: Full=Serine/threonine-protein kinase TAO3; EC=2.7.11.1; AltName: Full=Axotomy-related gene 357 protein; AltName: Full=JNK/SAPK-inhibitory kinase; AltName: Full=Jun kinase-inhibitory kinase; AltName: Full=Thousand and one amino acid protein 3;`Eukaryota; Metazoa; Chordata; Craniata; Vertebrata; Euteleostomi; Mammalia; Eutheria; Eua…	PREDICTED: serine/threonine-protein kinase TAO1-like isoform 1 [Anolis carolinensis]
c91398_g1_i2	contig09866	0	0	99.77	98.13	sp|O43548|TGM5_HUMAN`O43548`Q:21-380,H:330-719`32.57%ID`E:5e-54`RecName: Full=Protein-glutamine gamma-glutamyltransferase 5; EC=2.3.2.13; AltName: Full=Transglutaminase X; Short=TG(X); Short=TGX; Short=TGase X; AltName: Full=Transglutaminase-5; Short=TGase-5;`Eukaryota; Metazoa; Chordata; Craniata; Vertebrata; Euteleostomi; Mammalia; Eutheria; Euarchontoglires; Primates; Haplorrhini; Catarrhini; …	Protein-glutamine gamma-glutamyltransferase 5 [Dicentrarchus labrax]
c98741_g1_i4	contig01544	0	0	97.49	100	#N/A	#N/A
c85046_g1_i2	contig18104	0	0	99.55	100	sp|P79733|RIR2_DANRE`P79733`Q:1-387,H:1-386`85.27%ID`E:0`RecName: Full=Ribonucleoside-diphosphate reductase subunit M2; EC=1.17.4.1; AltName: Full=Ribonucleotide reductase protein R2 class I; AltName: Full=Ribonucleotide reductase small chain; AltName: Full=Ribonucleotide reductase small subunit;`Eukaryota; Metazoa; Chordata; Craniata; Vertebrata; Euteleostomi; Actinopterygii; Neopterygii; Teleos…	ribonucleoside-diphosphate reductase subunit M2 [Danio rerio]
c90294_g2_i1	contig01102	0	0	99.81	100	#N/A	#N/A
c88488_g1_i5	contig12300	0	0	99.69	100	sp|Q9ERK0|RIPK4_MOUSE`Q9ERK0`Q:1-581,H:1-594`63.77%ID`E:0`RecName: Full=Receptor-interacting serine/threonine-protein kinase 4; EC=2.7.11.1; AltName: Full=Ankyrin repeat domain-containing protein 3; AltName: Full=PKC-associated protein kinase; AltName: Full=PKC-regulated protein kinase;`Eukaryota; Metazoa; Chordata; Craniata; Vertebrata; Euteleostomi; Mammalia; Eutheria; Euarchontoglires; Glires;…	receptor-interacting serine/threonine-protein kinase 4 [Danio rerio]
c94100_g2_i1	contig16855	0	0	100	100	#N/A	#N/A
c94515_g2_i1	contig20021	0	0	98.94	100	#N/A	#N/A
c83856_g2_i1	contig04068	0	0	99.07	100	sp|Q3T126|CNIH4_BOVIN`Q3T126`Q:1-139,H:1-139`87.77%ID`E:1e-69`RecName: Full=Protein cornichon homolog 4;`Eukaryota; Metazoa; Chordata; Craniata; Vertebrata; Euteleostomi; Mammalia; Eutheria; Laurasiatheria; Cetartiodactyla; Ruminantia; Pecora; Bovidae; Bovinae; Bos.	#N/A
c19342_g1_i1	contig16416	0	0	99.76	82.16	#N/A	#N/A
c99142_g1_i4	contig05160	0	0	99.38	99.38	sp|Q61581|IBP7_MOUSE`Q61581`Q:24-256,H:30-275`54.07%ID`E:4e-70`RecName: Full=Insulin-like growth factor-binding protein 7; Short=IBP-7; Short=IGF-binding protein 7; Short=IGFBP-7; AltName: Full=MAC25 protein; Flags: Precursor;`Eukaryota; Metazoa; Chordata; Craniata; Vertebrata; Euteleostomi; Mammalia; Eutheria; Euarchontoglires; Glires; Rodentia; Sciurognathi; Muroidea; Muridae; Murinae; Mus; Mus.	#N/A
c83905_g1_i1	contig03028	0	0	99.72	100	sp|Q9PTW9|PSA7_CARAU`Q9PTW9`Q:27-277,H:1-251`98.01%ID`E:4e-142`RecName: Full=Proteasome subunit alpha type-7; EC=3.4.25.1; AltName: Full=Proteasome subunit alpha 4;`Eukaryota; Metazoa; Chordata; Craniata; Vertebrata; Euteleostomi; Actinopterygii; Neopterygii; Teleostei; Ostariophysi; Cypriniformes; Cyprinidae; Carassius.	proteasome subunit alpha type-7-like [Danio rerio]
c83357_g1_i4	contig11174	0	0	98.33	97.16	#N/A	PREDICTED: similar to camp and camp-inhibited cgmp 3,5-cyclic phosphodiesterase [Strongylocentrotus purpuratus]
c96292_g1_i1	contig18255	0	0	99.37	100	sp|P56748|CLD8_HUMAN`P56748`Q:6-43,H:156-193`57.89%ID`E:8e-07`RecName: Full=Claudin-8;`Eukaryota; Metazoa; Chordata; Craniata; Vertebrata; Euteleostomi; Mammalia; Eutheria; Euarchontoglires; Primates; Haplorrhini; Catarrhini; Hominidae; Homo.	#N/A
c93527_g3_i1	contig21573	1e-170	7e-170	99.39	100	#N/A	Transposase [Dicentrarchus labrax]
c94791_g2_i1	contig01909	0	0	99.89	100	sp|Q90YM8|CYFP1_DANRE`Q90YM8`Q:1-1253,H:1-1253`94.41%ID`E:0`RecName: Full=Cytoplasmic FMR1-interacting protein 1 homolog;`Eukaryota; Metazoa; Chordata; Craniata; Vertebrata; Euteleostomi; Actinopterygii; Neopterygii; Teleostei; Ostariophysi; Cypriniformes; Cyprinidae; Danio.	cytoplasmic FMR1-interacting protein 1 homolog [Danio rerio]
c93185_g3_i1	contig14912	0	0	99.21	74.27	sp|P43236|CATK_RABIT`P43236`Q:1-254,H:75-329`57.81%ID`E:2e-83`RecName: Full=Cathepsin K; EC=3.4.22.38; AltName: Full=Protein OC-2; Flags: Precursor;`Eukaryota; Metazoa; Chordata; Craniata; Vertebrata; Euteleostomi; Mammalia; Eutheria; Euarchontoglires; Glires; Lagomorpha; Leporidae; Oryctolagus.	cathepsin K [Danio rerio]
c96284_g1_i3	contig08871	0	0	99.8	100	sp|Q6PFK1|ZN598_DANRE`Q6PFK1`Q:1-779,H:166-953`64.16%ID`E:0`RecName: Full=Zinc finger protein 598;`Eukaryota; Metazoa; Chordata; Craniata; Vertebrata; Euteleostomi; Actinopterygii; Neopterygii; Teleostei; Ostariophysi; Cypriniformes; Cyprinidae; Danio.	Zinc finger protein 598 [Danio rerio]
c98184_g2_i4	contig03042	0	0	99.86	100	sp|Q6DDG2|K2013_XENLA`Q6DDG2`Q:12-616,H:1-604`63.98%ID`E:0`RecName: Full=Uncharacterized protein KIAA2013 homolog; Flags: Precursor;`Eukaryota; Metazoa; Chordata; Craniata; Vertebrata; Euteleostomi; Amphibia; Batrachia; Anura; Pipoidea; Pipidae; Xenopodinae; Xenopus; Xenopus.	hypothetical protein LOC568307 [Danio rerio]
c88559_g1_i2	contig13319	0	0	99.3	100	#N/A	#N/A
c73789_g1_i1	contig18286	0	0	99.63	100	sp|P97584|PTGR1_RAT`P97584`Q:1-328,H:1-328`63.33%ID`E:3e-121`RecName: Full=Prostaglandin reductase 1; Short=PRG-1; EC=1.3.1.-; AltName: Full=15-oxoprostaglandin 13-reductase; EC=1.3.1.48; AltName: Full=Dithiolethione-inducible gene 1 protein; Short=D3T-inducible gene 1 protein; Short=DIG-1; AltName: Full=NADP-dependent leukotriene B4 12-hydroxydehydrogenase; EC=1.3.1.74;`Eukaryota; Metazoa; Chord…	prostaglandin reductase 1 [Danio rerio]
c97798_g3_i1	contig06559	0	0	99.6	100	sp|P70372|ELAV1_MOUSE`P70372`Q:44-117,H:1-66`81.08%ID`E:1e-27`RecName: Full=ELAV-like protein 1; AltName: Full=Elav-like generic protein; AltName: Full=Hu-antigen R; Short=HuR; AltName: Full=MelG;`Eukaryota; Metazoa; Chordata; Craniata; Vertebrata; Euteleostomi; Mammalia; Eutheria; Euarchontoglires; Glires; Rodentia; Sciurognathi; Muroidea; Muridae; Murinae; Mus; Mus.	hypothetical protein LOC496019 [Xenopus laevis]
c90757_g1_i1	contig07646	0	0	99.38	100	sp|Q9H5X1|FA96A_HUMAN`Q9H5X1`Q:1-160,H:1-160`81.25%ID`E:3e-72`RecName: Full=MIP18 family protein FAM96A;`Eukaryota; Metazoa; Chordata; Craniata; Vertebrata; Euteleostomi; Mammalia; Eutheria; Euarchontoglires; Primates; Haplorrhini; Catarrhini; Hominidae; Homo.	hypothetical protein LOC406300 [Danio rerio]
c84552_g1_i1	contig18245	0	0	99.88	75.89	sp|Q9CZ04|CSN7A_MOUSE`Q9CZ04`Q:4-268,H:13-275`56.67%ID`E:4e-82`RecName: Full=COP9 signalosome complex subunit 7a; Short=SGN7a; Short=Signalosome subunit 7a; AltName: Full=JAB1-containing signalosome subunit 7a;`Eukaryota; Metazoa; Chordata; Craniata; Vertebrata; Euteleostomi; Mammalia; Eutheria; Euarchontoglires; Glires; Rodentia; Sciurognathi; Muroidea; Muridae; Murinae; Mus; Mus.	COP9 signalosome complex subunit 7a [Salmo salar]
c94501_g1_i2	contig03672	0	0	98.83	100	sp|Q5RGJ6|CCD53_DANRE`Q5RGJ6`Q:4-83,H:100-181`68.29%ID`E:1e-24`RecName: Full=WASH complex subunit CCDC53; AltName: Full=Coiled-coil domain-containing protein 53;`Eukaryota; Metazoa; Chordata; Craniata; Vertebrata; Euteleostomi; Actinopterygii; Neopterygii; Teleostei; Ostariophysi; Cypriniformes; Cyprinidae; Danio.	RecName: Full=WASH complex subunit CCDC53; AltName: Full=Coiled-coil domain-containing protein 53_x0001_gi|55963401|emb|CAI11846.1| novel protein (zgc:55718) [Danio rerio]
c99611_g1_i1	contig01240	0	0	92.89	99.84	sp|Q69Z37|SAM9L_MOUSE`Q69Z37`Q:2-460,H:1105-1561`25.82%ID`E:2e-25`RecName: Full=Sterile alpha motif domain-containing protein 9-like; Short=SAM domain-containing protein 9-like;`Eukaryota; Metazoa; Chordata; Craniata; Vertebrata; Euteleostomi; Mammalia; Eutheria; Euarchontoglires; Glires; Rodentia; Sciurognathi; Muroidea; Muridae; Murinae; Mus; Mus.	PREDICTED: similar to Samd9l protein [Taeniopygia guttata]
c87892_g1_i1	contig10027	2e-170	1e-169	99.39	65.35	#N/A	#N/A
c90418_g1_i1	contig18287	0	0	99.17	100	sp|P28799|GRN_HUMAN`P28799`Q:105-311,H:53-255`53.11%ID`E:8e-55`RecName: Full=Granulins; AltName: Full=Proepithelin; Short=PEPI; Contains: RecName: Full=Acrogranin; Contains: RecName: Full=Paragranulin; Contains: RecName: Full=Granulin-1; AltName: Full=Granulin G; Contains: RecName: Full=Granulin-2; AltName: Full=Granulin F; Contains: RecName: Full=Granulin-3; AltName: Full=Granulin B; Contains: R…	Granulins precursor [Salmo salar]
c87692_g2_i2	contig04126	0	0	98.52	100	sp|Q9NZF1|PLAC8_HUMAN`Q9NZF1`Q:79-193,H:1-109`36.13%ID`E:5e-13`RecName: Full=Placenta-specific gene 8 protein; AltName: Full=Protein C15;`Eukaryota; Metazoa; Chordata; Craniata; Vertebrata; Euteleostomi; Mammalia; Eutheria; Euarchontoglires; Primates; Haplorrhini; Catarrhini; Hominidae; Homo.	Cornifelin homolog B [Anoplopoma fimbria]
c89315_g1_i4	contig03960	0	0	99.08	100	sp|P48059|LIMS1_HUMAN`P48059`Q:60-384,H:1-325`96.62%ID`E:0`RecName: Full=LIM and senescent cell antigen-like-containing domain protein 1; AltName: Full=Particularly interesting new Cys-His protein 1; Short=PINCH-1; AltName: Full=Renal carcinoma antigen NY-REN-48;`Eukaryota; Metazoa; Chordata; Craniata; Vertebrata; Euteleostomi; Mammalia; Eutheria; Euarchontoglires; Primates; Haplorrhini; Catarrhi…	PREDICTED: LIM and senescent cell antigen-like-containing domain protein 1-like isoform 1 [Meleagris gallopavo]
c92126_g1_i2	contig09757	0	0	98.81	93.99	#N/A	#N/A
c98385_g1_i7	contig05436	0	0	99.77	100	sp|Q8K4C2|I17RC_MOUSE`Q8K4C2`Q:464-631,H:489-647`34.88%ID`E:1e-11`RecName: Full=Interleukin-17 receptor C; Short=IL-17 receptor C; Short=IL-17RC; AltName: Full=Interleukin-17 receptor-like protein; Short=IL-17RL; AltName: Full=ZcytoR14; Flags: Precursor;`Eukaryota; Metazoa; Chordata; Craniata; Vertebrata; Euteleostomi; Mammalia; Eutheria; Euarchontoglires; Glires; Rodentia; Sciurognathi; Muroidea…	PREDICTED: hypothetical protein LOC100538314 [Danio rerio]
c96079_g4_i2	contig21770	5e-87	4e-86	93.98	100	#N/A	#N/A
c88668_g1_i3	contig18361	0	0	99.68	100	sp|O88898|P63_MOUSE`O88898`Q:15-477,H:109-582`78.11%ID`E:0`RecName: Full=Tumor protein 63; Short=p63; AltName: Full=Transformation-related protein 63; Short=TP63; AltName: Full=Tumor protein p73-like; Short=p73L;`Eukaryota; Metazoa; Chordata; Craniata; Vertebrata; Euteleostomi; Mammalia; Eutheria; Euarchontoglires; Glires; Rodentia; Sciurognathi; Muroidea; Muridae; Murinae; Mus; Mus.	PREDICTED: tumor protein 63-like [Monodelphis domestica]
c91866_g2_i2	contig13866	0	0	98	56.64	sp|A2BH40|ARI1A_MOUSE`A2BH40`Q:11-524,H:596-1085`66.85%ID`E:1e-172`RecName: Full=AT-rich interactive domain-containing protein 1A; Short=ARID domain-containing protein 1A; AltName: Full=BRG1-associated factor 250; Short=BAF250; AltName: Full=BRG1-associated factor 250a; Short=BAF250A; AltName: Full=Osa homolog 1; AltName: Full=SWI-like protein; AltName: Full=SWI/SNF complex protein p270; AltName:…	unnamed protein product [Tetraodon nigroviridis]
c169768_g1_i1	contig11916	4e-109	3e-108	100	81.85	sp|Q6DHP9|RXRGB_DANRE`Q6DHP9`Q:1-116,H:1-121`62.02%ID`E:1e-20`RecName: Full=Retinoic acid receptor RXR-gamma-B; AltName: Full=Nuclear receptor subfamily 2 group B member 3-B; AltName: Full=Retinoid X receptor gamma-B;`Eukaryota; Metazoa; Chordata; Craniata; Vertebrata; Euteleostomi; Actinopterygii; Neopterygii; Teleostei; Ostariophysi; Cypriniformes; Cyprinidae; Danio.	retinoid X receptor gamma [Sebastiscus marmoratus]
c94881_g1_i2	contig03685	0	0	99.36	100	sp|Q8CGC7|SYEP_MOUSE`Q8CGC7`Q:86-864,H:750-1512`70.28%ID`E:0`RecName: Full=Bifunctional glutamate/proline--tRNA ligase; AltName: Full=Bifunctional aminoacyl-tRNA synthetase; Includes: RecName: Full=Glutamate--tRNA ligase; EC=6.1.1.17; AltName: Full=Glutamyl-tRNA synthetase; Short=GluRS; Includes: RecName: Full=Proline--tRNA ligase; EC=6.1.1.15; AltName: Full=Prolyl-tRNA synthetase; Short=ProRS;`E…	bifunctional aminoacyl-tRNA synthetase [Danio rerio]
c91423_g2_i1	contig14114	1e-162	2e-161	96.53	65.03	#N/A	#N/A
c95929_g1_i1	contig02955	0	0	98.53	100	sp|Q3UZP0|MALD2_MOUSE`Q3UZP0`Q:1-174,H:212-378`60.34%ID`E:3e-57`RecName: Full=MARVEL domain-containing protein 2; AltName: Full=Tricellulin;`Eukaryota; Metazoa; Chordata; Craniata; Vertebrata; Euteleostomi; Mammalia; Eutheria; Euarchontoglires; Glires; Rodentia; Sciurognathi; Muroidea; Muridae; Murinae; Mus; Mus.	unnamed protein product [Tetraodon nigroviridis]
c98682_g1_i2	contig18752	0	0	99.73	100	sp|Q14667|K0100_HUMAN`Q14667`Q:23-2250,H:23-2235`65.79%ID`E:0`RecName: Full=UPF0378 protein KIAA0100; AltName: Full=Antigen MLAA-22; AltName: Full=Breast cancer-overexpressed gene 1 protein; Flags: Precursor;`Eukaryota; Metazoa; Chordata; Craniata; Vertebrata; Euteleostomi; Mammalia; Eutheria; Euarchontoglires; Primates; Haplorrhini; Catarrhini; Hominidae; Homo.	unnamed protein product [Tetraodon nigroviridis]
c94422_g2_i3	contig03873	0	0	99.36	88.37	#N/A	#N/A
c47840_g1_i1	contig07080	0	0	99.69	84.36	sp|P61589|RHOA_RAT`P61589`Q:1-193,H:1-193`94.82%ID`E:2e-105`RecName: Full=Transforming protein RhoA; Flags: Precursor;`Eukaryota; Metazoa; Chordata; Craniata; Vertebrata; Euteleostomi; Mammalia; Eutheria; Euarchontoglires; Glires; Rodentia; Sciurognathi; Muroidea; Muridae; Murinae; Rattus.	ras homolog gene family, member Ac [Danio rerio]
c78746_g1_i1	contig12145	0	0	99.76	100	sp|P21145|MAL_HUMAN`P21145`Q:1-156,H:1-152`49.36%ID`E:8e-33`RecName: Full=Myelin and lymphocyte protein; AltName: Full=T-lymphocyte maturation-associated protein;`Eukaryota; Metazoa; Chordata; Craniata; Vertebrata; Euteleostomi; Mammalia; Eutheria; Euarchontoglires; Primates; Haplorrhini; Catarrhini; Hominidae; Homo.	Myelin and lymphocyte protein [Esox lucius]
c54815_g1_i1	contig02382	0	0	98.74	93.33	#N/A	#N/A
c91100_g1_i1	contig10175	0	0	100	98.43	#N/A	#N/A
c93328_g1_i3	contig00406	0	0	99.84	100	.	#N/A
c80512_g1_i1	contig16035	0	0	99.38	100	sp|Q90260|ASL1B_DANRE`Q90260`Q:62-259,H:1-183`76.88%ID`E:6e-76`RecName: Full=Achaete-scute homolog 1b; Short=Zash-1b;`Eukaryota; Metazoa; Chordata; Craniata; Vertebrata; Euteleostomi; Actinopterygii; Neopterygii; Teleostei; Ostariophysi; Cypriniformes; Cyprinidae; Danio.	#N/A
c94499_g1_i1	contig11841	0	0	100	100	sp|Q4LDD4|ARAP1_MOUSE`Q4LDD4`Q:316-1466,H:260-1415`61.2%ID`E:0`RecName: Full=Arf-GAP with Rho-GAP domain, ANK repeat and PH domain-containing protein 1; AltName: Full=Centaurin-delta-2; Short=Cnt-d2;`Eukaryota; Metazoa; Chordata; Craniata; Vertebrata; Euteleostomi; Mammalia; Eutheria; Euarchontoglires; Glires; Rodentia; Sciurognathi; Muroidea; Muridae; Murinae; Mus; Mus.	PREDICTED: centaurin, delta 2 [Equus caballus]
c68409_g1_i1	contig00581	0	0	100	53.84	sp|Q61500|ITM2A_MOUSE`Q61500`Q:1-250,H:1-262`46.72%ID`E:5e-61`RecName: Full=Integral membrane protein 2A; AltName: Full=Protein E25;`Eukaryota; Metazoa; Chordata; Craniata; Vertebrata; Euteleostomi; Mammalia; Eutheria; Euarchontoglires; Glires; Rodentia; Sciurognathi; Muroidea; Muridae; Murinae; Mus; Mus.	Integral membrane protein 2A [Salmo salar]
c96022_g2_i4	contig07349	0	0	99.53	100	sp|Q6GPD0|RHG32_XENLA`Q6GPD0`Q:57-606,H:94-622`64.27%ID`E:0`RecName: Full=Rho GTPase-activating protein 32; AltName: Full=Rho-type GTPase-activating protein 32; AltName: Full=Rho/Cdc42/Rac GTPase-activating protein RICS;`Eukaryota; Metazoa; Chordata; Craniata; Vertebrata; Euteleostomi; Amphibia; Batrachia; Anura; Pipoidea; Pipidae; Xenopodinae; Xenopus; Xenopus.	PREDICTED: rho GTPase-activating protein 32-like [Danio rerio]
c91615_g1_i1	contig09863	5e-147	3e-146	96.54	58.71	sp|Q7T3H9|HYI_DANRE`Q7T3H9`Q:1-269,H:1-269`71%ID`E:2e-118`RecName: Full=Putative hydroxypyruvate isomerase; EC=5.3.1.22;`Eukaryota; Metazoa; Chordata; Craniata; Vertebrata; Euteleostomi; Actinopterygii; Neopterygii; Teleostei; Ostariophysi; Cypriniformes; Cyprinidae; Danio.	#N/A
c85880_g2_i1	contig05302	0	0	99.4	100	sp|Q6PC64|ELOV6_DANRE`Q6PC64`Q:8-266,H:4-263`71.15%ID`E:2e-109`RecName: Full=Elongation of very long chain fatty acids protein 6; EC=2.3.1.199; AltName: Full=3-keto acyl-CoA synthase elovl6; AltName: Full=ELOVL fatty acid elongase 6; Short=ELOVL FA elongase 6; AltName: Full=Very-long-chain 3-oxoacyl-CoA synthase 6;`Eukaryota; Metazoa; Chordata; Craniata; Vertebrata; Euteleostomi; Actinopterygii; …	ELOVL family member 6, elongation of long chain fatty acids like [Danio rerio]
c99378_g3_i1	contig19829	0	0	99.68	100	#N/A	#N/A
c87536_g1_i3	contig11428	0	0	99.69	100	sp|O08623|SQSTM_RAT`O08623`Q:2-391,H:3-386`45.63%ID`E:6e-83`RecName: Full=Sequestosome-1; AltName: Full=Protein kinase C-zeta-interacting protein; Short=PKC-zeta-interacting protein; AltName: Full=Ubiquitin-binding protein p62;`Eukaryota; Metazoa; Chordata; Craniata; Vertebrata; Euteleostomi; Mammalia; Eutheria; Euarchontoglires; Glires; Rodentia; Sciurognathi; Muroidea; Muridae; Murinae; Rattus.	Sequestosome-1 [Salmo salar]
c97321_g1_i6	contig07235	0	0	99.8	100	#N/A	#N/A
c97973_g1_i4	contig16254	0	0	99.61	98.65	sp|Q0VBM2|FA83B_MOUSE`Q0VBM2`Q:1-774,H:154-1012`33%ID`E:6e-99`RecName: Full=Protein FAM83B;`Eukaryota; Metazoa; Chordata; Craniata; Vertebrata; Euteleostomi; Mammalia; Eutheria; Euarchontoglires; Glires; Rodentia; Sciurognathi; Muroidea; Muridae; Murinae; Mus; Mus.	#N/A
c93282_g1_i3	contig00584	0	0	99.44	100	sp|Q502K1|EXOG_DANRE`Q502K1`Q:7-348,H:5-337`61.34%ID`E:7e-125`RecName: Full=Nuclease EXOG, mitochondrial; EC=3.1.30.-; AltName: Full=Endonuclease G-like 1; Short=Endo G-like 1; Flags: Precursor;`Eukaryota; Metazoa; Chordata; Craniata; Vertebrata; Euteleostomi; Actinopterygii; Neopterygii; Teleostei; Ostariophysi; Cypriniformes; Cyprinidae; Danio.	PREDICTED: similar to endonuclease G-like protein-1 [Gallus gallus]
c100043_g1_i3	contig11129	0	0	97.99	100	#N/A	#N/A
c98527_g2_i1	contig07760	0	0	98.8	100	#N/A	#N/A
c98721_g1_i6	contig14268	0	0	98.65	100	sp|Q13118|KLF10_HUMAN`Q13118`Q:7-344,H:91-451`44.86%ID`E:3e-67`RecName: Full=Krueppel-like factor 10; AltName: Full=EGR-alpha; AltName: Full=Transforming growth factor-beta-inducible early growth response protein 1; Short=TGFB-inducible early growth response protein 1; Short=TIEG-1;`Eukaryota; Metazoa; Chordata; Craniata; Vertebrata; Euteleostomi; Mammalia; Eutheria; Euarchontoglires; Primates; H…	#N/A
c89517_g1_i1	contig10484	0	0	99.54	100	#N/A	#N/A
c91455_g3_i1	contig02711	0	0	99.74	100	sp|Q9NZM1|MYOF_HUMAN`Q9NZM1`Q:1-1208,H:591-1807`67.79%ID`E:0`RecName: Full=Myoferlin; AltName: Full=Fer-1-like protein 3;`Eukaryota; Metazoa; Chordata; Craniata; Vertebrata; Euteleostomi; Mammalia; Eutheria; Euarchontoglires; Primates; Haplorrhini; Catarrhini; Hominidae; Homo.	myoferlin [Danio rerio]
c63278_g1_i1	contig07924	0	0	100	100	#N/A	#N/A
c131869_g1_i1	contig18147	1e-121	3e-120	100	48.65	#N/A	PREDICTED: similar to FYVE, RhoGEF and PH domain containing 2 [Ornithorhynchus anatinus]
c75408_g1_i1	contig20013	2e-111	1e-110	97.06	99.58	#N/A	#N/A
c95962_g2_i4	contig05267	0	0	99.02	100	sp|Q9NZN5|ARHGC_HUMAN`Q9NZN5`Q:100-864,H:221-962`58.86%ID`E:0`RecName: Full=Rho guanine nucleotide exchange factor 12; AltName: Full=Leukemia-associated RhoGEF;`Eukaryota; Metazoa; Chordata; Craniata; Vertebrata; Euteleostomi; Mammalia; Eutheria; Euarchontoglires; Primates; Haplorrhini; Catarrhini; Hominidae; Homo.	unnamed protein product [Tetraodon nigroviridis]
c94758_g1_i3	contig13068	0	0	99.84	100	sp|P79896|ADHX_SPAAU`P79896`Q:13-386,H:1-374`87.17%ID`E:0`RecName: Full=Alcohol dehydrogenase class-3; EC=1.1.1.1; AltName: Full=Alcohol dehydrogenase class-III; AltName: Full=Glutathione-dependent formaldehyde dehydrogenase; Short=FALDH; Short=FDH; Short=GSH-FDH; EC=1.1.1.-; AltName: Full=S-(hydroxymethyl)glutathione dehydrogenase; EC=1.1.1.284;`Eukaryota; Metazoa; Chordata; Craniata; Vertebrata…	unnamed protein product [Tetraodon nigroviridis]
c86154_g2_i3	contig08815	0	0	93.15	70.74	sp|Q9QY48|DNS2B_MOUSE`Q9QY48`Q:22-172,H:25-179`42.68%ID`E:7e-29`RecName: Full=Deoxyribonuclease-2-beta; EC=3.1.22.1; AltName: Full=DNase II-like acid DNase; AltName: Full=DNase2-like acid DNase; AltName: Full=Deoxyribonuclease II beta; Short=DNase II beta; AltName: Full=Endonuclease DLAD; Flags: Precursor;`Eukaryota; Metazoa; Chordata; Craniata; Vertebrata; Euteleostomi; Mammalia; Eutheria; Euarc…	Deoxyribonuclease-2-alpha precursor [Anoplopoma fimbria]
c92705_g1_i2	contig13789	0	0	99.63	100	.	#N/A
c91568_g2_i3	contig11143	0	0	99.75	100	#N/A	#N/A
c95553_g2_i6	contig13004	6e-137	1e-135	96.27	49.58	#N/A	#N/A
c99659_g1_i1	contig16802	0	0	96.7	100	sp|Q5RBW6|STX12_PONAB`Q5RBW6`Q:26-294,H:1-274`71.27%ID`E:3e-106`RecName: Full=Syntaxin-12;`Eukaryota; Metazoa; Chordata; Craniata; Vertebrata; Euteleostomi; Mammalia; Eutheria; Euarchontoglires; Primates; Haplorrhini; Catarrhini; Hominidae; Pongo.	novel protein similar to vertebrate syntaxin 12 (STX12) [Danio rerio]
c99724_g1_i6	contig13613	0	0	99.05	100	sp|O75460|ERN1_HUMAN`O75460`Q:27-958,H:24-961`70.14%ID`E:0`RecName: Full=Serine/threonine-protein kinase/endoribonuclease IRE1; AltName: Full=Endoplasmic reticulum-to-nucleus signaling 1; AltName: Full=Inositol-requiring protein 1; Short=hIRE1p; AltName: Full=Ire1-alpha; Short=IRE1a; Includes: RecName: Full=Serine/threonine-protein kinase; EC=2.7.11.1; Includes: RecName: Full=Endoribonuclease; EC…	#N/A
c64129_g1_i1	contig18004	7e-176	1e-174	97.76	75.26	#N/A	#N/A
c92306_g2_i3	contig17777	0	0	99.81	88.81	sp|Q90617|LAMP2_CHICK`Q90617`Q:20-376,H:25-405`35.42%ID`E:1e-53`RecName: Full=Lysosome-associated membrane glycoprotein 2; Short=LAMP-2; Short=Lysosome-associated membrane protein 2; Flags: Precursor;`Eukaryota; Metazoa; Chordata; Craniata; Vertebrata; Euteleostomi; Archosauria; Dinosauria; Saurischia; Theropoda; Coelurosauria; Aves; Neognathae; Galliformes; Phasianidae; Phasianinae; Gallus.	#N/A
c84634_g1_i4	contig03519	0	0	99.46	100	sp|A4IG62|SUV3_DANRE`A4IG62`Q:1-774,H:1-763`76.09%ID`E:0`RecName: Full=ATP-dependent RNA helicase SUPV3L1, mitochondrial; EC=3.6.4.13; AltName: Full=Suppressor of var1 3-like protein 1; Short=SUV3-like protein 1; Flags: Precursor;`Eukaryota; Metazoa; Chordata; Craniata; Vertebrata; Euteleostomi; Actinopterygii; Neopterygii; Teleostei; Ostariophysi; Cypriniformes; Cyprinidae; Danio.	unnamed protein product [Tetraodon nigroviridis]
c76238_g2_i1	contig20038	0	0	97.61	100	#N/A	#N/A
c95816_g1_i1	contig06127	0	0	98.29	100	#N/A	#N/A
c31296_g1_i1	contig15332	1e-136	3e-135	99.25	52.05	#N/A	#N/A
c97167_g5_i1	contig04568	8e-176	2e-174	98.84	41.75	#N/A	#N/A
c96804_g1_i4	contig14615	0	0	99.55	100	sp|E9Q8I9|FRY_MOUSE`E9Q8I9`Q:1-378,H:2638-3020`72.14%ID`E:2e-163`RecName: Full=Protein furry homolog;`Eukaryota; Metazoa; Chordata; Craniata; Vertebrata; Euteleostomi; Mammalia; Eutheria; Euarchontoglires; Glires; Rodentia; Sciurognathi; Muroidea; Muridae; Murinae; Mus; Mus.	PREDICTED: protein furry homolog [Danio rerio]
c89772_g1_i1	contig04216	0	0	99.77	100	#N/A	#N/A
c89141_g1_i2	contig06782	4e-157	7e-157	100	60.24	sp|A2BD94|FB31B_XENLA`A2BD94`Q:1-530,H:1-523`63.74%ID`E:0`RecName: Full=F-box only protein 31-B;`Eukaryota; Metazoa; Chordata; Craniata; Vertebrata; Euteleostomi; Amphibia; Batrachia; Anura; Pipoidea; Pipidae; Xenopodinae; Xenopus; Xenopus.	unnamed protein product [Tetraodon nigroviridis]
c80428_g1_i1	contig20138	2e-153	1e-152	98.69	96.2	#N/A	#N/A
c16503_g1_i1	contig13619	0	0	100	100	#N/A	#N/A
c93102_g1_i1	contig10058	0	0	99.77	100	sp|Q96N67|DOCK7_HUMAN`Q96N67`Q:1-221,H:1920-2140`93.67%ID`E:2e-123`RecName: Full=Dedicator of cytokinesis protein 7;`Eukaryota; Metazoa; Chordata; Craniata; Vertebrata; Euteleostomi; Mammalia; Eutheria; Euarchontoglires; Primates; Haplorrhini; Catarrhini; Hominidae; Homo.	PREDICTED: LOW QUALITY PROTEIN: dedicator of cytokinesis protein 7 [Danio rerio]
c91710_g1_i1	contig08208	0	0	99.75	100	sp|Q9D1E6|TBCB_MOUSE`Q9D1E6`Q:5-246,H:3-244`64.88%ID`E:4e-92`RecName: Full=Tubulin-folding cofactor B; AltName: Full=Cytoskeleton-associated protein 1; AltName: Full=Cytoskeleton-associated protein CKAPI; AltName: Full=Tubulin-specific chaperone B;`Eukaryota; Metazoa; Chordata; Craniata; Vertebrata; Euteleostomi; Mammalia; Eutheria; Euarchontoglires; Glires; Rodentia; Sciurognathi; Muroidea; Muri…	#N/A
c98371_g2_i1	contig18151	0	0	100	100	#N/A	#N/A
c77604_g1_i3	contig07113	0	0	100	94.17	sp|Q13163|MP2K5_HUMAN`Q13163`Q:1-163,H:81-250`65.29%ID`E:1e-53`RecName: Full=Dual specificity mitogen-activated protein kinase kinase 5; Short=MAP kinase kinase 5; Short=MAPKK 5; EC=2.7.12.2; AltName: Full=MAPK/ERK kinase 5; Short=MEK 5;`Eukaryota; Metazoa; Chordata; Craniata; Vertebrata; Euteleostomi; Mammalia; Eutheria; Euarchontoglires; Primates; Haplorrhini; Catarrhini; Hominidae; Homo.	mitogen-activated protein kinase kinase 5 [Danio rerio]
c93337_g1_i1	contig00128	0	0	99.67	96.81	sp|Q8NDH3|PEPL1_HUMAN`Q8NDH3`Q:1-523,H:1-523`79.35%ID`E:0`RecName: Full=Probable aminopeptidase NPEPL1; EC=3.4.11.-; AltName: Full=Aminopeptidase-like 1;`Eukaryota; Metazoa; Chordata; Craniata; Vertebrata; Euteleostomi; Mammalia; Eutheria; Euarchontoglires; Primates; Haplorrhini; Catarrhini; Hominidae; Homo.	Aminopeptidase-like 1 [Danio rerio]
c88258_g1_i1	contig09314	0	0	93.42	100	#N/A	#N/A
c53828_g1_i1	contig20797	0	0	100	99.86	sp|Q90YV8|RL10A_ICTPU`Q90YV8`Q:20-235,H:1-216`96.3%ID`E:2e-109`RecName: Full=60S ribosomal protein L10a;`Eukaryota; Metazoa; Chordata; Craniata; Vertebrata; Euteleostomi; Actinopterygii; Neopterygii; Teleostei; Ostariophysi; Siluriformes; Ictaluridae; Ictalurus.	60S ribosomal protein L10a [Danio rerio]
c90809_g2_i1	contig06983	0	0	99.83	100	sp|P47823|EI2BE_RABIT`P47823`Q:40-716,H:36-711`68.83%ID`E:0`RecName: Full=Translation initiation factor eIF-2B subunit epsilon; AltName: Full=eIF-2B GDP-GTP exchange factor subunit epsilon;`Eukaryota; Metazoa; Chordata; Craniata; Vertebrata; Euteleostomi; Mammalia; Eutheria; Euarchontoglires; Glires; Lagomorpha; Leporidae; Oryctolagus.	Translation initiation factor eIF-2B subunit epsilon [Salmo salar]
c92903_g1_i2	contig14074	0	0	99.89	100	sp|O95373|IPO7_HUMAN`O95373`Q:39-1077,H:1-1038`87.49%ID`E:0`RecName: Full=Importin-7; Short=Imp7; AltName: Full=Ran-binding protein 7; Short=RanBP7;`Eukaryota; Metazoa; Chordata; Craniata; Vertebrata; Euteleostomi; Mammalia; Eutheria; Euarchontoglires; Primates; Haplorrhini; Catarrhini; Hominidae; Homo.	#N/A
c77000_g3_i1	contig06685	0	0	99.47	60.66	sp|Q5ZI49|PRPS2_CHICK`Q5ZI49`Q:1-127,H:199-325`95.28%ID`E:4e-67`RecName: Full=Ribose-phosphate pyrophosphokinase 2; EC=2.7.6.1; AltName: Full=Phosphoribosyl pyrophosphate synthase II; Short=PRS-II;`Eukaryota; Metazoa; Chordata; Craniata; Vertebrata; Euteleostomi; Archosauria; Dinosauria; Saurischia; Theropoda; Coelurosauria; Aves; Neognathae; Galliformes; Phasianidae; Phasianinae; Gallus.	ribose-phosphate pyrophosphokinase 2 [Ictalurus punctatus]
c91805_g1_i4	contig04075	0	0	99.11	99.7	sp|A2RT62|FXL16_MOUSE`A2RT62`Q:547-785,H:194-440`34.65%ID`E:5e-11`RecName: Full=F-box/LRR-repeat protein 16; AltName: Full=F-box and leucine-rich repeat protein 16;`Eukaryota; Metazoa; Chordata; Craniata; Vertebrata; Euteleostomi; Mammalia; Eutheria; Euarchontoglires; Glires; Rodentia; Sciurognathi; Muroidea; Muridae; Murinae; Mus; Mus.	Uncharacterized protein [Dicentrarchus labrax]
c97030_g3_i1	contig12703	0	0	99.35	92.69	#N/A	#N/A
c98301_g1_i4	contig00681	2e-162	2e-161	97.6	100	.	PREDICTED: v-set and immunoglobulin domain-containing protein 10-like [Danio rerio]
c95210_g1_i2	contig02543	0	0	99.51	100	sp|Q53RY4|KCP3_HUMAN`Q53RY4`Q:12-242,H:13-239`36.78%ID`E:1e-29`RecName: Full=Keratinocyte-associated protein 3; Short=KCP-3;`Eukaryota; Metazoa; Chordata; Craniata; Vertebrata; Euteleostomi; Mammalia; Eutheria; Euarchontoglires; Primates; Haplorrhini; Catarrhini; Hominidae; Homo.	transmembrane protein 54 [Danio rerio]
c61650_g1_i1	contig08244	2e-146	3e-145	98.3	53.47	sp|Q14643|ITPR1_HUMAN`Q14643`Q:1-130,H:2458-2587`75%ID`E:2e-52`RecName: Full=Inositol 1,4,5-trisphosphate receptor type 1; AltName: Full=IP3 receptor isoform 1; Short=IP3R 1; Short=InsP3R1; AltName: Full=Type 1 inositol 1,4,5-trisphosphate receptor; Short=Type 1 InsP3 receptor;`Eukaryota; Metazoa; Chordata; Craniata; Vertebrata; Euteleostomi; Mammalia; Eutheria; Euarchontoglires; Primates; Haplor…	PREDICTED: inositol 1,4,5-trisphosphate receptor type 1 [Danio rerio]
c73157_g1_i1	contig17961	5e-110	2e-109	99.09	100	sp|P51793|CLCN4_HUMAN`P51793`Q:1-196,H:1-196`87.24%ID`E:3e-102`RecName: Full=H(+)/Cl(-) exchange transporter 4; AltName: Full=Chloride channel protein 4; Short=ClC-4; AltName: Full=Chloride transporter ClC-4;`Eukaryota; Metazoa; Chordata; Craniata; Vertebrata; Euteleostomi; Mammalia; Eutheria; Euarchontoglires; Primates; Haplorrhini; Catarrhini; Hominidae; Homo.	PREDICTED: H(+)/Cl(-) exchange transporter 4-like [Meleagris gallopavo]
c89217_g2_i1	contig03484	0	0	99.9	100	sp|P31146|COR1A_HUMAN`P31146`Q:1-452,H:1-455`69.45%ID`E:0`RecName: Full=Coronin-1A; AltName: Full=Coronin-like protein A; Short=Clipin-A; AltName: Full=Coronin-like protein p57; AltName: Full=Tryptophan aspartate-containing coat protein; Short=TACO;`Eukaryota; Metazoa; Chordata; Craniata; Vertebrata; Euteleostomi; Mammalia; Eutheria; Euarchontoglires; Primates; Haplorrhini; Catarrhini; Hominidae;…	Coronin-1A [Salmo salar]
c96376_g5_i1	contig11691	0	0	99.39	52	sp|Q07343|PDE4B_HUMAN`Q07343`Q:30-520,H:249-736`81.47%ID`E:0`RecName: Full=cAMP-specific 3',5'-cyclic phosphodiesterase 4B; EC=3.1.4.17; AltName: Full=DPDE4; AltName: Full=PDE32;`Eukaryota; Metazoa; Chordata; Craniata; Vertebrata; Euteleostomi; Mammalia; Eutheria; Euarchontoglires; Primates; Haplorrhini; Catarrhini; Hominidae; Homo.	PREDICTED: cAMP-specific 3',5'-cyclic phosphodiesterase 4B-like isoform 2 [Danio rerio]
c90197_g2_i1	contig16817	6e-150	3e-149	99.66	82.81	#N/A	#N/A
c83898_g1_i4	contig04814	0	0	99.79	100	sp|Q5E9A7|KLDC2_BOVIN`Q5E9A7`Q:36-433,H:6-406`66.42%ID`E:2e-159`RecName: Full=Kelch domain-containing protein 2;`Eukaryota; Metazoa; Chordata; Craniata; Vertebrata; Euteleostomi; Mammalia; Eutheria; Laurasiatheria; Cetartiodactyla; Ruminantia; Pecora; Bovidae; Bovinae; Bos.	unnamed protein product [Tetraodon nigroviridis]
c93293_g1_i2	contig15480	0	0	99.25	100	sp|P42571|PO2F3_RAT`P42571`Q:1-394,H:13-430`63.68%ID`E:1e-128`RecName: Full=POU domain, class 2, transcription factor 3; AltName: Full=Octamer-binding protein 11; Short=Oct-11; AltName: Full=Octamer-binding transcription factor 11; Short=OTF-11; AltName: Full=Transcription factor Skn-1;`Eukaryota; Metazoa; Chordata; Craniata; Vertebrata; Euteleostomi; Mammalia; Eutheria; Euarchontoglires; Glires;…	POU transcription factor isoform 2 [Danio rerio]
c87710_g2_i2	contig04341	0	0	99.88	99.76	sp|O43293|DAPK3_HUMAN`O43293`Q:1-449,H:1-449`81.74%ID`E:0`RecName: Full=Death-associated protein kinase 3; Short=DAP kinase 3; EC=2.7.11.1; AltName: Full=DAP-like kinase; Short=Dlk; AltName: Full=MYPT1 kinase; AltName: Full=Zipper-interacting protein kinase; Short=ZIP-kinase;`Eukaryota; Metazoa; Chordata; Craniata; Vertebrata; Euteleostomi; Mammalia; Eutheria; Euarchontoglires; Primates; Haplorrh…	#N/A
c83033_g3_i2	contig14561	0	0	98.7	88.12	sp|Q5PRD0|143BA_DANRE`Q5PRD0`Q:1-248,H:1-244`92.74%ID`E:4e-131`RecName: Full=14-3-3 protein beta/alpha-A;`Eukaryota; Metazoa; Chordata; Craniata; Vertebrata; Euteleostomi; Actinopterygii; Neopterygii; Teleostei; Ostariophysi; Cypriniformes; Cyprinidae; Danio.	Ywhab1 protein [Danio rerio]
c93748_g1_i1	contig11857	0	0	99.28	100	sp|Q7ZV00|OTU6B_DANRE`Q7ZV00`Q:43-336,H:1-292`73.99%ID`E:6e-119`RecName: Full=OTU domain-containing protein 6B;`Eukaryota; Metazoa; Chordata; Craniata; Vertebrata; Euteleostomi; Actinopterygii; Neopterygii; Teleostei; Ostariophysi; Cypriniformes; Cyprinidae; Danio.	otu domain-containing protein 6b [Ictalurus punctatus]
c86527_g2_i5	contig01608	0	0	99.84	86.21	sp|P32577|CSK_RAT`P32577`Q:1-378,H:1-378`88.36%ID`E:0`RecName: Full=Tyrosine-protein kinase CSK; EC=2.7.10.2; AltName: Full=C-Src kinase;`Eukaryota; Metazoa; Chordata; Craniata; Vertebrata; Euteleostomi; Mammalia; Eutheria; Euarchontoglires; Glires; Rodentia; Sciurognathi; Muroidea; Muridae; Murinae; Rattus.	tyrosine-protein kinase CSK [Danio rerio]
c82308_g2_i1	contig07695	0	0	99.79	100	sp|Q91ZF1|IRK15_RAT`Q91ZF1`Q:25-356,H:55-388`65.57%ID`E:4e-131`RecName: Full=ATP-sensitive inward rectifier potassium channel 15; AltName: Full=Inward rectifier K(+) channel Kir4.2; AltName: Full=Potassium channel, inwardly rectifying subfamily J member 15;`Eukaryota; Metazoa; Chordata; Craniata; Vertebrata; Euteleostomi; Mammalia; Eutheria; Euarchontoglires; Glires; Rodentia; Sciurognathi; Muroi…	ATP-sensitive inward rectifier potassium channel 15 [Osmerus mordax]
c77308_g1_i2	contig17498	5e-179	9e-178	98.58	41.58	sp|B7ZAP0|RBG10_HUMAN`B7ZAP0`Q:60-210,H:7-157`54.3%ID`E:2e-32`RecName: Full=Rab GTPase-activating protein 1-like, isoform 10;`Eukaryota; Metazoa; Chordata; Craniata; Vertebrata; Euteleostomi; Mammalia; Eutheria; Euarchontoglires; Primates; Haplorrhini; Catarrhini; Hominidae; Homo.	PREDICTED: similar to MGC52980 protein [Ornithorhynchus anatinus]
c96712_g2_i3	contig18920	0	0	99.29	100	sp|Q62849|PCSK7_RAT`Q62849`Q:11-684,H:15-701`67.25%ID`E:0`RecName: Full=Proprotein convertase subtilisin/kexin type 7; EC=3.4.21.-; AltName: Full=Prohormone convertase 7; AltName: Full=Proprotein convertase 7; Short=PC7; Short=rPC7; AltName: Full=Subtilisin/kexin-like protease PC7; Flags: Precursor;`Eukaryota; Metazoa; Chordata; Craniata; Vertebrata; Euteleostomi; Mammalia; Eutheria; Euarchontogl…	proprotein convertase subtilisin/kexin type 7 [Danio rerio]
c94427_g1_i2	contig19810	9e-120	5e-119	97.63	40.72	#N/A	#N/A
c89745_g2_i1	contig06473	0	0	99.57	100	sp|Q91W90|TXND5_MOUSE`Q91W90`Q:31-406,H:42-417`64.1%ID`E:4e-157`RecName: Full=Thioredoxin domain-containing protein 5; AltName: Full=Endoplasmic reticulum resident protein 46; Short=ER protein 46; Short=ERp46; AltName: Full=Plasma cell-specific thioredoxin-related protein; Short=PC-TRP; AltName: Full=Thioredoxin-like protein p46; Flags: Precursor;`Eukaryota; Metazoa; Chordata; Craniata; Vertebrat…	#N/A
c105970_g1_i1	contig11674	2e-124	4e-123	100	68.88	#N/A	#N/A
c87769_g1_i1	contig14577	0	0	99.89	100	#N/A	#N/A
c98031_g1_i1	contig01261	0	0	99.56	100	sp|Q3MI05|PPGB_BOVIN`Q3MI05`Q:20-468,H:28-479`51.62%ID`E:3e-133`RecName: Full=Lysosomal protective protein; EC=3.4.16.5; AltName: Full=Cathepsin A; Contains: RecName: Full=Lysosomal protective protein 32 kDa chain; Contains: RecName: Full=Lysosomal protective protein 20 kDa chain; Flags: Precursor;`Eukaryota; Metazoa; Chordata; Craniata; Vertebrata; Euteleostomi; Mammalia; Eutheria; Laurasiatheri…	LOC792966 protein [Danio rerio]
c88325_g1_i3	contig02613	0	0	99.7	90.55	sp|Q9UHH9|IP6K2_HUMAN`Q9UHH9`Q:21-278,H:202-426`61%ID`E:8e-82`RecName: Full=Inositol hexakisphosphate kinase 2; Short=InsP6 kinase 2; EC=2.7.4.21; AltName: Full=P(i)-uptake stimulator; Short=PiUS;`Eukaryota; Metazoa; Chordata; Craniata; Vertebrata; Euteleostomi; Mammalia; Eutheria; Euarchontoglires; Primates; Haplorrhini; Catarrhini; Hominidae; Homo.	unnamed protein product [Tetraodon nigroviridis]
c88309_g2_i1	contig03455	0	0	99.88	100	sp|Q9Y4K4|M4K5_HUMAN`Q9Y4K4`Q:1-683,H:177-844`45.58%ID`E:9e-169`RecName: Full=Mitogen-activated protein kinase kinase kinase kinase 5; EC=2.7.11.1; AltName: Full=Kinase homologous to SPS1/STE20; Short=KHS; AltName: Full=MAPK/ERK kinase kinase kinase 5; Short=MEK kinase kinase 5; Short=MEKKK 5;`Eukaryota; Metazoa; Chordata; Craniata; Vertebrata; Euteleostomi; Mammalia; Eutheria; Euarchontoglires; …	unnamed protein product [Tetraodon nigroviridis]
c74472_g1_i1	contig01578	0	0	99.24	100	#N/A	selenoprotein U [Danio rerio]
c91357_g2_i1	contig05614	0	0	100	100	sp|Q5F3W3|MK06_CHICK`Q5F3W3`Q:1-716,H:1-721`79.72%ID`E:0`RecName: Full=Mitogen-activated protein kinase 6; Short=MAP kinase 6; Short=MAPK 6; EC=2.7.11.24;`Eukaryota; Metazoa; Chordata; Craniata; Vertebrata; Euteleostomi; Archosauria; Dinosauria; Saurischia; Theropoda; Coelurosauria; Aves; Neognathae; Galliformes; Phasianidae; Phasianinae; Gallus.	mitogen-activated protein kinase 6 [Danio rerio]
c80992_g1_i3	contig17344	0	0	100	100	sp|Q91YY4|ATPF2_MOUSE`Q91YY4`Q:38-292,H:37-289`72.16%ID`E:4e-107`RecName: Full=ATP synthase mitochondrial F1 complex assembly factor 2; Flags: Precursor;`Eukaryota; Metazoa; Chordata; Craniata; Vertebrata; Euteleostomi; Mammalia; Eutheria; Euarchontoglires; Glires; Rodentia; Sciurognathi; Muroidea; Muridae; Murinae; Mus; Mus.	ATP synthase mitochondrial F1 complex assembly factor 2 [Dicentrarchus labrax]
c82695_g1_i2	contig20297	3e-111	3e-110	96.31	56.64	#N/A	#N/A
c89225_g1_i11	contig07451	0	0	99.85	100	sp|Q5ZPR3|CD276_HUMAN`Q5ZPR3`Q:4-232,H:286-521`27.05%ID`E:2e-08`RecName: Full=CD276 antigen; AltName: Full=4Ig-B7-H3; AltName: Full=B7 homolog 3; Short=B7-H3; AltName: Full=Costimulatory molecule; AltName: CD_antigen=CD276; Flags: Precursor;`Eukaryota; Metazoa; Chordata; Craniata; Vertebrata; Euteleostomi; Mammalia; Eutheria; Euarchontoglires; Primates; Haplorrhini; Catarrhini; Hominidae; Homo.	#N/A
c64677_g1_i1	contig18519	3e-151	2e-150	100	81.13	sp|Q8AXV6|HEY1_DANRE`Q8AXV6`Q:1-184,H:1-184`94.57%ID`E:2e-99`RecName: Full=Hairy/enhancer-of-split related with YRPW motif protein 1;`Eukaryota; Metazoa; Chordata; Craniata; Vertebrata; Euteleostomi; Actinopterygii; Neopterygii; Teleostei; Ostariophysi; Cypriniformes; Cyprinidae; Danio.	hairy/enhancer-of-split related with YRPW motif protein 1 [Danio rerio]
c91233_g2_i2	contig05290	0	0	100	100	sp|Q8CHT1|NGEF_MOUSE`Q8CHT1`Q:1-194,H:499-691`59.28%ID`E:8e-69`RecName: Full=Ephexin-1; AltName: Full=Eph-interacting exchange protein; AltName: Full=Neuronal guanine nucleotide exchange factor;`Eukaryota; Metazoa; Chordata; Craniata; Vertebrata; Euteleostomi; Mammalia; Eutheria; Euarchontoglires; Glires; Rodentia; Sciurognathi; Muroidea; Muridae; Murinae; Mus; Mus.	PREDICTED: ephexin-1-like [Danio rerio]
c65424_g1_i2	contig08135	0	0	100	92.14	#N/A	#N/A
c71033_g1_i1	contig02751	0	0	99.77	100	#N/A	#N/A
c85614_g1_i1	contig06081	0	0	100	100	sp|P49410|EFTU_BOVIN`P49410`Q:8-453,H:1-451`75.61%ID`E:0`RecName: Full=Elongation factor Tu, mitochondrial; Short=EF-Tu; Flags: Precursor;`Eukaryota; Metazoa; Chordata; Craniata; Vertebrata; Euteleostomi; Mammalia; Eutheria; Laurasiatheria; Cetartiodactyla; Ruminantia; Pecora; Bovidae; Bovinae; Bos.	tubb4 protein [Xenopus (Silurana) tropicalis]
c93509_g1_i1	contig15827	0	0	98.76	100	#N/A	#N/A
c98263_g3_i1	contig11832	0	0	99.59	99.38	#N/A	#N/A
c93686_g1_i2	contig09244	0	0	99.54	99.66	sp|Q8BRG8|TM209_MOUSE`Q8BRG8`Q:15-566,H:10-559`70.11%ID`E:0`RecName: Full=Transmembrane protein 209;`Eukaryota; Metazoa; Chordata; Craniata; Vertebrata; Euteleostomi; Mammalia; Eutheria; Euarchontoglires; Glires; Rodentia; Sciurognathi; Muroidea; Muridae; Murinae; Mus; Mus.	PREDICTED: transmembrane protein 209 [Danio rerio]
c92191_g1_i2	contig02099	0	0	94.5	100	sp|Q640P2|ANGL1_MOUSE`Q640P2`Q:27-239,H:277-489`45.41%ID`E:2e-50`RecName: Full=Angiopoietin-related protein 1; AltName: Full=Angiopoietin-like protein 1; Flags: Precursor;`Eukaryota; Metazoa; Chordata; Craniata; Vertebrata; Euteleostomi; Mammalia; Eutheria; Euarchontoglires; Glires; Rodentia; Sciurognathi; Muroidea; Muridae; Murinae; Mus; Mus.	microfibrillar-associated protein 4 [Salmo salar]
c66822_g1_i1	contig19993	0	0	99.83	100	#N/A	#N/A
c95266_g1_i2	contig06860	0	0	99.17	100	#N/A	#N/A
c92649_g1_i7	contig15940	0	0	99.88	100	sp|P97573|SHIP1_RAT`P97573`Q:6-1049,H:8-1172`55.65%ID`E:0`RecName: Full=Phosphatidylinositol 3,4,5-trisphosphate 5-phosphatase 1; EC=3.1.3.86; AltName: Full=SH2 domain-containing inositol 5'-phosphatase 1; Short=SH2 domain-containing inositol phosphatase 1; Short=SHIP-1;`Eukaryota; Metazoa; Chordata; Craniata; Vertebrata; Euteleostomi; Mammalia; Eutheria; Euarchontoglires; Glires; Rodentia; Sciur…	PREDICTED: phosphatidylinositol-3,4,5-trisphosphate 5-phosphatase 1-like [Danio rerio]
c78152_g1_i1	contig07822	0	0	100	95.33	#N/A	#N/A
c96371_g2_i2	contig00905	0	0	99.72	99.91	sp|Q9Y5B9|SP16H_HUMAN`Q9Y5B9`Q:1-1031,H:1-1047`82.33%ID`E:0`RecName: Full=FACT complex subunit SPT16; AltName: Full=Chromatin-specific transcription elongation factor 140 kDa subunit; AltName: Full=FACT 140 kDa subunit; AltName: Full=FACTp140; AltName: Full=Facilitates chromatin transcription complex subunit SPT16; Short=hSPT16;`Eukaryota; Metazoa; Chordata; Craniata; Vertebrata; Euteleostomi; Ma…	FACT complex subunit SPT16 [Danio rerio]
c95435_g4_i3	contig15144	0	0	98.33	100	#N/A	#N/A
c59243_g1_i1	contig15372	0	0	99.31	100	sp|Q9CPW4|ARPC5_MOUSE`Q9CPW4`Q:1-150,H:1-151`84.11%ID`E:2e-68`RecName: Full=Actin-related protein 2/3 complex subunit 5; AltName: Full=Arp2/3 complex 16 kDa subunit; Short=p16-ARC;`Eukaryota; Metazoa; Chordata; Craniata; Vertebrata; Euteleostomi; Mammalia; Eutheria; Euarchontoglires; Glires; Rodentia; Sciurognathi; Muroidea; Muridae; Murinae; Mus; Mus.	Actin-related protein 2/3 complex subunit 5 [Salmo salar]
c89263_g2_i2	contig08758	0	0	99.54	100	sp|Q9DBH0|WWP2_MOUSE`Q9DBH0`Q:1-267,H:322-587`92.88%ID`E:1e-149`RecName: Full=NEDD4-like E3 ubiquitin-protein ligase WWP2; EC=6.3.2.-; AltName: Full=WW domain-containing protein 2;`Eukaryota; Metazoa; Chordata; Craniata; Vertebrata; Euteleostomi; Mammalia; Eutheria; Euarchontoglires; Glires; Rodentia; Sciurognathi; Muroidea; Muridae; Murinae; Mus; Mus.	NEDD4-like E3 ubiquitin-protein ligase WWP2 [Danio rerio]
c81024_g1_i1	contig03808	0	0	99.94	100	sp|B8XY56|RNT2_DANRE`B8XY56`Q:4-245,H:3-239`58.68%ID`E:6e-78`RecName: Full=Ribonuclease T2; EC=3.1.27.-; AltName: Full=RNase Dre2; Flags: Precursor;`Eukaryota; Metazoa; Chordata; Craniata; Vertebrata; Euteleostomi; Actinopterygii; Neopterygii; Teleostei; Ostariophysi; Cypriniformes; Cyprinidae; Danio.	RNase Dre2 [Danio rerio]
c98539_g3_i2	contig20006	2e-160	6e-159	98.74	41.58	#N/A	hypothetical protein PANDA_020299 [Ailuropoda melanoleuca]
c91039_g2_i1	contig06737	5e-101	2e-100	85.4	99.17	#N/A	PREDICTED: protein S100-A11-like [Anolis carolinensis]
c94078_g1_i2	contig09552	0	0	99.88	100	sp|P97864|CASP7_MOUSE`P97864`Q:1-234,H:72-302`75.21%ID`E:3e-105`RecName: Full=Caspase-7; Short=CASP-7; EC=3.4.22.60; AltName: Full=Apoptotic protease Mch-3; AltName: Full=Cysteine protease LICE2; Contains: RecName: Full=Caspase-7 subunit p20; Contains: RecName: Full=Caspase-7 subunit p11; Flags: Precursor;`Eukaryota; Metazoa; Chordata; Craniata; Vertebrata; Euteleostomi; Mammalia; Eutheria; Euarc…	#N/A
c84204_g1_i1	contig13304	0	0	99.33	100	sp|Q9DCW4|ETFB_MOUSE`Q9DCW4`Q:3-253,H:5-255`80.48%ID`E:5e-116`RecName: Full=Electron transfer flavoprotein subunit beta; Short=Beta-ETF;`Eukaryota; Metazoa; Chordata; Craniata; Vertebrata; Euteleostomi; Mammalia; Eutheria; Euarchontoglires; Glires; Rodentia; Sciurognathi; Muroidea; Muridae; Murinae; Mus; Mus.	Electron transfer flavoprotein subunit beta [Osmerus mordax]
c73037_g1_i2	contig04381	0	0	99.64	100	sp|Q64620|PPP6_RAT`Q64620`Q:1-223,H:1-223`99.55%ID`E:4e-131`RecName: Full=Serine/threonine-protein phosphatase 6 catalytic subunit; Short=PP6C; EC=3.1.3.16; AltName: Full=Protein phosphatase V; Short=PP-V;`Eukaryota; Metazoa; Chordata; Craniata; Vertebrata; Euteleostomi; Mammalia; Eutheria; Euarchontoglires; Glires; Rodentia; Sciurognathi; Muroidea; Muridae; Murinae; Rattus.	Serine/threonine-protein phosphatase 6 [Salmo salar]
c96784_g3_i1	contig00233	0	0	96.21	100	sp|P69478|CHSTB_RAT`P69478`Q:1-232,H:120-351`68.1%ID`E:3e-98`RecName: Full=Carbohydrate sulfotransferase 11; EC=2.8.2.5; AltName: Full=Chondroitin 4-O-sulfotransferase 1; AltName: Full=Chondroitin 4-sulfotransferase 1; Short=C4S-1; Short=C4ST-1; Short=C4ST1;`Eukaryota; Metazoa; Chordata; Craniata; Vertebrata; Euteleostomi; Mammalia; Eutheria; Euarchontoglires; Glires; Rodentia; Sciurognathi; Muro…	Carbohydrate sulfotransferase 11 [Dicentrarchus labrax]
c93612_g1_i1	contig06845	0	0	99.18	100	sp|A1L1W4|RD10A_DANRE`A1L1W4`Q:1-339,H:1-339`82.01%ID`E:1e-170`RecName: Full=Retinol dehydrogenase 10-A; EC=1.1.1.300;`Eukaryota; Metazoa; Chordata; Craniata; Vertebrata; Euteleostomi; Actinopterygii; Neopterygii; Teleostei; Ostariophysi; Cypriniformes; Cyprinidae; Danio.	Retinol dehydrogenase 10-A [Dicentrarchus labrax]
c98086_g1_i2	contig07940	0	0	98.22	100	#N/A	#N/A
c67143_g1_i1	contig09170	0	0	100	70.08	#N/A	DnaJ (Hsp40) homolog, subfamily C, member 5 gamma a [Danio rerio]
c77239_g1_i1	contig00852	0	0	99.43	100	#N/A	#N/A
c83392_g1_i4	contig07740	0	0	99.79	100	.	hypothetical protein LOC564476 [Danio rerio]
c100000_g2_i8	contig12863	0	0	97.59	96.92	#N/A	Zgc:153759 protein [Danio rerio]
c85745_g1_i1	contig02408	0	0	99.86	100	sp|Q6DHU1|CLP1L_DANRE`Q6DHU1`Q:1-537,H:1-538`84.76%ID`E:0`RecName: Full=Cleft lip and palate transmembrane protein 1-like protein; Short=CLPTM1-like protein;`Eukaryota; Metazoa; Chordata; Craniata; Vertebrata; Euteleostomi; Actinopterygii; Neopterygii; Teleostei; Ostariophysi; Cypriniformes; Cyprinidae; Danio.	Cleft lip and palate transmembrane protein 1 [Salmo salar]
c89788_g1_i1	contig01336	0	0	98.13	100	#N/A	#N/A
c98432_g1_i7	contig16579	4e-169	3e-168	100	100	#N/A	PREDICTED: coiled-coil domain-containing protein 50 [Danio rerio]
c88127_g1_i1	contig04504	8e-139	5e-138	99.63	53.06	#N/A	guanine nucleotide binding protein (G protein), alpha 14 [Xenopus (Silurana) tropicalis]
c58487_g1_i1	contig02639	0	0	100	80.13	#N/A	Cellular nucleic acid-binding protein [Salmo salar]
c76667_g1_i1	contig07680	0	0	98.76	91.62	#N/A	#N/A
c60337_g1_i1	contig20336	0	0	99.64	100	sp|P02639|S10A1_BOVIN`P02639`Q:1-90,H:1-90`56.67%ID`E:8e-24`RecName: Full=Protein S100-A1; AltName: Full=S-100 protein alpha chain; AltName: Full=S-100 protein subunit alpha; AltName: Full=S100 calcium-binding protein A1;`Eukaryota; Metazoa; Chordata; Craniata; Vertebrata; Euteleostomi; Mammalia; Eutheria; Laurasiatheria; Cetartiodactyla; Ruminantia; Pecora; Bovidae; Bovinae; Bos.	S100-A1 [Caligus rogercresseyi]
c98465_g2_i1	contig02423	0	0	100	100	sp|Q9Y4W6|AFG32_HUMAN`Q9Y4W6`Q:1-282,H:428-709`91.84%ID`E:3e-155`RecName: Full=AFG3-like protein 2; EC=3.4.24.-; AltName: Full=Paraplegin-like protein;`Eukaryota; Metazoa; Chordata; Craniata; Vertebrata; Euteleostomi; Mammalia; Eutheria; Euarchontoglires; Primates; Haplorrhini; Catarrhini; Hominidae; Homo.	AFG3-like protein 2 [Danio rerio]
c95096_g1_i6	contig14541	0	0	99.2	99.78	sp|Q8NDX6|ZN740_HUMAN`Q8NDX6`Q:99-192,H:88-181`82.98%ID`E:3e-44`RecName: Full=Zinc finger protein 740; AltName: Full=OriLyt TD-element-binding protein 7;`Eukaryota; Metazoa; Chordata; Craniata; Vertebrata; Euteleostomi; Mammalia; Eutheria; Euarchontoglires; Primates; Haplorrhini; Catarrhini; Hominidae; Homo.	#N/A
c75695_g1_i1	contig07377	0	0	99.69	84.51	sp|O93533|CXB6_CHICK`O93533`Q:1-193,H:64-252`57.51%ID`E:2e-62`RecName: Full=Gap junction beta-6 protein; AltName: Full=Connexin-31; Short=Cx31;`Eukaryota; Metazoa; Chordata; Craniata; Vertebrata; Euteleostomi; Archosauria; Dinosauria; Saurischia; Theropoda; Coelurosauria; Aves; Neognathae; Galliformes; Phasianidae; Phasianinae; Gallus.	connexin 30.9 [Oncorhynchus kisutch]
c83811_g1_i3	contig18686	0	0	99.17	100	sp|Q5BJC4|CH033_DANRE`Q5BJC4`Q:215-382,H:41-213`56.98%ID`E:2e-45`RecName: Full=UPF0488 protein C8orf33 homolog;`Eukaryota; Metazoa; Chordata; Craniata; Vertebrata; Euteleostomi; Actinopterygii; Neopterygii; Teleostei; Ostariophysi; Cypriniformes; Cyprinidae; Danio.	hypothetical protein LOC541326 [Danio rerio]
c57801_g1_i1	contig18613	0	0	100	100	sp|Q9BQ67|GRWD1_HUMAN`Q9BQ67`Q:4-453,H:1-446`60.96%ID`E:5e-157`RecName: Full=Glutamate-rich WD repeat-containing protein 1;`Eukaryota; Metazoa; Chordata; Craniata; Vertebrata; Euteleostomi; Mammalia; Eutheria; Euarchontoglires; Primates; Haplorrhini; Catarrhini; Hominidae; Homo.	glutamate-rich WD repeat-containing protein 1 [Danio rerio]
c86490_g1_i5	contig02272	0	0	99.86	100	sp|Q62384|ZPR1_MOUSE`Q62384`Q:15-219,H:31-235`72.2%ID`E:4e-87`RecName: Full=Zinc finger protein ZPR1; AltName: Full=Zinc finger protein 259;`Eukaryota; Metazoa; Chordata; Craniata; Vertebrata; Euteleostomi; Mammalia; Eutheria; Euarchontoglires; Glires; Rodentia; Sciurognathi; Muroidea; Muridae; Murinae; Mus; Mus.	Zinc-finger protein ZPR1 [Osmerus mordax]
c54778_g1_i1	contig10934	0	0	99.82	99.82	sp|O13085|COX6A_ONCMY`O13085`Q:25-117,H:9-102`71.28%ID`E:7e-34`RecName: Full=Cytochrome c oxidase subunit 6A, mitochondrial; AltName: Full=Cytochrome c oxidase polypeptide VIa; Flags: Precursor;`Eukaryota; Metazoa; Chordata; Craniata; Vertebrata; Euteleostomi; Actinopterygii; Neopterygii; Teleostei; Euteleostei; Protacanthopterygii; Salmoniformes; Salmonidae; Salmoninae; Oncorhynchus.	Cytochrome c oxidase polypeptide VIa, mitochondrial precursor [Salmo salar]
c99482_g1_i3	contig02471	0	0	98.67	100	sp|P27628|TUFT1_BOVIN`P27628`Q:1-366,H:1-363`37.17%ID`E:7e-49`RecName: Full=Tuftelin; AltName: Full=Enamelin;`Eukaryota; Metazoa; Chordata; Craniata; Vertebrata; Euteleostomi; Mammalia; Eutheria; Laurasiatheria; Cetartiodactyla; Ruminantia; Pecora; Bovidae; Bovinae; Bos.	tuftelin [Danio rerio]
c98992_g1_i3	contig00653	0	0	98.15	95.88	sp|Q1LVN8|SELO_DANRE`Q1LVN8`Q:8-688,H:10-689`73.54%ID`E:0`RecName: Full=Selenoprotein O; Short=SelO;`Eukaryota; Metazoa; Chordata; Craniata; Vertebrata; Euteleostomi; Actinopterygii; Neopterygii; Teleostei; Ostariophysi; Cypriniformes; Cyprinidae; Danio.	unnamed protein product [Tetraodon nigroviridis]
c80155_g1_i3	contig05764	0	0	100	100	sp|Q0VBU9|PPC1A_MOUSE`Q0VBU9`Q:12-266,H:7-263`61.48%ID`E:7e-91`RecName: Full=Phosphatidate phosphatase PPAPDC1A; EC=3.1.3.4; AltName: Full=Phosphatidic acid phosphatase type 2 domain-containing protein 1A;`Eukaryota; Metazoa; Chordata; Craniata; Vertebrata; Euteleostomi; Mammalia; Eutheria; Euarchontoglires; Glires; Rodentia; Sciurognathi; Muroidea; Muridae; Murinae; Mus; Mus.	phosphatidate phosphatase PPAPDC1B [Danio rerio]
c95758_g1_i2	contig03855	0	0	98.96	100	sp|Q6ZS81|WDFY4_HUMAN`Q6ZS81`Q:6-628,H:107-723`43.45%ID`E:1e-129`RecName: Full=WD repeat- and FYVE domain-containing protein 4;`Eukaryota; Metazoa; Chordata; Craniata; Vertebrata; Euteleostomi; Mammalia; Eutheria; Euarchontoglires; Primates; Haplorrhini; Catarrhini; Hominidae; Homo.	PREDICTED: WD repeat- and FYVE domain-containing protein 4 [Danio rerio]
c89779_g1_i2	contig02219	0	0	97.47	100	sp|Q5RC69|DCTD_PONAB`Q5RC69`Q:26-189,H:9-166`59.39%ID`E:3e-50`RecName: Full=Deoxycytidylate deaminase; EC=3.5.4.12; AltName: Full=dCMP deaminase;`Eukaryota; Metazoa; Chordata; Craniata; Vertebrata; Euteleostomi; Mammalia; Eutheria; Euarchontoglires; Primates; Haplorrhini; Catarrhini; Hominidae; Pongo.	Deoxycytidylate deaminase [Esox lucius]
c95527_g1_i2	contig03961	0	0	99.51	100	sp|Q96EZ8|MCRS1_HUMAN`Q96EZ8`Q:1-473,H:1-462`77.17%ID`E:0`RecName: Full=Microspherule protein 1; AltName: Full=58 kDa microspherule protein; AltName: Full=Cell cycle-regulated factor p78; AltName: Full=INO80 complex subunit J; AltName: Full=MCRS2;`Eukaryota; Metazoa; Chordata; Craniata; Vertebrata; Euteleostomi; Mammalia; Eutheria; Euarchontoglires; Primates; Haplorrhini; Catarrhini; Hominidae; H…	microspherule protein 1 [Danio rerio]
c92010_g1_i1	contig20007	3e-88	2e-87	99.44	34.5	#N/A	#N/A
c89344_g1_i1	contig09487	0	0	99.25	100	sp|Q9QYM5|RND2_MOUSE`Q9QYM5`Q:1-229,H:1-227`79.04%ID`E:1e-100`RecName: Full=Rho-related GTP-binding protein RhoN; AltName: Full=Rho family GTPase 2; AltName: Full=Rho-related GTP-binding protein Rho7; AltName: Full=Rnd2; Flags: Precursor;`Eukaryota; Metazoa; Chordata; Craniata; Vertebrata; Euteleostomi; Mammalia; Eutheria; Euarchontoglires; Glires; Rodentia; Sciurognathi; Muroidea; Muridae; Murin…	Rho-related GTP-binding protein RhoN [Dicentrarchus labrax]
c92257_g1_i2	contig10171	0	0	97.25	64.84	#N/A	Transmembrane protein 66 [Salmo salar]
c55558_g1_i1	contig15004	2e-161	3e-160	99.68	59.54	#N/A	#N/A
c93822_g1_i3	contig08937	0	0	100	100	sp|A2A791|ZMYM4_MOUSE`A2A791`Q:19-335,H:1203-1549`55.59%ID`E:1e-111`RecName: Full=Zinc finger MYM-type protein 4; AltName: Full=Zinc finger protein 262;`Eukaryota; Metazoa; Chordata; Craniata; Vertebrata; Euteleostomi; Mammalia; Eutheria; Euarchontoglires; Glires; Rodentia; Sciurognathi; Muroidea; Muridae; Murinae; Mus; Mus.	PREDICTED: zinc finger MYM-type protein 4-like [Meleagris gallopavo]
c92231_g1_i1	contig02417	0	0	98.36	100	sp|Q03164|MLL1_HUMAN`Q03164`Q:1-347,H:1611-1959`79.43%ID`E:3e-164`RecName: Full=Histone-lysine N-methyltransferase MLL; EC=2.1.1.43; AltName: Full=ALL-1; AltName: Full=CXXC-type zinc finger protein 7; AltName: Full=Lysine N-methyltransferase 2A; Short=KMT2A; AltName: Full=Trithorax-like protein; AltName: Full=Zinc finger protein HRX; Contains: RecName: Full=MLL cleavage product N320; AltName: Ful…	PREDICTED: histone-lysine N-methyltransferase MLL [Nomascus leucogenys]
c92677_g1_i2	contig00915	0	0	99.16	100	sp|O70338|RNH1_MOUSE`O70338`Q:1-294,H:4-282`52.51%ID`E:5e-81`RecName: Full=Ribonuclease H1; Short=RNase H1; EC=3.1.26.4;`Eukaryota; Metazoa; Chordata; Craniata; Vertebrata; Euteleostomi; Mammalia; Eutheria; Euarchontoglires; Glires; Rodentia; Sciurognathi; Muroidea; Muridae; Murinae; Mus; Mus.	Ribonuclease H1 [Osmerus mordax]
c95797_g1_i3	contig16793	0	0	99.84	100	sp|Q96RT1|LAP2_HUMAN`Q96RT1`Q:1-223,H:1152-1412`60.54%ID`E:5e-80`RecName: Full=Protein LAP2; AltName: Full=Densin-180-like protein; AltName: Full=Erbb2-interacting protein; Short=Erbin;`Eukaryota; Metazoa; Chordata; Craniata; Vertebrata; Euteleostomi; Mammalia; Eutheria; Euarchontoglires; Primates; Haplorrhini; Catarrhini; Hominidae; Homo.	protein LAP2 [Danio rerio]
c63638_g1_i1	contig06626	4e-89	3e-88	99.44	64.16	#N/A	#N/A
c72756_g1_i1	contig19522	1e-180	7e-180	99.71	100	sp|Q02084|A33_PLEWA`Q02084`Q:1-142,H:482-625`47.22%ID`E:1e-32`RecName: Full=Zinc-binding protein A33;`Eukaryota; Metazoa; Chordata; Craniata; Vertebrata; Euteleostomi; Amphibia; Batrachia; Caudata; Salamandroidea; Salamandridae; Pleurodeles.	PREDICTED: zinc-binding protein A33-like [Xenopus (Silurana) tropicalis]
c99776_g1_i2	contig04022	0	0	99.9	100	sp|P20936|RASA1_HUMAN`P20936`Q:146-1045,H:150-1047`87.67%ID`E:0`RecName: Full=Ras GTPase-activating protein 1; Short=GAP; Short=GTPase-activating protein; Short=RasGAP; AltName: Full=Ras p21 protein activator; AltName: Full=p120GAP;`Eukaryota; Metazoa; Chordata; Craniata; Vertebrata; Euteleostomi; Mammalia; Eutheria; Euarchontoglires; Primates; Haplorrhini; Catarrhini; Hominidae; Homo.	unnamed protein product [Tetraodon nigroviridis]
c87794_g1_i2	contig16608	0	0	99.5	100	#N/A	#N/A
c97550_g1_i1	contig08371	0	0	100	100	sp|Q5F3C8|PKHO1_CHICK`Q5F3C8`Q:1-407,H:1-423`61.33%ID`E:5e-138`RecName: Full=Pleckstrin homology domain-containing family O member 1; Short=PH domain-containing family O member 1;`Eukaryota; Metazoa; Chordata; Craniata; Vertebrata; Euteleostomi; Archosauria; Dinosauria; Saurischia; Theropoda; Coelurosauria; Aves; Neognathae; Galliformes; Phasianidae; Phasianinae; Gallus.	PREDICTED: pleckstrin homology domain-containing family O member 1-like [Meleagris gallopavo]
c80962_g1_i1	contig00517	0	0	100	100	sp|Q5ZIT5|RAB10_CHICK`Q5ZIT5`Q:1-200,H:1-200`98.5%ID`E:2e-113`RecName: Full=Ras-related protein Rab-10;`Eukaryota; Metazoa; Chordata; Craniata; Vertebrata; Euteleostomi; Archosauria; Dinosauria; Saurischia; Theropoda; Coelurosauria; Aves; Neognathae; Galliformes; Phasianidae; Phasianinae; Gallus.	PREDICTED: ras-related protein Rab-10-like [Monodelphis domestica]
c98244_g3_i1	contig05307	0	0	99.74	86.26	sp|Q8VHE0|SEC63_MOUSE`Q8VHE0`Q:17-210,H:553-742`76.41%ID`E:5e-78`RecName: Full=Translocation protein SEC63 homolog;`Eukaryota; Metazoa; Chordata; Craniata; Vertebrata; Euteleostomi; Mammalia; Eutheria; Euarchontoglires; Glires; Rodentia; Sciurognathi; Muroidea; Muridae; Murinae; Mus; Mus.	translocation protein SEC63 homolog [Danio rerio]
c79620_g1_i1	contig01394	0	0	98.46	96.82	#N/A	#N/A
c94976_g1_i1	contig00242	0	0	99.97	100	sp|P15924|DESP_HUMAN`P15924`Q:184-802,H:2206-2821`63.77%ID`E:0`RecName: Full=Desmoplakin; Short=DP; AltName: Full=250/210 kDa paraneoplastic pemphigus antigen;`Eukaryota; Metazoa; Chordata; Craniata; Vertebrata; Euteleostomi; Mammalia; Eutheria; Euarchontoglires; Primates; Haplorrhini; Catarrhini; Hominidae; Homo.	PREDICTED: desmoplakin [Danio rerio]
c67258_g1_i1	contig00217	0	0	99.86	99.42	sp|O09117|SYPL1_MOUSE`O09117`Q:7-238,H:17-256`49.79%ID`E:4e-58`RecName: Full=Synaptophysin-like protein 1; AltName: Full=Pantophysin;`Eukaryota; Metazoa; Chordata; Craniata; Vertebrata; Euteleostomi; Mammalia; Eutheria; Euarchontoglires; Glires; Rodentia; Sciurognathi; Muroidea; Muridae; Murinae; Mus; Mus.	Synaptophysin-like protein 1 [Esox lucius]
c75802_g2_i2	contig04518	0	0	97.79	90.05	sp|Q63503|NR1D1_RAT`Q63503`Q:1-169,H:136-341`49.04%ID`E:2e-45`RecName: Full=Nuclear receptor subfamily 1 group D member 1; AltName: Full=Rev-erbA-alpha; AltName: Full=V-erbA-related protein 1; Short=EAR-1;`Eukaryota; Metazoa; Chordata; Craniata; Vertebrata; Euteleostomi; Mammalia; Eutheria; Euarchontoglires; Glires; Rodentia; Sciurognathi; Muroidea; Muridae; Murinae; Rattus.	PREDICTED: nuclear receptor subfamily 1 group D member 2-like, partial [Anolis carolinensis]
c55886_g1_i1	contig04620	0	0	99.81	89.73	sp|A3QK16|ERLN2_DANRE`A3QK16`Q:4-330,H:3-329`85.93%ID`E:4e-165`RecName: Full=Erlin-2; AltName: Full=Endoplasmic reticulum lipid raft-associated protein 2;`Eukaryota; Metazoa; Chordata; Craniata; Vertebrata; Euteleostomi; Actinopterygii; Neopterygii; Teleostei; Ostariophysi; Cypriniformes; Cyprinidae; Danio.	Erlin-2 [Salmo salar]
c89378_g1_i1	contig06235	0	0	100	100	sp|Q5ZMC0|EDF1_CHICK`Q5ZMC0`Q:1-148,H:1-148`89.19%ID`E:5e-73`RecName: Full=Endothelial differentiation-related factor 1 homolog; Short=EDF-1;`Eukaryota; Metazoa; Chordata; Craniata; Vertebrata; Euteleostomi; Archosauria; Dinosauria; Saurischia; Theropoda; Coelurosauria; Aves; Neognathae; Galliformes; Phasianidae; Phasianinae; Gallus.	Endothelial differentiation-related factor 1 homolog [Salmo salar]
c70790_g1_i2	contig12351	0	0	98.83	100	sp|Q9QXB9|DRG2_MOUSE`Q9QXB9`Q:1-364,H:1-364`91.76%ID`E:0`RecName: Full=Developmentally-regulated GTP-binding protein 2; Short=DRG-2;`Eukaryota; Metazoa; Chordata; Craniata; Vertebrata; Euteleostomi; Mammalia; Eutheria; Euarchontoglires; Glires; Rodentia; Sciurognathi; Muroidea; Muridae; Murinae; Mus; Mus.	developmentally-regulated GTP-binding protein 2 [Ictalurus punctatus]
c89731_g1_i2	contig17991	0	0	100	100	sp|Q08C92|TYW1_DANRE`Q08C92`Q:35-745,H:1-730`72.48%ID`E:0`RecName: Full=tRNA wybutosine-synthesizing protein 1 homolog; AltName: Full=Radical S-adenosyl methionine and flavodoxin domain-containing protein 1; AltName: Full=tRNA-yW-synthesizing protein;`Eukaryota; Metazoa; Chordata; Craniata; Vertebrata; Euteleostomi; Actinopterygii; Neopterygii; Teleostei; Ostariophysi; Cypriniformes; Cyprinidae; …	tRNA wybutosine-synthesizing protein 1 homolog [Danio rerio]
c67424_g2_i1	contig01416	0	0	99.86	100	#N/A	#N/A
c96621_g1_i1	contig09172	0	0	99.47	91.08	#N/A	#N/A
c94330_g1_i2	contig04694	0	0	99.62	100	sp|Q8NBP0|TTC13_HUMAN`Q8NBP0`Q:25-827,H:44-859`77.33%ID`E:0`RecName: Full=Tetratricopeptide repeat protein 13; Short=TPR repeat protein 13;`Eukaryota; Metazoa; Chordata; Craniata; Vertebrata; Euteleostomi; Mammalia; Eutheria; Euarchontoglires; Primates; Haplorrhini; Catarrhini; Hominidae; Homo.	hypothetical protein LOC100170789 [Danio rerio]
c92955_g2_i2	contig16704	0	0	94.86	100	sp|A1L252|RANB9_DANRE`A1L252`Q:1-260,H:351-597`72.73%ID`E:2e-101`RecName: Full=Ran-binding protein 9; Short=RanBP9;`Eukaryota; Metazoa; Chordata; Craniata; Vertebrata; Euteleostomi; Actinopterygii; Neopterygii; Teleostei; Ostariophysi; Cypriniformes; Cyprinidae; Danio.	ran binding protein 9 [Oryzias latipes]
c82903_g2_i1	contig13835	1e-132	3e-131	99.23	47.37	#N/A	#N/A
c86124_g1_i3	contig08799	0	0	100	100	sp|Q14449|GRB14_HUMAN`Q14449`Q:2-450,H:85-540`68.42%ID`E:0`RecName: Full=Growth factor receptor-bound protein 14; AltName: Full=GRB14 adapter protein;`Eukaryota; Metazoa; Chordata; Craniata; Vertebrata; Euteleostomi; Mammalia; Eutheria; Euarchontoglires; Primates; Haplorrhini; Catarrhini; Hominidae; Homo.	PREDICTED: growth factor receptor-bound protein 14-like [Danio rerio]
c91387_g3_i1	contig12644	0	0	99.83	98.2	#N/A	#N/A
c87709_g3_i4	contig18115	0	0	99.86	100	sp|P61589|RHOA_RAT`P61589`Q:1-193,H:1-193`97.41%ID`E:8e-109`RecName: Full=Transforming protein RhoA; Flags: Precursor;`Eukaryota; Metazoa; Chordata; Craniata; Vertebrata; Euteleostomi; Mammalia; Eutheria; Euarchontoglires; Glires; Rodentia; Sciurognathi; Muroidea; Muridae; Murinae; Rattus.	Transforming protein RhoA precursor [Salmo salar]
c100062_g2_i1	contig14931	0	0	99.08	96.7	sp|Q7ZWR2|SYCC_XENLA`Q7ZWR2`Q:8-745,H:8-745`77.97%ID`E:0`RecName: Full=Cysteine--tRNA ligase, cytoplasmic; EC=6.1.1.16; AltName: Full=Cysteinyl-tRNA synthetase; Short=CysRS;`Eukaryota; Metazoa; Chordata; Craniata; Vertebrata; Euteleostomi; Amphibia; Batrachia; Anura; Pipoidea; Pipidae; Xenopodinae; Xenopus; Xenopus.	Cysteinyl-tRNA synthetase, cytoplasmic [Salmo salar]
c99591_g1_i5	contig18700	2e-88	1e-87	85.85	98.71	sp|Q8TDB6|DTX3L_HUMAN`Q8TDB6`Q:31-216,H:545-740`37.93%ID`E:1e-26`RecName: Full=E3 ubiquitin-protein ligase DTX3L; EC=6.3.2.-; AltName: Full=B-lymphoma- and BAL-associated protein; AltName: Full=Protein deltex-3-like; AltName: Full=Rhysin-2; Short=Rhysin2;`Eukaryota; Metazoa; Chordata; Craniata; Vertebrata; Euteleostomi; Mammalia; Eutheria; Euarchontoglires; Primates; Haplorrhini; Catarrhini; Homi…	PREDICTED: e3 ubiquitin-protein ligase DTX3L-like [Anolis carolinensis]
c80087_g1_i3	contig11628	6e-151	2e-150	98.67	100	.	#N/A
c93184_g1_i2	contig19378	0	0	99.82	100	sp|Q8NI36|WDR36_HUMAN`Q8NI36`Q:6-894,H:64-951`67.56%ID`E:0`RecName: Full=WD repeat-containing protein 36; AltName: Full=T-cell activation WD repeat-containing protein; Short=TA-WDRP;`Eukaryota; Metazoa; Chordata; Craniata; Vertebrata; Euteleostomi; Mammalia; Eutheria; Euarchontoglires; Primates; Haplorrhini; Catarrhini; Hominidae; Homo.	Wdr36 protein [Mus musculus]
c69296_g1_i1	contig10006	0	0	98.67	100	#N/A	Ubiquinol-cytochrome c reductase complex 6.4 kDa protein [Osmerus mordax]
c99461_g1_i1	contig06017	0	0	99.68	100	sp|Q15155|NOMO1_HUMAN`Q15155`Q:2-1207,H:18-1221`72.37%ID`E:0`RecName: Full=Nodal modulator 1; AltName: Full=pM5 protein; Flags: Precursor;`Eukaryota; Metazoa; Chordata; Craniata; Vertebrata; Euteleostomi; Mammalia; Eutheria; Euarchontoglires; Primates; Haplorrhini; Catarrhini; Hominidae; Homo.	#N/A
c98657_g3_i2	contig13395	0	0	98.28	78.99	#N/A	#N/A
c89120_g1_i1	contig15831	0	0	99.3	63.44	#N/A	PREDICTED: WD repeat and SOCS box-containing protein 2 [Danio rerio]
c96416_g1_i2	contig16102	0	0	100	100	sp|P45973|CBX5_HUMAN`P45973`Q:1-159,H:36-191`65.64%ID`E:2e-53`RecName: Full=Chromobox protein homolog 5; AltName: Full=Antigen p25; AltName: Full=Heterochromatin protein 1 homolog alpha; Short=HP1 alpha;`Eukaryota; Metazoa; Chordata; Craniata; Vertebrata; Euteleostomi; Mammalia; Eutheria; Euarchontoglires; Primates; Haplorrhini; Catarrhini; Hominidae; Homo.	Cbx5 [Haplochromis burtoni]
c84550_g1_i1	contig01678	0	0	99.93	100	sp|Q6P864|K1C18_XENTR`Q6P864`Q:6-420,H:23-419`46.67%ID`E:1e-95`RecName: Full=Keratin, type I cytoskeletal 18; AltName: Full=Cytokeratin-18; Short=CK-18; AltName: Full=Keratin-18; Short=K18;`Eukaryota; Metazoa; Chordata; Craniata; Vertebrata; Euteleostomi; Amphibia; Batrachia; Anura; Pipoidea; Pipidae; Xenopodinae; Xenopus; Silurana.	hypothetical protein LOC100135296 [Xenopus (Silurana) tropicalis]
c31618_g1_i2	contig09150	0	0	100	97.73	sp|Q9JI48|PLAC8_MOUSE`Q9JI48`Q:26-132,H:4-112`50%ID`E:5e-23`RecName: Full=Placenta-specific gene 8 protein; AltName: Full=Onzin; AltName: Full=Protein C15;`Eukaryota; Metazoa; Chordata; Craniata; Vertebrata; Euteleostomi; Mammalia; Eutheria; Euarchontoglires; Glires; Rodentia; Sciurognathi; Muroidea; Muridae; Murinae; Mus; Mus.	Placenta-specific gene 8 protein [Anoplopoma fimbria]
c81754_g1_i1	contig09052	0	0	97.05	100	#N/A	#N/A
c88217_g1_i3	contig10841	0	0	95.95	86.56	#N/A	PREDICTED: hypothetical protein LOC100614510 [Pan troglodytes]
c96225_g2_i1	contig07233	0	0	99.39	100	#N/A	#N/A
c92114_g1_i4	contig18321	0	0	99.64	100	.	transmembrane protein 116 [Danio rerio]
c90823_g1_i1	contig15648	0	0	97.09	100	#N/A	PREDICTED: similar to predicted protein [Hydra magnipapillata]
c92472_g3_i20	contig03810	0	0	100	100	sp|Q14765|STAT4_HUMAN`Q14765`Q:1-353,H:377-737`53.17%ID`E:1e-104`RecName: Full=Signal transducer and activator of transcription 4;`Eukaryota; Metazoa; Chordata; Craniata; Vertebrata; Euteleostomi; Mammalia; Eutheria; Euarchontoglires; Primates; Haplorrhini; Catarrhini; Hominidae; Homo.	novel protein similar to H.sapiens STAT4, signal transducer and activator of transcription 4 (STAT4) [Danio rerio]
c99914_g1_i3	contig18481	5e-110	5e-110	100	100	sp|P83510|TNIK_MOUSE`P83510`Q:480-1030,H:495-1068`69.19%ID`E:0`RecName: Full=Traf2 and NCK-interacting protein kinase; EC=2.7.11.1;`Eukaryota; Metazoa; Chordata; Craniata; Vertebrata; Euteleostomi; Mammalia; Eutheria; Euarchontoglires; Glires; Rodentia; Sciurognathi; Muroidea; Muridae; Murinae; Mus; Mus.	TRAF2 and NCK interacting kinase b [Danio rerio]
c97899_g1_i2	contig19256	0	0	98.51	100	sp|Q1LY46|LETM1_DANRE`Q1LY46`Q:1-679,H:1-667`78.15%ID`E:0`RecName: Full=LETM1 and EF-hand domain-containing protein 1, mitochondrial; AltName: Full=Leucine zipper-EF-hand-containing transmembrane protein 1; Flags: Precursor;`Eukaryota; Metazoa; Chordata; Craniata; Vertebrata; Euteleostomi; Actinopterygii; Neopterygii; Teleostei; Ostariophysi; Cypriniformes; Cyprinidae; Danio.	RecName: Full=LETM1 and EF-hand domain-containing protein 1, mitochondrial; AltName: Full=Leucine zipper-EF-hand-containing transmembrane protein 1; Flags: Precursor_x0001_gi|220679089|emb|CAX14247.1| novel protein similar to vertebrate leucine zipper-EF-hand containing transmembrane protein 1 (LETM1, zgc:109969) [Danio rerio]
c81177_g1_i2	contig13974	3e-124	6e-123	98.41	46.92	#N/A	#N/A
c89916_g1_i2	contig07398	0	0	100	100	sp|Q95L74|CY24B_BISBI`Q95L74`Q:40-603,H:1-570`67.6%ID`E:0`RecName: Full=Cytochrome b-245 heavy chain; EC=1.-.-.-; AltName: Full=CGD91-phox; AltName: Full=Cytochrome b(558) subunit beta; Short=Cytochrome b558 subunit beta; AltName: Full=Heme-binding membrane glycoprotein gp91phox; AltName: Full=Neutrophil cytochrome b 91 kDa polypeptide; AltName: Full=gp91-1; AltName: Full=gp91-phox; AltName: Full…	gp91phox protein [Takifugu rubripes]
c77697_g1_i1	contig14694	0	0	99.48	97.95	#N/A	#N/A
c97122_g1_i1	contig02920	0	0	99.21	100	sp|Q5T0D9|TPRGL_HUMAN`Q5T0D9`Q:50-281,H:40-272`78.11%ID`E:1e-109`RecName: Full=Tumor protein p63-regulated gene 1-like protein; AltName: Full=Mossy fiber terminal-associated vertebrate-specific presynaptic protein; AltName: Full=Protein FAM79A;`Eukaryota; Metazoa; Chordata; Craniata; Vertebrata; Euteleostomi; Mammalia; Eutheria; Euarchontoglires; Primates; Haplorrhini; Catarrhini; Hominidae; Homo.	PREDICTED: tumor protein p63 regulated 1-like [Danio rerio]
c98320_g2_i1	contig06018	0	0	99.54	97.25	sp|Q9I8E6|COPG2_TAKRU`Q9I8E6`Q:1-873,H:1-873`96.91%ID`E:0`RecName: Full=Coatomer subunit gamma-2; AltName: Full=Gamma-2-coat protein; Short=Gamma-2-COP;`Eukaryota; Metazoa; Chordata; Craniata; Vertebrata; Euteleostomi; Actinopterygii; Neopterygii; Teleostei; Euteleostei; Neoteleostei; Acanthomorpha; Acanthopterygii; Percomorpha; Tetraodontiformes; Tetradontoidea; Tetraodontidae; Takifugu.	RecName: Full=Coatomer subunit gamma-2; AltName: Full=Gamma-2-coat protein; Short=Gamma-2-COP_x0001_gi|8926697|emb|CAB96534.1| coatomer protein gamma 2-subunit [Takifugu rubripes]
c90774_g1_i1	contig08986	0	0	98.95	100	sp|Q9Y5N5|HEMK2_HUMAN`Q9Y5N5`Q:21-229,H:8-214`65.55%ID`E:1e-75`RecName: Full=HemK methyltransferase family member 2; EC=2.1.1.-; AltName: Full=M.HsaHemK2P; AltName: Full=N(6)-adenine-specific DNA methyltransferase 1;`Eukaryota; Metazoa; Chordata; Craniata; Vertebrata; Euteleostomi; Mammalia; Eutheria; Euarchontoglires; Primates; Haplorrhini; Catarrhini; Hominidae; Homo.	N6-adenine-specific DNA methyltransferase 1 [Salmo salar]
c82407_g1_i2	contig07539	0	0	99.67	52.98	sp|P22695|QCR2_HUMAN`P22695`Q:43-315,H:37-309`71.79%ID`E:1e-116`RecName: Full=Cytochrome b-c1 complex subunit 2, mitochondrial; AltName: Full=Complex III subunit 2; AltName: Full=Core protein II; AltName: Full=Ubiquinol-cytochrome-c reductase complex core protein 2; Flags: Precursor;`Eukaryota; Metazoa; Chordata; Craniata; Vertebrata; Euteleostomi; Mammalia; Eutheria; Euarchontoglires; Primates; …	Cytochrome b-c1 complex subunit 2, mitochondrial precursor [Salmo salar]
c98148_g1_i4	contig01235	0	0	99.41	100	sp|Q80X90|FLNB_MOUSE`Q80X90`Q:9-401,H:2210-2602`75.32%ID`E:4e-179`RecName: Full=Filamin-B; Short=FLN-B; AltName: Full=ABP-280-like protein; AltName: Full=Actin-binding-like protein; AltName: Full=Beta-filamin;`Eukaryota; Metazoa; Chordata; Craniata; Vertebrata; Euteleostomi; Mammalia; Eutheria; Euarchontoglires; Glires; Rodentia; Sciurognathi; Muroidea; Muridae; Murinae; Mus; Mus.	PREDICTED: filamin-A-like, partial [Danio rerio]
c59260_g1_i1	contig02443	0	0	99.66	100	#N/A	#N/A
c97194_g1_i13	contig02097	0	0	99.63	100	.	PREDICTED: similar to hCG2012502 [Ornithorhynchus anatinus]
c93669_g4_i3	contig09664	0	0	97.56	100	#N/A	#N/A
c74452_g1_i1	contig12146	0	0	99.91	98.67	#N/A	#N/A
c97490_g1_i7	contig05314	0	0	99.68	100	sp|Q9WV92|E41L3_MOUSE`Q9WV92`Q:1-379,H:118-496`86.02%ID`E:0`RecName: Full=Band 4.1-like protein 3; AltName: Full=4.1B; AltName: Full=Differentially expressed in adenocarcinoma of the lung protein 1; Short=DAL-1; Short=DAL1P; Short=mDAL-1;`Eukaryota; Metazoa; Chordata; Craniata; Vertebrata; Euteleostomi; Mammalia; Eutheria; Euarchontoglires; Glires; Rodentia; Sciurognathi; Muroidea; Muridae; Murin…	#N/A
c94007_g2_i3	contig15947	0	0	99.08	100	sp|Q2NL57|UB10A_XENLA`Q2NL57`Q:1-469,H:337-791`77.19%ID`E:0`RecName: Full=Ubiquitin carboxyl-terminal hydrolase 10-A; EC=3.4.19.12; AltName: Full=Deubiquitinating enzyme 10-A; AltName: Full=Ubiquitin thioesterase 10-A; AltName: Full=Ubiquitin-specific-processing protease 10-A;`Eukaryota; Metazoa; Chordata; Craniata; Vertebrata; Euteleostomi; Amphibia; Batrachia; Anura; Pipoidea; Pipidae; Xenopodi…	PREDICTED: ubiquitin carboxyl-terminal hydrolase 10 isoform 1 [Danio rerio]
c28060_g1_i1	contig04474	0	0	99.67	100	sp|O43150|ASAP2_HUMAN`O43150`Q:8-134,H:892-1006`54.69%ID`E:7e-30`RecName: Full=Arf-GAP with SH3 domain, ANK repeat and PH domain-containing protein 2; AltName: Full=Development and differentiation-enhancing factor 2; AltName: Full=Paxillin-associated protein with ARF GAP activity 3; Short=PAG3; AltName: Full=Pyk2 C-terminus-associated protein; Short=PAP;`Eukaryota; Metazoa; Chordata; Craniata; Ve…	unnamed protein product [Tetraodon nigroviridis]
c94443_g1_i7	contig16135	7e-123	9e-123	98.79	100	sp|P25980|UBF1B_XENLA`P25980`Q:1-613,H:1-609`63.31%ID`E:0`RecName: Full=Nucleolar transcription factor 1-B; AltName: Full=Upstream-binding factor 1-B; Short=UBF-1-B; Short=xUBF-2;`Eukaryota; Metazoa; Chordata; Craniata; Vertebrata; Euteleostomi; Amphibia; Batrachia; Anura; Pipoidea; Pipidae; Xenopodinae; Xenopus; Xenopus.	novel protein similar to upstream binding transcription factor, RNA polymerase I (ubtf, zgc:63557) [Danio rerio]
c54742_g1_i1	contig10679	0	0	99.32	55.32	#N/A	#N/A
c92961_g3_i1	contig15157	0	0	97.73	100	#N/A	#N/A
c99189_g1_i1	contig02306	0	0	99.75	100	sp|Q63028|ADDA_RAT`Q63028`Q:1-629,H:1-637`79.75%ID`E:0`RecName: Full=Alpha-adducin; AltName: Full=Erythrocyte adducin subunit alpha;`Eukaryota; Metazoa; Chordata; Craniata; Vertebrata; Euteleostomi; Mammalia; Eutheria; Euarchontoglires; Glires; Rodentia; Sciurognathi; Muroidea; Muridae; Murinae; Rattus.	novel protein similar to human alpha adducin 1 (ADD1) [Danio rerio]
c78905_g1_i1	contig02919	0	0	97.97	59.48	#N/A	#N/A
c98492_g1_i4	contig07812	0	0	99.05	100	sp|Q28IT1|ERLEC_XENTR`Q28IT1`Q:1-344,H:151-481`71.22%ID`E:3e-144`RecName: Full=Endoplasmic reticulum lectin 1; AltName: Full=ER lectin; Short=Erlectin; Flags: Precursor;`Eukaryota; Metazoa; Chordata; Craniata; Vertebrata; Euteleostomi; Amphibia; Batrachia; Anura; Pipoidea; Pipidae; Xenopodinae; Xenopus; Silurana.	endoplasmic reticulum lectin 1 [Danio rerio]
c91906_g1_i1	contig16597	0	0	99.64	100	sp|O75844|FACE1_HUMAN`O75844`Q:2-472,H:7-474`80.68%ID`E:0`RecName: Full=CAAX prenyl protease 1 homolog; EC=3.4.24.84; AltName: Full=Farnesylated proteins-converting enzyme 1; Short=FACE-1; AltName: Full=Prenyl protein-specific endoprotease 1; AltName: Full=Zinc metalloproteinase Ste24 homolog;`Eukaryota; Metazoa; Chordata; Craniata; Vertebrata; Euteleostomi; Mammalia; Eutheria; Euarchontoglires; …	novel protein (zgc:55655) [Danio rerio]
c86993_g2_i1	contig01059	0	0	99.87	97.38	#N/A	Peptidyl-prolyl cis-trans isomerase, mitochondrial precursor [Osmerus mordax]
c92853_g2_i1	contig14691	3e-142	7e-141	99.28	68.91	#N/A	unnamed protein product [Tetraodon nigroviridis]
c97100_g3_i1	contig03897	0	0	99.16	100	sp|Q96PM5|ZN363_HUMAN`Q96PM5`Q:4-242,H:16-253`68.62%ID`E:9e-98`RecName: Full=RING finger and CHY zinc finger domain-containing protein 1; EC=6.3.2.-; AltName: Full=Androgen receptor N-terminal-interacting protein; AltName: Full=CH-rich-interacting match with PLAG1; AltName: Full=E3 ubiquitin-protein ligase Pirh2; AltName: Full=RING finger protein 199; AltName: Full=Zinc finger protein 363; AltNam…	novel protein similar to vertebrate ring finger and CHY zinc finger domain containing 1 (RCHY1) (zgc:101128) [Danio rerio]
c99740_g4_i2	contig06620	0	0	90.59	94.62	sp|Q4H4B6|SCRIB_DANRE`Q4H4B6`Q:17-712,H:982-1666`70.35%ID`E:0`RecName: Full=Protein scribble homolog; AltName: Full=Scribble1;`Eukaryota; Metazoa; Chordata; Craniata; Vertebrata; Euteleostomi; Actinopterygii; Neopterygii; Teleostei; Ostariophysi; Cypriniformes; Cyprinidae; Danio.	Protein scribble homolog [Dicentrarchus labrax]
c70901_g1_i2	contig00422	0	0	100	70.69	#N/A	NF-kappa-B-activating protein [Danio rerio]
c98396_g1_i1	contig01787	0	0	98.81	100	sp|P52429|DGKE_HUMAN`P52429`Q:20-560,H:22-561`70.53%ID`E:0`RecName: Full=Diacylglycerol kinase epsilon; Short=DAG kinase epsilon; EC=2.7.1.107; AltName: Full=Diglyceride kinase epsilon; Short=DGK-epsilon;`Eukaryota; Metazoa; Chordata; Craniata; Vertebrata; Euteleostomi; Mammalia; Eutheria; Euarchontoglires; Primates; Haplorrhini; Catarrhini; Hominidae; Homo.	#N/A
c88211_g2_i1	contig16097	0	0	98.61	100	#N/A	#N/A
c98573_g1_i3	contig01970	0	0	98.27	100	sp|Q14542|S29A2_HUMAN`Q14542`Q:4-458,H:3-450`53.55%ID`E:8e-110`RecName: Full=Equilibrative nucleoside transporter 2; AltName: Full=36 kDa nucleolar protein HNP36; AltName: Full=Delayed-early response protein 12; AltName: Full=Equilibrative nitrobenzylmercaptopurine riboside-insensitive nucleoside transporter; Short=Equilibrative NBMPR-insensitive nucleoside transporter; AltName: Full=Hydrophobic …	PREDICTED: equilibrative nucleoside transporter 2-like [Danio rerio]
c92890_g1_i7	contig05868	0	0	99.87	100	sp|Q8IZF5|GP113_HUMAN`Q8IZF5`Q:171-491,H:714-1031`41.95%ID`E:2e-67`RecName: Full=Probable G-protein coupled receptor 113; AltName: Full=G-protein coupled receptor PGR23; Flags: Precursor;`Eukaryota; Metazoa; Chordata; Craniata; Vertebrata; Euteleostomi; Mammalia; Eutheria; Euarchontoglires; Primates; Haplorrhini; Catarrhini; Hominidae; Homo.	PREDICTED: probable G-protein coupled receptor 113 [Danio rerio]
c95470_g1_i9	contig17974	0	0	100	100	#N/A	glutamine-rich protein 1 [Danio rerio]
c74719_g2_i1	contig19952	0	7e-180	99.71	98.85	#N/A	hypothetical protein SORBIDRAFT_02g033135 [Sorghum bicolor]
c84919_g2_i2	contig09544	0	0	99.45	100	#N/A	PREDICTED: wu:fc48e01 [Danio rerio]
c100033_g1_i1	contig11902	0	0	94.95	61.5	#N/A	#N/A
c98324_g2_i1	contig14231	0	0	98.36	100	#N/A	#N/A
c97707_g1_i2	contig02960	0	0	99.38	100	#N/A	#N/A
c91477_g2_i3	contig17020	0	0	99	100	#N/A	exosome complex exonuclease RRP40 [Danio rerio]
c88905_g1_i1	contig04644	0	0	98.56	99.73	#N/A	#N/A
c81213_g1_i1	contig03499	0	0	98.62	100	#N/A	#N/A
c87573_g2_i1	contig02952	0	0	98.76	62.99	#N/A	#N/A
c95336_g2_i3	contig01004	2e-125	5e-125	98.8	100	.	#N/A
c93776_g1_i2	contig04181	6e-177	9e-176	98.84	66.16	#N/A	#N/A
c96424_g1_i4	contig06648	0	0	99.61	100	#N/A	unnamed protein product [Tetraodon nigroviridis]
c75085_g1_i3	contig10241	0	0	99.37	51.08	#N/A	#N/A
c97193_g3_i1	contig01887	0	0	100	98.74	#N/A	#N/A
c76405_g1_i1	contig01913	0	0	100	100	#N/A	Mitogen-activated protein-binding protein-interacting protein [Anoplopoma fimbria]
c85273_g2_i1	contig19395	1e-160	2e-159	96.51	49.78	#N/A	#N/A
c93054_g1_i2	contig07844	0	0	99.42	100	sp|Q5XFW8|SEC13_RAT`Q5XFW8`Q:1-320,H:1-322`89.44%ID`E:2e-170`RecName: Full=Protein SEC13 homolog; AltName: Full=SEC13-like protein 1;`Eukaryota; Metazoa; Chordata; Craniata; Vertebrata; Euteleostomi; Mammalia; Eutheria; Euarchontoglires; Glires; Rodentia; Sciurognathi; Muroidea; Muridae; Murinae; Rattus.	protein SEC13 homolog [Salmo salar]
c90884_g1_i6	contig00466	0	0	99.86	50.33	sp|Q1LUV9|M1I1B_DANRE`Q1LUV9`Q:1-132,H:1-123`67.65%ID`E:3e-42`RecName: Full=Mid1-interacting protein 1-B;`Eukaryota; Metazoa; Chordata; Craniata; Vertebrata; Euteleostomi; Actinopterygii; Neopterygii; Teleostei; Ostariophysi; Cypriniformes; Cyprinidae; Danio.	Mid1-interacting protein 1 [Osmerus mordax]
c87718_g1_i2	contig01583	0	0	99.92	100	sp|Q90678|PAFA_CHICK`Q90678`Q:46-432,H:39-418`59.28%ID`E:7e-138`RecName: Full=Platelet-activating factor acetylhydrolase; Short=PAF acetylhydrolase; EC=3.1.1.47; AltName: Full=1-alkyl-2-acetylglycerophosphocholine esterase; AltName: Full=2-acetyl-1-alkylglycerophosphocholine esterase; AltName: Full=LDL-associated phospholipase A2; Short=LDL-PLA(2); AltName: Full=PAF 2-acylhydrolase; Flags: Precur…	novel protein similar to vertebrate phospholipase A2, group VII (platelet-activating factor acetylhydrolase, plasma (PLA2G7) [Danio rerio]
c90984_g1_i1	contig03518	0	0	99.43	100	sp|P56542|DNS2A_MOUSE`P56542`Q:18-371,H:17-349`43.7%ID`E:4e-79`RecName: Full=Deoxyribonuclease-2-alpha; EC=3.1.22.1; AltName: Full=Acid DNase; AltName: Full=Deoxyribonuclease II alpha; Short=DNase II alpha; AltName: Full=Lysosomal DNase II; Flags: Precursor;`Eukaryota; Metazoa; Chordata; Craniata; Vertebrata; Euteleostomi; Mammalia; Eutheria; Euarchontoglires; Glires; Rodentia; Sciurognathi; Muro…	deoxyribonuclease-2-alpha [Danio rerio]
c93538_g1_i2	contig00149	0	0	99.69	100	sp|P35659|DEK_HUMAN`P35659`Q:54-211,H:53-211`49.06%ID`E:2e-38`RecName: Full=Protein DEK;`Eukaryota; Metazoa; Chordata; Craniata; Vertebrata; Euteleostomi; Mammalia; Eutheria; Euarchontoglires; Primates; Haplorrhini; Catarrhini; Hominidae; Homo.	PREDICTED: protein DEK-like [Monodelphis domestica]
c92347_g1_i4	contig15279	0	0	99.09	100	sp|Q92820|GGH_HUMAN`Q92820`Q:31-316,H:33-317`52.8%ID`E:1e-87`RecName: Full=Gamma-glutamyl hydrolase; EC=3.4.19.9; AltName: Full=Conjugase; AltName: Full=GH; AltName: Full=Gamma-Glu-X carboxypeptidase; Flags: Precursor;`Eukaryota; Metazoa; Chordata; Craniata; Vertebrata; Euteleostomi; Mammalia; Eutheria; Euarchontoglires; Primates; Haplorrhini; Catarrhini; Hominidae; Homo.	LOC496099 protein [Xenopus laevis]
c97948_g4_i1	contig01432	0	0	98.69	95.07	#N/A	#N/A
c99921_g1_i1	contig03064	0	0	99.26	78.25	sp|P55292|DSC2_MOUSE`P55292`Q:70-575,H:118-632`43.74%ID`E:2e-112`RecName: Full=Desmocollin-2; AltName: Full=Epithelial type 2 desmocollin; Flags: Precursor;`Eukaryota; Metazoa; Chordata; Craniata; Vertebrata; Euteleostomi; Mammalia; Eutheria; Euarchontoglires; Glires; Rodentia; Sciurognathi; Muroidea; Muridae; Murinae; Mus; Mus.	unnamed protein product [Tetraodon nigroviridis]
c95342_g2_i1	contig22937	6e-173	9e-172	99.7	46.22	#N/A	unnamed protein product [Oikopleura dioica]
c81443_g2_i2	contig05355	0	0	100	100	sp|Q9UHV5|RPGFL_HUMAN`Q9UHV5`Q:1-454,H:206-658`61.45%ID`E:1e-159`RecName: Full=Rap guanine nucleotide exchange factor-like 1; AltName: Full=Link guanine nucleotide exchange factor II; Short=Link GEFII;`Eukaryota; Metazoa; Chordata; Craniata; Vertebrata; Euteleostomi; Mammalia; Eutheria; Euarchontoglires; Primates; Haplorrhini; Catarrhini; Hominidae; Homo.	PREDICTED: rap guanine nucleotide exchange factor-like 1-like [Danio rerio]
c82884_g1_i2	contig11394	0	0	99.92	100	sp|Q8BMB3|IF4E2_MOUSE`Q8BMB3`Q:2-220,H:3-222`78.18%ID`E:2e-102`RecName: Full=Eukaryotic translation initiation factor 4E type 2; Short=eIF-4E type 2; Short=eIF4E type 2; Short=eIF4E-2; Short=mRNA cap-binding protein type 2; AltName: Full=Eukaryotic translation initiation factor 4E-like 3; AltName: Full=eIF4E-like protein 4E-LP;`Eukaryota; Metazoa; Chordata; Craniata; Vertebrata; Euteleostomi; Mam…	eukaryotic translation initiation factor 4E type 2 [Danio rerio]
c91162_g1_i2	contig02686	0	0	99.24	76.09	#N/A	#N/A
c83252_g1_i2	contig04263	0	0	100	100	sp|Q503P5|MFSD7_DANRE`Q503P5`Q:3-359,H:117-467`62.18%ID`E:8e-107`RecName: Full=Major facilitator superfamily domain-containing protein 7;`Eukaryota; Metazoa; Chordata; Craniata; Vertebrata; Euteleostomi; Actinopterygii; Neopterygii; Teleostei; Ostariophysi; Cypriniformes; Cyprinidae; Danio.	major facilitator superfamily domain-containing protein 7 [Danio rerio]
c93458_g2_i1	contig16836	0	0	98.84	99.71	#N/A	#N/A
c96515_g2_i1	contig09191	0	0	99.93	100	sp|Q5BKL8|XIAP_XENTR`Q5BKL8`Q:80-504,H:38-492`42.89%ID`E:6e-106`RecName: Full=E3 ubiquitin-protein ligase XIAP; EC=6.3.2.-; AltName: Full=Baculoviral IAP repeat-containing protein 4; AltName: Full=X-linked inhibitor of apoptosis protein; Short=X-linked IAP;`Eukaryota; Metazoa; Chordata; Craniata; Vertebrata; Euteleostomi; Amphibia; Batrachia; Anura; Pipoidea; Pipidae; Xenopodinae; Xenopus; Silura…	Baculoviral IAP repeat-containing protein 4 [Salmo salar]
c91580_g2_i2	contig07833	0	0	99.05	83.73	#N/A	PREDICTED: similar to KH domain containing, RNA binding, signal transduction associated 1, partial [Taeniopygia guttata]
c94154_g1_i3	contig08731	0	0	100	100	sp|P25285|GCST_BOVIN`P25285`Q:34-126,H:18-110`67.74%ID`E:9e-35`RecName: Full=Aminomethyltransferase, mitochondrial; EC=2.1.2.10; AltName: Full=Glycine cleavage system T protein; Short=GCVT; Flags: Precursor;`Eukaryota; Metazoa; Chordata; Craniata; Vertebrata; Euteleostomi; Mammalia; Eutheria; Laurasiatheria; Cetartiodactyla; Ruminantia; Pecora; Bovidae; Bovinae; Bos.	aminomethyltransferase [Danio rerio]
c82829_g1_i1	contig04080	0	0	99.35	100	sp|Q68FN7|DHSDB_DANRE`Q68FN7`Q:21-176,H:1-157`70.7%ID`E:9e-60`RecName: Full=Succinate dehydrogenase [ubiquinone] cytochrome b small subunit B, mitochondrial; Short=CybS-B; AltName: Full=Succinate dehydrogenase complex subunit D-B; AltName: Full=Succinate-ubiquinone oxidoreductase cytochrome b small subunit B; AltName: Full=Succinate-ubiquinone reductase membrane anchor subunit B; Flags: Precursor…	succinate dehydrogenase [ubiquinone]
c96408_g1_i8	contig03381	0	0	99.55	100	sp|Q3UD82|PARP8_MOUSE`Q3UD82`Q:1-850,H:1-852`81.97%ID`E:0`RecName: Full=Poly [ADP-ribose] polymerase 8; Short=PARP-8; EC=2.4.2.30; AltName: Full=ADP-ribosyltransferase diphtheria toxin-like 16; Short=ARTD16;`Eukaryota; Metazoa; Chordata; Craniata; Vertebrata; Euteleostomi; Mammalia; Eutheria; Euarchontoglires; Glires; Rodentia; Sciurognathi; Muroidea; Muridae; Murinae; Mus; Mus.	novel protein similar to vertebrate poly (ADP-ribose) polymerase family, member 8 (PARP8) [Danio rerio]
c96631_g3_i1	contig12875	0	0	99.68	99.86	sp|P40818|UBP8_HUMAN`P40818`Q:1-1075,H:1-1110`57.67%ID`E:0`RecName: Full=Ubiquitin carboxyl-terminal hydrolase 8; EC=3.4.19.12; AltName: Full=Deubiquitinating enzyme 8; AltName: Full=Ubiquitin isopeptidase Y; Short=hUBPy; AltName: Full=Ubiquitin thioesterase 8; AltName: Full=Ubiquitin-specific-processing protease 8;`Eukaryota; Metazoa; Chordata; Craniata; Vertebrata; Euteleostomi; Mammalia; Euthe…	unnamed protein product [Tetraodon nigroviridis]
c87538_g3_i2	contig17871	0	0	99.18	100	sp|Q86UU1|PHLB1_HUMAN`Q86UU1`Q:28-513,H:1-453`53.45%ID`E:6e-109`RecName: Full=Pleckstrin homology-like domain family B member 1; AltName: Full=Protein LL5-alpha;`Eukaryota; Metazoa; Chordata; Craniata; Vertebrata; Euteleostomi; Mammalia; Eutheria; Euarchontoglires; Primates; Haplorrhini; Catarrhini; Hominidae; Homo.	PREDICTED: si:dkey-252h13.1 [Danio rerio]
c88492_g1_i1	contig05738	0	0	99.73	100	sp|Q5RBM1|RPN2_PONAB`Q5RBM1`Q:23-643,H:11-631`69.4%ID`E:0`RecName: Full=Dolichyl-diphosphooligosaccharide--protein glycosyltransferase subunit 2; EC=2.4.99.18; AltName: Full=Dolichyl-diphosphooligosaccharide--protein glycosyltransferase 63 kDa subunit; AltName: Full=Ribophorin II; Short=RPN-II; AltName: Full=Ribophorin-2; Flags: Precursor;`Eukaryota; Metazoa; Chordata; Craniata; Vertebrata; Eutel…	Ribophorin II [Dicentrarchus labrax]
c79453_g2_i2	contig15081	0	0	99.4	100	.	x-box binding protein 1A [Danio rerio]
c91491_g2_i1	contig05975	7e-114	2e-113	89.19	53.39	sp|Q80TZ9|RERE_MOUSE`Q80TZ9`Q:9-126,H:1067-1168`73.73%ID`E:3e-26`RecName: Full=Arginine-glutamic acid dipeptide repeats protein; AltName: Full=Atrophin-2;`Eukaryota; Metazoa; Chordata; Craniata; Vertebrata; Euteleostomi; Mammalia; Eutheria; Euarchontoglires; Glires; Rodentia; Sciurognathi; Muroidea; Muridae; Murinae; Mus; Mus.	PREDICTED: arginine-glutamic acid dipeptide repeats protein [Danio rerio]
c99135_g1_i2	contig19831	0	3e-180	100	72.77	#N/A	#N/A
c94897_g1_i1	contig17748	0	0	98.66	100	#N/A	#N/A
c85872_g1_i3	contig02401	0	0	99.14	100	#N/A	#N/A
c99190_g1_i1	contig04037	0	0	97.25	67.64	.	#N/A
c99358_g1_i1	contig06550	0	0	99.16	100	#N/A	#N/A
c90186_g1_i1	contig06247	0	0	99.36	100	#N/A	#N/A
c89508_g1_i4	contig15704	2e-173	3e-173	99.7	100	sp|Q7ZYQ0|FXI1E_XENLA`Q7ZYQ0`Q:1-382,H:1-373`53.96%ID`E:1e-102`RecName: Full=Forkhead box protein I1-ema; Short=FoxI1-ema; AltName: Full=Ectodermally-expressed mesendoderm antagonist; Short=Xema; AltName: Full=FoxI3;`Eukaryota; Metazoa; Chordata; Craniata; Vertebrata; Euteleostomi; Amphibia; Batrachia; Anura; Pipoidea; Pipidae; Xenopodinae; Xenopus; Xenopus.	Forkhead box I3b [Danio rerio]
c88507_g1_i2	contig07800	0	0	99.62	99.81	#N/A	#N/A
c97152_g1_i7	contig19361	0	0	94.21	98.14	#N/A	PREDICTED: oocyte zinc finger protein XlCOF7.1-like [Xenopus (Silurana) tropicalis]
c98936_g1_i1	contig08484	0	0	98.51	100	sp|Q68CZ2|TENS3_HUMAN`Q68CZ2`Q:1-555,H:848-1443`57.95%ID`E:3e-157`RecName: Full=Tensin-3; AltName: Full=Tensin-like SH2 domain-containing protein 1; AltName: Full=Tumor endothelial marker 6;`Eukaryota; Metazoa; Chordata; Craniata; Vertebrata; Euteleostomi; Mammalia; Eutheria; Euarchontoglires; Primates; Haplorrhini; Catarrhini; Hominidae; Homo.	PREDICTED: tensin-3 [Monodelphis domestica]
c98972_g3_i2	contig10062	5e-144	4e-143	99.29	64.45	#N/A	#N/A
c77074_g1_i1	contig07275	0	0	99.6	100	#N/A	#N/A
c98480_g1_i2	contig00405	0	0	99.32	100	sp|P49419|AL7A1_HUMAN`P49419`Q:5-540,H:4-539`83.21%ID`E:0`RecName: Full=Alpha-aminoadipic semialdehyde dehydrogenase; Short=Alpha-AASA dehydrogenase; EC=1.2.1.31; AltName: Full=Aldehyde dehydrogenase family 7 member A1; EC=1.2.1.3; AltName: Full=Antiquitin-1; AltName: Full=Betaine aldehyde dehydrogenase; EC=1.2.1.8; AltName: Full=Delta1-piperideine-6-carboxylate dehydrogenase; Short=P6c dehydroge…	aldehyde dehydrogenase family 7 member A1 homolog [Salmo salar]
c89301_g1_i1	contig03401	0	0	100	100	sp|Q8VIJ6|SFPQ_MOUSE`Q8VIJ6`Q:158-543,H:270-656`78.77%ID`E:1e-160`RecName: Full=Splicing factor, proline- and glutamine-rich; AltName: Full=DNA-binding p52/p100 complex, 100 kDa subunit; AltName: Full=Polypyrimidine tract-binding protein-associated-splicing factor; Short=PSF; Short=PTB-associated-splicing factor;`Eukaryota; Metazoa; Chordata; Craniata; Vertebrata; Euteleostomi; Mammalia; Eutheria…	proline/glutamine rich splicing factor [Danio rerio]
c83482_g1_i1	contig05589	0	0	99.44	53.12	.	Casein kinase II subunit alpha [Salmo salar]
c86957_g1_i3	contig06749	0	0	99.2	93.44	sp|Q07498|EPHB3_CHICK`Q07498`Q:31-662,H:21-671`77.27%ID`E:0`RecName: Full=Ephrin type-B receptor 3; EC=2.7.10.1; AltName: Full=EPH-like kinase 10; Short=EK10; Short=cEK10; Flags: Fragment;`Eukaryota; Metazoa; Chordata; Craniata; Vertebrata; Euteleostomi; Archosauria; Dinosauria; Saurischia; Theropoda; Coelurosauria; Aves; Neognathae; Galliformes; Phasianidae; Phasianinae; Gallus.	PREDICTED: ephrin type-B receptor 3-like, partial [Danio rerio]
c3370_g1_i1	contig08337	1e-151	2e-150	100	94.74	#N/A	#N/A
c177967_g1_i1	contig17554	0	0	99.45	59.41	#N/A	#N/A
c85061_g2_i1	contig12231	0	0	99.19	100	sp|Q92747|ARC1A_HUMAN`Q92747`Q:1-370,H:1-370`91.08%ID`E:0`RecName: Full=Actin-related protein 2/3 complex subunit 1A; AltName: Full=SOP2-like protein;`Eukaryota; Metazoa; Chordata; Craniata; Vertebrata; Euteleostomi; Mammalia; Eutheria; Euarchontoglires; Primates; Haplorrhini; Catarrhini; Hominidae; Homo.	actin-related protein 3-feb complex subunit 1a [Ictalurus punctatus]
c81895_g2_i1	contig18120	0	0	99.28	95.64	sp|Q60778|IKBB_MOUSE`Q60778`Q:168-389,H:50-306`40.6%ID`E:3e-39`RecName: Full=NF-kappa-B inhibitor beta; Short=NF-kappa-BIB; AltName: Full=I-kappa-B-beta; Short=IkB-B; Short=IkB-beta; Short=IkappaBbeta;`Eukaryota; Metazoa; Chordata; Craniata; Vertebrata; Euteleostomi; Mammalia; Eutheria; Euarchontoglires; Glires; Rodentia; Sciurognathi; Muroidea; Muridae; Murinae; Mus; Mus.	si:dkeyp-110c7.1 [Danio rerio]
c92870_g6_i1	contig15016	0	0	98.92	100	#N/A	#N/A
c55991_g1_i1	contig01698	0	0	99.85	100	sp|Q3ZC75|AT5G3_BOVIN`Q3ZC75`Q:1-139,H:1-141`80.14%ID`E:3e-56`RecName: Full=ATP synthase lipid-binding protein, mitochondrial; AltName: Full=ATP synthase proteolipid P3; AltName: Full=ATPase protein 9; AltName: Full=ATPase subunit c; Flags: Precursor;`Eukaryota; Metazoa; Chordata; Craniata; Vertebrata; Euteleostomi; Mammalia; Eutheria; Laurasiatheria; Cetartiodactyla; Ruminantia; Pecora; Bovidae;…	ATP synthase H+ transporting F0 complex subunit c [Epinephelus coioides]
c88128_g1_i1	contig08715	0	0	96.85	100	#N/A	#N/A
c82060_g1_i1	contig05991	0	0	99.34	99.78	sp|Q9DA39|LFG4_MOUSE`Q9DA39`Q:6-236,H:8-238`68.4%ID`E:5e-90`RecName: Full=Protein lifeguard 4; AltName: Full=Transmembrane BAX inhibitor motif-containing protein 4; AltName: Full=Z-protein;`Eukaryota; Metazoa; Chordata; Craniata; Vertebrata; Euteleostomi; Mammalia; Eutheria; Euarchontoglires; Glires; Rodentia; Sciurognathi; Muroidea; Muridae; Murinae; Mus; Mus.	Transmembrane BAX inhibitor motif-containing protein 4 [Osmerus mordax]
c78600_g2_i1	contig21464	1e-110	5e-110	98.24	100	sp|Q5VX71|SUSD4_HUMAN`Q5VX71`Q:41-139,H:180-277`40.4%ID`E:1e-17`RecName: Full=Sushi domain-containing protein 4; Flags: Precursor;`Eukaryota; Metazoa; Chordata; Craniata; Vertebrata; Euteleostomi; Mammalia; Eutheria; Euarchontoglires; Primates; Haplorrhini; Catarrhini; Hominidae; Homo.	Si:dkey-11e23.5 protein [Danio rerio]
c94919_g1_i1	contig01871	0	0	98.52	99.86	sp|Q8N573|OXR1_HUMAN`Q8N573`Q:100-808,H:85-874`39.51%ID`E:3e-141`RecName: Full=Oxidation resistance protein 1;`Eukaryota; Metazoa; Chordata; Craniata; Vertebrata; Euteleostomi; Mammalia; Eutheria; Euarchontoglires; Primates; Haplorrhini; Catarrhini; Hominidae; Homo.	#N/A
c99816_g1_i1	contig00041	0	0	98.19	99.23	#N/A	#N/A
c99284_g2_i1	contig21817	5e-96	1e-95	97.12	100	#N/A	#N/A
c97912_g2_i2	contig11437	0	0	99.88	100	sp|Q6R8F2|CADH1_BOVIN`Q6R8F2`Q:4-362,H:519-881`57.26%ID`E:3e-102`RecName: Full=Cadherin-1; AltName: Full=Epithelial cadherin; Short=E-cadherin; AltName: CD_antigen=CD324; Contains: RecName: Full=E-Cad/CTF1; Contains: RecName: Full=E-Cad/CTF2; Contains: RecName: Full=E-Cad/CTF3; Flags: Precursor;`Eukaryota; Metazoa; Chordata; Craniata; Vertebrata; Euteleostomi; Mammalia; Eutheria; Laurasiatheria; …	#N/A
c93418_g1_i1	contig19946	0	0	99.12	100	#N/A	PREDICTED: similar to endonuclease-reverse transcriptase [Strongylocentrotus purpuratus]
c97010_g1_i3	contig02450	0	0	99.58	100	sp|O43264|ZW10_HUMAN`O43264`Q:1-776,H:1-779`62.42%ID`E:0`RecName: Full=Centromere/kinetochore protein zw10 homolog;`Eukaryota; Metazoa; Chordata; Craniata; Vertebrata; Euteleostomi; Mammalia; Eutheria; Euarchontoglires; Primates; Haplorrhini; Catarrhini; Hominidae; Homo.	centromere/kinetochore protein zw10 homolog [Danio rerio]
c95625_g1_i3	contig01840	0	0	97.91	99.43	sp|Q8C0D7|ING4_MOUSE`Q8C0D7`Q:3-119,H:1-117`87.18%ID`E:4e-56`RecName: Full=Inhibitor of growth protein 4; AltName: Full=p29ING4;`Eukaryota; Metazoa; Chordata; Craniata; Vertebrata; Euteleostomi; Mammalia; Eutheria; Euarchontoglires; Glires; Rodentia; Sciurognathi; Muroidea; Muridae; Murinae; Mus; Mus.	#N/A
c90821_g1_i2	contig00857	0	0	98.69	99.74	sp|Q95LJ0|PIM1_FELCA`Q95LJ0`Q:1-312,H:1-312`74.04%ID`E:8e-140`RecName: Full=Serine/threonine-protein kinase pim-1; EC=2.7.11.1;`Eukaryota; Metazoa; Chordata; Craniata; Vertebrata; Euteleostomi; Mammalia; Eutheria; Laurasiatheria; Carnivora; Feliformia; Felidae; Felinae; Felis.	proto-oncogene serine/threonine-protein kinase pim-1 [Danio rerio]
c87194_g1_i2	contig20172	0	0	99.59	100	#N/A	#N/A
c98087_g3_i7	contig11624	8e-84	3e-83	93.69	73.84	#N/A	#N/A
c90621_g3_i1	contig10605	0	0	98.34	69.56	#N/A	#N/A
c88558_g1_i1	contig11716	0	0	99.44	94.7	#N/A	#N/A
c99937_g2_i2	contig17192	0	0	98.19	97.35	#N/A	#N/A
c99319_g1_i3	contig06625	0	0	98.89	100	sp|Q5VU43|MYOME_HUMAN`Q5VU43`Q:4-519,H:1813-2346`45.42%ID`E:1e-106`RecName: Full=Myomegalin; AltName: Full=Cardiomyopathy-associated protein 2; AltName: Full=Phosphodiesterase 4D-interacting protein;`Eukaryota; Metazoa; Chordata; Craniata; Vertebrata; Euteleostomi; Mammalia; Eutheria; Euarchontoglires; Primates; Haplorrhini; Catarrhini; Hominidae; Homo.	#N/A
c89747_g1_i1	contig02732	0	0	97.76	100	#N/A	#N/A
c79901_g1_i1	contig22252	4e-82	5e-81	99.4	57.84	#N/A	#N/A
c71766_g1_i1	contig03881	0	0	99.63	100	#N/A	#N/A
c98474_g2_i1	contig00094	0	0	99.81	100	#N/A	#N/A
c85601_g1_i2	contig12735	0	0	99.85	100	sp|Q9N0C5|KITM_MACFA`Q9N0C5`Q:6-227,H:36-260`68.89%ID`E:1e-89`RecName: Full=Thymidine kinase 2, mitochondrial; EC=2.7.1.21; AltName: Full=Mt-TK; Flags: Precursor;`Eukaryota; Metazoa; Chordata; Craniata; Vertebrata; Euteleostomi; Mammalia; Eutheria; Euarchontoglires; Primates; Haplorrhini; Catarrhini; Cercopithecidae; Cercopithecinae; Macaca.	thymidine kinase 2, mitochondrial [Danio rerio]
c86204_g1_i3	contig00113	0	0	100	100	#N/A	serine/arginine-rich splicing factor 1 [Gallus gallus]
c94478_g1_i1	contig01476	0	0	99.9	100	sp|P10619|PPGB_HUMAN`P10619`Q:17-471,H:28-480`67.32%ID`E:0`RecName: Full=Lysosomal protective protein; EC=3.4.16.5; AltName: Full=Carboxypeptidase C; AltName: Full=Carboxypeptidase L; AltName: Full=Cathepsin A; AltName: Full=Protective protein cathepsin A; Short=PPCA; AltName: Full=Protective protein for beta-galactosidase; Contains: RecName: Full=Lysosomal protective protein 32 kDa chain; Contai…	Lysosomal protective protein [Salmo salar]
c84997_g1_i1	contig08460	0	0	99.62	100	#N/A	#N/A
c86826_g1_i1	contig18448	0	0	99.34	94.56	#N/A	#N/A
c97124_g2_i1	contig03931	0	0	99.31	68.11	sp|Q5ZPR3|CD276_HUMAN`Q5ZPR3`Q:7-206,H:18-228`31.82%ID`E:8e-12`RecName: Full=CD276 antigen; AltName: Full=4Ig-B7-H3; AltName: Full=B7 homolog 3; Short=B7-H3; AltName: Full=Costimulatory molecule; AltName: CD_antigen=CD276; Flags: Precursor;`Eukaryota; Metazoa; Chordata; Craniata; Vertebrata; Euteleostomi; Mammalia; Eutheria; Euarchontoglires; Primates; Haplorrhini; Catarrhini; Hominidae; Homo.	PREDICTED: ICOS ligand-like [Ailuropoda melanoleuca]
c88909_g5_i1	contig02175	0	0	99.48	100	sp|Q6PFM1|S20AB_DANRE`Q6PFM1`Q:36-176,H:524-665`90.85%ID`E:7e-68`RecName: Full=Sodium-dependent phosphate transporter 1-B; AltName: Full=Solute carrier family 20 member 1-B;`Eukaryota; Metazoa; Chordata; Craniata; Vertebrata; Euteleostomi; Actinopterygii; Neopterygii; Teleostei; Ostariophysi; Cypriniformes; Cyprinidae; Danio.	#N/A
c85064_g1_i4	contig11866	0	0	96.76	78.7	#N/A	T-cell receptor alpha chain V region RL-5 precursor [Salmo salar]
c82073_g2_i1	contig14412	0	0	99.34	100	sp|Q5R548|SAR1A_PONAB`Q5R548`Q:1-176,H:23-198`92.61%ID`E:3e-93`RecName: Full=GTP-binding protein SAR1a;`Eukaryota; Metazoa; Chordata; Craniata; Vertebrata; Euteleostomi; Mammalia; Eutheria; Euarchontoglires; Primates; Haplorrhini; Catarrhini; Hominidae; Pongo.	GTP-binding protein SAR1b [Esox lucius]
c91338_g3_i4	contig04047	0	0	100	100	sp|Q9NQX4|MYO5C_HUMAN`Q9NQX4`Q:1-426,H:1150-1575`62.06%ID`E:2e-155`RecName: Full=Unconventional myosin-Vc;`Eukaryota; Metazoa; Chordata; Craniata; Vertebrata; Euteleostomi; Mammalia; Eutheria; Euarchontoglires; Primates; Haplorrhini; Catarrhini; Hominidae; Homo.	PREDICTED: myosin-Vc [Danio rerio]
c92197_g1_i3	contig07274	0	0	99.4	100	#N/A	#N/A
c87025_g1_i2	contig06887	0	0	99.49	76.91	#N/A	heterogeneous nuclear ribonucleoprotein H1 [Danio rerio]
c90351_g7_i5	contig04866	0	0	100	100	sp|Q7Z3B4|NUP54_HUMAN`Q7Z3B4`Q:1-227,H:281-507`88.11%ID`E:1e-117`RecName: Full=Nucleoporin p54; AltName: Full=54 kDa nucleoporin;`Eukaryota; Metazoa; Chordata; Craniata; Vertebrata; Euteleostomi; Mammalia; Eutheria; Euarchontoglires; Primates; Haplorrhini; Catarrhini; Hominidae; Homo.	Nucleoporin p54 [Salmo salar]
c97771_g1_i6	contig04608	0	0	99.69	100	sp|A1L390|PKHG3_HUMAN`A1L390`Q:148-541,H:76-469`71.21%ID`E:2e-169`RecName: Full=Pleckstrin homology domain-containing family G member 3; Short=PH domain-containing family G member 3;`Eukaryota; Metazoa; Chordata; Craniata; Vertebrata; Euteleostomi; Mammalia; Eutheria; Euarchontoglires; Primates; Haplorrhini; Catarrhini; Hominidae; Homo.	unnamed protein product [Tetraodon nigroviridis]
c82716_g1_i2	contig14712	0	0	99.15	100	sp|Q8N859|ZN713_HUMAN`Q8N859`Q:165-350,H:196-383`35.79%ID`E:9e-27`RecName: Full=Zinc finger protein 713;`Eukaryota; Metazoa; Chordata; Craniata; Vertebrata; Euteleostomi; Mammalia; Eutheria; Euarchontoglires; Primates; Haplorrhini; Catarrhini; Hominidae; Homo.	#N/A
c99732_g2_i2	contig12519	3e-160	7e-160	97.3	100	#N/A	#N/A
c80334_g1_i1	contig15897	0	0	99.48	100	#N/A	#N/A
c70265_g1_i2	contig05420	0	0	100	93.48	#N/A	Mios protein [Danio rerio]
c84217_g1_i2	contig17739	0	0	99.14	100	#N/A	#N/A
c87883_g2_i1	contig04561	0	0	99.75	100	sp|Q5SRY7|FBW1B_MOUSE`Q5SRY7`Q:1-523,H:1-542`86.53%ID`E:0`RecName: Full=F-box/WD repeat-containing protein 11; AltName: Full=F-box and WD repeats protein beta-TrCP2; AltName: Full=F-box/WD repeat-containing protein 1B; AltName: Full=Homologous to Slimb protein; Short=HOS;`Eukaryota; Metazoa; Chordata; Craniata; Vertebrata; Euteleostomi; Mammalia; Eutheria; Euarchontoglires; Glires; Rodentia; Sciu…	F-box and WD-40 domain protein 11b [Danio rerio]
c98975_g2_i3	contig00550	0	0	99.77	100	sp|Q86YQ8|CPNE8_HUMAN`Q86YQ8`Q:1-553,H:1-545`84.63%ID`E:0`RecName: Full=Copine-8; AltName: Full=Copine VIII;`Eukaryota; Metazoa; Chordata; Craniata; Vertebrata; Euteleostomi; Mammalia; Eutheria; Euarchontoglires; Primates; Haplorrhini; Catarrhini; Hominidae; Homo.	PREDICTED: copine-8 [Xenopus (Silurana) tropicalis]
c74717_g1_i1	contig15762	0	0	100	100	sp|O75293|GA45B_HUMAN`O75293`Q:1-160,H:1-159`68.12%ID`E:1e-58`RecName: Full=Growth arrest and DNA damage-inducible protein GADD45 beta; AltName: Full=Myeloid differentiation primary response protein MyD118; AltName: Full=Negative growth regulatory protein MyD118;`Eukaryota; Metazoa; Chordata; Craniata; Vertebrata; Euteleostomi; Mammalia; Eutheria; Euarchontoglires; Primates; Haplorrhini; Catarrhi…	growth arrest and DNA-damage-inducible protein gadd45 beta ii [Oncorhynchus mykiss]
c87559_g1_i9	contig16308	0	0	99.09	100	sp|Q5PQN0|NCALD_RAT`Q5PQN0`Q:1-193,H:1-193`96.37%ID`E:2e-108`RecName: Full=Neurocalcin-delta;`Eukaryota; Metazoa; Chordata; Craniata; Vertebrata; Euteleostomi; Mammalia; Eutheria; Euarchontoglires; Glires; Rodentia; Sciurognathi; Muroidea; Muridae; Murinae; Rattus.	unnamed protein product [Tetraodon nigroviridis]
c83613_g2_i4	contig09625	0	0	100	100	sp|Q9P2K3|RCOR3_HUMAN`Q9P2K3`Q:45-431,H:1-388`82.47%ID`E:0`RecName: Full=REST corepressor 3;`Eukaryota; Metazoa; Chordata; Craniata; Vertebrata; Euteleostomi; Mammalia; Eutheria; Euarchontoglires; Primates; Haplorrhini; Catarrhini; Hominidae; Homo.	REST corepressor 3 [Danio rerio]
c85180_g2_i2	contig15231	3e-117	2e-116	93.95	66.99	#N/A	#N/A
c95976_g1_i3	contig01276	0	0	99.6	100	#N/A	#N/A
c95803_g1_i1	contig09253	0	0	99.79	100	sp|P53590|SUCB2_PIG`P53590`Q:3-435,H:1-433`81.61%ID`E:0`RecName: Full=Succinyl-CoA ligase [GDP-forming] subunit beta, mitochondrial; EC=6.2.1.4; AltName: Full=GTP-specific succinyl-CoA synthetase subunit beta; AltName: Full=Succinyl-CoA synthetase beta-G chain; Short=SCS-betaG; Flags: Precursor; Fragment;`Eukaryota; Metazoa; Chordata; Craniata; Vertebrata; Euteleostomi; Mammalia; Eutheria; Lauras…	#N/A
c94141_g1_i9	contig10446	0	0	99.35	100	sp|Q9DBS9|OSBL3_MOUSE`Q9DBS9`Q:1-249,H:9-258`64.4%ID`E:3e-80`RecName: Full=Oxysterol-binding protein-related protein 3; Short=ORP-3; Short=OSBP-related protein 3;`Eukaryota; Metazoa; Chordata; Craniata; Vertebrata; Euteleostomi; Mammalia; Eutheria; Euarchontoglires; Glires; Rodentia; Sciurognathi; Muroidea; Muridae; Murinae; Mus; Mus.	PREDICTED: oxysterol-binding protein-related protein 3 [Danio rerio]
c92162_g1_i1	contig07053	0	0	96.28	77.91	#N/A	#N/A
c91456_g1_i1	contig19598	4e-121	3e-120	97.29	52.94	#N/A	#N/A
c95225_g1_i1	contig15187	0	0	99.61	100	sp|Q6DKI1|RL7L_HUMAN`Q6DKI1`Q:9-255,H:1-246`62.75%ID`E:8e-81`RecName: Full=60S ribosomal protein L7-like 1;`Eukaryota; Metazoa; Chordata; Craniata; Vertebrata; Euteleostomi; Mammalia; Eutheria; Euarchontoglires; Primates; Haplorrhini; Catarrhini; Hominidae; Homo.	Ribosomal protein L7-like 1 [Salmo salar]
c99032_g1_i5	contig11083	0	0	99.08	100	sp|Q6NV83|SR140_MOUSE`Q6NV83`Q:1-592,H:434-1019`71.81%ID`E:0`RecName: Full=U2 snRNP-associated SURP motif-containing protein; AltName: Full=140 kDa Ser/Arg-rich domain protein; AltName: Full=U2-associated protein SR140;`Eukaryota; Metazoa; Chordata; Craniata; Vertebrata; Euteleostomi; Mammalia; Eutheria; Euarchontoglires; Glires; Rodentia; Sciurognathi; Muroidea; Muridae; Murinae; Mus; Mus.	novel protein similar to vertebrate U2-associated SR140 protein (SR140) [Danio rerio]
c90502_g3_i3	contig07885	0	0	100	100	sp|Q6DG60|UBE2Z_DANRE`Q6DG60`Q:78-403,H:11-328`84.36%ID`E:1e-154`RecName: Full=Ubiquitin-conjugating enzyme E2 Z; EC=6.3.2.19; AltName: Full=Ubiquitin carrier protein Z; AltName: Full=Ubiquitin-protein ligase Z;`Eukaryota; Metazoa; Chordata; Craniata; Vertebrata; Euteleostomi; Actinopterygii; Neopterygii; Teleostei; Ostariophysi; Cypriniformes; Cyprinidae; Danio.	Ubiquitin-conjugating enzyme E2 Z [Salmo salar]
c97762_g1_i1	contig19636	0	0	99.38	100	sp|Q86VV8|RTTN_HUMAN`Q86VV8`Q:1-1598,H:1-1588`54.36%ID`E:0`RecName: Full=Rotatin;`Eukaryota; Metazoa; Chordata; Craniata; Vertebrata; Euteleostomi; Mammalia; Eutheria; Euarchontoglires; Primates; Haplorrhini; Catarrhini; Hominidae; Homo.	PREDICTED: rotatin-like [Danio rerio]
c96491_g1_i1	contig08818	0	0	99.72	100	sp|Q86UP2|KTN1_HUMAN`Q86UP2`Q:20-1015,H:218-1351`40.21%ID`E:0`RecName: Full=Kinectin; AltName: Full=CG-1 antigen; AltName: Full=Kinesin receptor;`Eukaryota; Metazoa; Chordata; Craniata; Vertebrata; Euteleostomi; Mammalia; Eutheria; Euarchontoglires; Primates; Haplorrhini; Catarrhini; Hominidae; Homo.	Ktn1 protein [Danio rerio]
c88899_g1_i3	contig09098	0	0	99.71	100	sp|Q5ZIW2|CNOTA_CHICK`Q5ZIW2`Q:2-741,H:3-744`77.48%ID`E:0`RecName: Full=CCR4-NOT transcription complex subunit 10;`Eukaryota; Metazoa; Chordata; Craniata; Vertebrata; Euteleostomi; Archosauria; Dinosauria; Saurischia; Theropoda; Coelurosauria; Aves; Neognathae; Galliformes; Phasianidae; Phasianinae; Gallus.	CCR4-NOT transcription complex subunit 10 [Danio rerio]
c96490_g1_i1	contig05153	0	0	99.81	100	#N/A	#N/A
c90922_g4_i1	contig03746	0	0	99.58	100	#N/A	#N/A
c97709_g1_i2	contig15236	0	0	99.27	100	sp|Q5ZMC2|MYO1G_CHICK`Q5ZMC2`Q:51-1059,H:1-1006`69.01%ID`E:0`RecName: Full=Unconventional myosin-Ig;`Eukaryota; Metazoa; Chordata; Craniata; Vertebrata; Euteleostomi; Archosauria; Dinosauria; Saurischia; Theropoda; Coelurosauria; Aves; Neognathae; Galliformes; Phasianidae; Phasianinae; Gallus.	myosin-Ig [Danio rerio]
c95066_g1_i1	contig12270	0	0	98.02	54.79	#N/A	#N/A
c83922_g1_i3	contig14802	0	0	99.66	100	sp|Q5RFH9|AT5F1_PONAB`Q5RFH9`Q:1-248,H:1-252`59.13%ID`E:8e-82`RecName: Full=ATP synthase subunit b, mitochondrial; Short=ATPase subunit b; Flags: Precursor;`Eukaryota; Metazoa; Chordata; Craniata; Vertebrata; Euteleostomi; Mammalia; Eutheria; Euarchontoglires; Primates; Haplorrhini; Catarrhini; Hominidae; Pongo.	unnamed protein product [Tetraodon nigroviridis]
c97446_g1_i7	contig18518	0	0	98.92	99.14	sp|Q8C4H2|SAMD3_MOUSE`Q8C4H2`Q:319-564,H:135-370`22.71%ID`E:9e-08`RecName: Full=Sterile alpha motif domain-containing protein 3; Short=SAM domain-containing protein 3;`Eukaryota; Metazoa; Chordata; Craniata; Vertebrata; Euteleostomi; Mammalia; Eutheria; Euarchontoglires; Glires; Rodentia; Sciurognathi; Muroidea; Muridae; Murinae; Mus; Mus.	PREDICTED: hypothetical protein LOC798310 [Danio rerio]
c100056_g2_i1	contig15153	0	0	99.76	99.95	#N/A	#N/A
c98167_g1_i1	contig05901	0	0	99.17	100	sp|P16435|NCPR_HUMAN`P16435`Q:1-675,H:1-677`75.96%ID`E:0`RecName: Full=NADPH--cytochrome P450 reductase; Short=CPR; Short=P450R; EC=1.6.2.4;`Eukaryota; Metazoa; Chordata; Craniata; Vertebrata; Euteleostomi; Mammalia; Eutheria; Euarchontoglires; Primates; Haplorrhini; Catarrhini; Hominidae; Homo.	#N/A
c98129_g1_i1	contig21361	2e-115	2e-114	99.56	100	#N/A	unnamed protein product [Tetraodon nigroviridis]
c91541_g3_i1	contig07850	0	0	99.13	98.28	#N/A	#N/A
c95908_g2_i1	contig02992	0	0	99.79	100	sp|P17200|ACM4_CHICK`P17200`Q:21-508,H:1-488`72.32%ID`E:0`RecName: Full=Muscarinic acetylcholine receptor M4;`Eukaryota; Metazoa; Chordata; Craniata; Vertebrata; Euteleostomi; Archosauria; Dinosauria; Saurischia; Theropoda; Coelurosauria; Aves; Neognathae; Galliformes; Phasianidae; Phasianinae; Gallus.	PREDICTED: muscarinic acetylcholine receptor M4 [Danio rerio]
c94283_g1_i4	contig05769	3e-140	4e-139	99.27	52.09	sp|Q6DI40|TTC33_DANRE`Q6DI40`Q:14-173,H:1-160`69.57%ID`E:2e-56`RecName: Full=Tetratricopeptide repeat protein 33; Short=TPR repeat protein 33;`Eukaryota; Metazoa; Chordata; Craniata; Vertebrata; Euteleostomi; Actinopterygii; Neopterygii; Teleostei; Ostariophysi; Cypriniformes; Cyprinidae; Danio.	unnamed protein product [Tetraodon nigroviridis]
c89055_g2_i1	contig02332	2e-176	3e-175	95.84	76.26	#N/A	#N/A
c81961_g2_i1	contig11018	0	0	99.93	59.74	sp|Q99814|EPAS1_HUMAN`Q99814`Q:1-500,H:35-536`71.01%ID`E:0`RecName: Full=Endothelial PAS domain-containing protein 1; Short=EPAS-1; AltName: Full=Basic-helix-loop-helix-PAS protein MOP2; AltName: Full=Class E basic helix-loop-helix protein 73; Short=bHLHe73; AltName: Full=HIF-1-alpha-like factor; Short=HLF; AltName: Full=Hypoxia-inducible factor 2-alpha; Short=HIF-2-alpha; Short=HIF2-alpha; AltNa…	hypoxia-inducible factor 2 alpha [Ctenopharyngodon idella]
c88193_g1_i6	contig06977	0	0	98.96	100	#N/A	E3 ubiquitin-protein ligase MARCH7 [Danio rerio]
c97957_g2_i2	contig11610	0	0	100	100	sp|Q08705|CTCF_CHICK`Q08705`Q:59-828,H:1-728`72.2%ID`E:0`RecName: Full=Transcriptional repressor CTCF; AltName: Full=11-zinc finger protein; AltName: Full=CCCTC-binding factor; AltName: Full=CTCFL paralog;`Eukaryota; Metazoa; Chordata; Craniata; Vertebrata; Euteleostomi; Archosauria; Dinosauria; Saurischia; Theropoda; Coelurosauria; Aves; Neognathae; Galliformes; Phasianidae; Phasianinae; Gallus.	transcriptional repressor CTCF [Danio rerio]
c54004_g1_i1	contig06165	0	0	100	100	sp|P0C8M4|CG041_DANRE`P0C8M4`Q:1-131,H:1-133`79.7%ID`E:3e-58`RecName: Full=UPF0452 protein C7orf41 homolog;`Eukaryota; Metazoa; Chordata; Craniata; Vertebrata; Euteleostomi; Actinopterygii; Neopterygii; Teleostei; Ostariophysi; Cypriniformes; Cyprinidae; Danio.	hypothetical protein LOC792465 [Danio rerio]
c86159_g2_i1	contig15813	0	0	99.07	69.41	sp|Q4R5B0|ATPG_MACFA`Q4R5B0`Q:6-184,H:76-254`63.13%ID`E:4e-69`RecName: Full=ATP synthase subunit gamma, mitochondrial; AltName: Full=F-ATPase gamma subunit; Flags: Precursor;`Eukaryota; Metazoa; Chordata; Craniata; Vertebrata; Euteleostomi; Mammalia; Eutheria; Euarchontoglires; Primates; Haplorrhini; Catarrhini; Cercopithecidae; Cercopithecinae; Macaca.	ATP synthase subunit gamma, mitochondrial [Danio rerio]
c79366_g1_i1	contig07690	5e-135	4e-134	98.88	58.64	sp|A1A4J1|K6PL_BOVIN`A1A4J1`Q:1-271,H:111-381`84.5%ID`E:7e-139`RecName: Full=6-phosphofructokinase, liver type; EC=2.7.1.11; AltName: Full=Phosphofructo-1-kinase isozyme B; Short=PFK-B; AltName: Full=Phosphofructokinase 1; AltName: Full=Phosphohexokinase;`Eukaryota; Metazoa; Chordata; Craniata; Vertebrata; Euteleostomi; Mammalia; Eutheria; Laurasiatheria; Cetartiodactyla; Ruminantia; Pecora; Bovi…	PREDICTED: 6-phosphofructokinase, liver type-like [Danio rerio]
c85529_g1_i1	contig04482	0	0	100	100	sp|A5PLF5|TM2D3_DANRE`A5PLF5`Q:6-246,H:5-244`67.36%ID`E:4e-96`RecName: Full=TM2 domain-containing protein 3; Flags: Precursor;`Eukaryota; Metazoa; Chordata; Craniata; Vertebrata; Euteleostomi; Actinopterygii; Neopterygii; Teleostei; Ostariophysi; Cypriniformes; Cyprinidae; Danio.	TM2 domain-containing protein 3 [Salmo salar]
c93888_g1_i1	contig08036	0	0	98.06	100	#N/A	#N/A
c94798_g3_i2	contig08121	0	0	100	100	sp|Q9NZM3|ITSN2_HUMAN`Q9NZM3`Q:840-1890,H:648-1695`65.92%ID`E:0`RecName: Full=Intersectin-2; AltName: Full=SH3 domain-containing protein 1B; AltName: Full=SH3P18; AltName: Full=SH3P18-like WASP-associated protein;`Eukaryota; Metazoa; Chordata; Craniata; Vertebrata; Euteleostomi; Mammalia; Eutheria; Euarchontoglires; Primates; Haplorrhini; Catarrhini; Hominidae; Homo.	PREDICTED: LOW QUALITY PROTEIN: intersectin-2-like [Callithrix jacchus]
c92073_g1_i3	contig09005	0	0	99.44	100	sp|Q9NXW2|DJB12_HUMAN`Q9NXW2`Q:1-380,H:1-375`68.93%ID`E:7e-158`RecName: Full=DnaJ homolog subfamily B member 12;`Eukaryota; Metazoa; Chordata; Craniata; Vertebrata; Euteleostomi; Mammalia; Eutheria; Euarchontoglires; Primates; Haplorrhini; Catarrhini; Hominidae; Homo.	PREDICTED: dnaJ homolog subfamily B member 12-like [Anolis carolinensis]
c83870_g3_i1	contig00719	0	0	99.67	68.29	#N/A	ER lumen protein retaining receptor 3 [Danio rerio]
c88966_g2_i1	contig03459	2e-140	3e-139	98.57	72.54	#N/A	#N/A
c88556_g2_i1	contig04703	7e-132	3e-131	98.86	49.34	sp|O75096|LRP4_HUMAN`O75096`Q:1-626,H:1212-1850`75.27%ID`E:0`RecName: Full=Low-density lipoprotein receptor-related protein 4; Short=LRP-4; AltName: Full=Multiple epidermal growth factor-like domains 7; Flags: Precursor;`Eukaryota; Metazoa; Chordata; Craniata; Vertebrata; Euteleostomi; Mammalia; Eutheria; Euarchontoglires; Primates; Haplorrhini; Catarrhini; Hominidae; Homo.	unnamed protein product [Tetraodon nigroviridis]
c99665_g3_i1	contig07843	0	0	99.51	91.26	#N/A	#N/A
c92293_g1_i9	contig01026	0	0	99.46	65.06	sp|P27321|ICAL_RAT`P27321`Q:2-242,H:272-526`27.76%ID`E:6e-08`RecName: Full=Calpastatin; AltName: Full=Calpain inhibitor;`Eukaryota; Metazoa; Chordata; Craniata; Vertebrata; Euteleostomi; Mammalia; Eutheria; Euarchontoglires; Glires; Rodentia; Sciurognathi; Muroidea; Muridae; Murinae; Rattus.	#N/A
c83555_g1_i1	contig06818	0	0	99.79	100	sp|Q794F9|4F2_RAT`Q794F9`Q:1-511,H:1-527`45.44%ID`E:1e-109`RecName: Full=4F2 cell-surface antigen heavy chain; Short=4F2hc; AltName: CD_antigen=CD98;`Eukaryota; Metazoa; Chordata; Craniata; Vertebrata; Euteleostomi; Mammalia; Eutheria; Euarchontoglires; Glires; Rodentia; Sciurognathi; Muroidea; Muridae; Murinae; Rattus.	4F2 cell-surface antigen heavy chain [Salmo salar]
c83076_g6_i4	contig09495	0	0	99.51	99.84	#N/A	#N/A
c92254_g1_i1	contig06802	0	0	100	100	#N/A	#N/A
c92520_g2_i2	contig14215	0	0	99.69	94.24	sp|Q9MZ34|SC6A6_BOVIN`Q9MZ34`Q:20-644,H:1-620`79.27%ID`E:0`RecName: Full=Sodium- and chloride-dependent taurine transporter; AltName: Full=Solute carrier family 6 member 6;`Eukaryota; Metazoa; Chordata; Craniata; Vertebrata; Euteleostomi; Mammalia; Eutheria; Laurasiatheria; Cetartiodactyla; Ruminantia; Pecora; Bovidae; Bovinae; Bos.	Sodium- and chloride-dependent taurine transporter [Salmo salar]
c97728_g1_i3	contig09793	0	0	98.18	100	#N/A	#N/A
c93833_g1_i4	contig00740	0	0	100	100	sp|O43711|TLX3_HUMAN`O43711`Q:234-372,H:143-281`89.21%ID`E:4e-70`RecName: Full=T-cell leukemia homeobox protein 3; AltName: Full=Homeobox protein Hox-11L2;`Eukaryota; Metazoa; Chordata; Craniata; Vertebrata; Euteleostomi; Mammalia; Eutheria; Euarchontoglires; Primates; Haplorrhini; Catarrhini; Hominidae; Homo.	unnamed protein product [Tetraodon nigroviridis]
c86805_g1_i1	contig01572	0	0	99.39	94.04	sp|C1BH56|CPIN1_ONCMY`C1BH56`Q:1-312,H:1-313`68.05%ID`E:2e-109`RecName: Full=Anamorsin; AltName: Full=Cytokine-induced apoptosis inhibitor 1; AltName: Full=Fe-S cluster assembly protein DRE2 homolog;`Eukaryota; Metazoa; Chordata; Craniata; Vertebrata; Euteleostomi; Actinopterygii; Neopterygii; Teleostei; Euteleostei; Protacanthopterygii; Salmoniformes; Salmonidae; Salmoninae; Oncorhynchus.	RecName: Full=Anamorsin-A; AltName: Full=Cytokine-induced apoptosis inhibitor 1-A; AltName: Full=Fe-S cluster assembly protein DRE2 homolog A_x0001_gi|209737044|gb|ACI69391.1| Anamorsin [Salmo salar]
c80401_g1_i1	contig00502	0	0	99.26	100	sp|Q5U3W1|SG196_DANRE`Q5U3W1`Q:4-346,H:8-347`65.99%ID`E:1e-123`RecName: Full=Probable inactive protein kinase-like protein SgK196; AltName: Full=Sugen kinase 196;`Eukaryota; Metazoa; Chordata; Craniata; Vertebrata; Euteleostomi; Actinopterygii; Neopterygii; Teleostei; Ostariophysi; Cypriniformes; Cyprinidae; Danio.	kinase-like protein SgK196 [Salmo salar]
c96708_g1_i2	contig11988	0	0	95.76	82.51	#N/A	#N/A
c88138_g1_i3	contig09574	0	0	99.85	57.55	sp|Q6ZV89|SH2D5_HUMAN`Q6ZV89`Q:19-131,H:284-396`34.51%ID`E:3e-11`RecName: Full=SH2 domain-containing protein 5;`Eukaryota; Metazoa; Chordata; Craniata; Vertebrata; Euteleostomi; Mammalia; Eutheria; Euarchontoglires; Primates; Haplorrhini; Catarrhini; Hominidae; Homo.	unnamed protein product [Tetraodon nigroviridis]
c93201_g4_i1	contig11680	3e-104	6e-104	99.05	100	sp|Q0IHI1|TXD15_XENLA`Q0IHI1`Q:58-350,H:53-342`53.07%ID`E:2e-88`RecName: Full=Thioredoxin domain-containing protein 15; Flags: Precursor;`Eukaryota; Metazoa; Chordata; Craniata; Vertebrata; Euteleostomi; Amphibia; Batrachia; Anura; Pipoidea; Pipidae; Xenopodinae; Xenopus; Xenopus.	Thioredoxin domain-containing protein 15 [Salmo salar]
c90160_g1_i5	contig09413	0	0	100	100	sp|Q6UXP7|F151B_HUMAN`Q6UXP7`Q:2-258,H:12-271`54.23%ID`E:3e-77`RecName: Full=Protein FAM151B;`Eukaryota; Metazoa; Chordata; Craniata; Vertebrata; Euteleostomi; Mammalia; Eutheria; Euarchontoglires; Primates; Haplorrhini; Catarrhini; Hominidae; Homo.	#N/A
c89132_g1_i2	contig05332	0	0	100	100	#N/A	#N/A
c88178_g1_i3	contig05835	0	0	99.58	100	sp|Q6PBQ2|CHMP7_DANRE`Q6PBQ2`Q:8-451,H:6-447`73.99%ID`E:1e-179`RecName: Full=Charged multivesicular body protein 7; AltName: Full=Chromatin-modifying protein 7;`Eukaryota; Metazoa; Chordata; Craniata; Vertebrata; Euteleostomi; Actinopterygii; Neopterygii; Teleostei; Ostariophysi; Cypriniformes; Cyprinidae; Danio.	#N/A
c90906_g1_i1	contig09380	0	0	99.72	100	sp|Q7SYB5|DEFI6_DANRE`Q7SYB5`Q:1-552,H:1-554`55.76%ID`E:4e-170`RecName: Full=Differentially expressed in FDCP 6 homolog;`Eukaryota; Metazoa; Chordata; Craniata; Vertebrata; Euteleostomi; Actinopterygii; Neopterygii; Teleostei; Ostariophysi; Cypriniformes; Cyprinidae; Danio.	PREDICTED: differentially expressed in FDCP 6 homolog [Danio rerio]
c87551_g1_i4	contig04396	0	0	97.61	97.09	sp|Q7ZXF5|FACR1_XENLA`Q7ZXF5`Q:1-283,H:236-515`88.34%ID`E:3e-153`RecName: Full=Fatty acyl-CoA reductase 1; EC=1.2.1.n2; AltName: Full=Male sterility domain-containing protein 2;`Eukaryota; Metazoa; Chordata; Craniata; Vertebrata; Euteleostomi; Amphibia; Batrachia; Anura; Pipoidea; Pipidae; Xenopodinae; Xenopus; Xenopus.	male sterility domain containing 2 [Danio rerio]
c89049_g1_i2	contig11740	0	0	99.64	83.59	sp|A0ZSK4|STXB_SYNVE`A0ZSK4`Q:24-195,H:514-686`41.48%ID`E:2e-27`RecName: Full=Neoverrucotoxin subunit beta; Short=NeoVTX subunit beta;`Eukaryota; Metazoa; Chordata; Craniata; Vertebrata; Euteleostomi; Actinopterygii; Neopterygii; Teleostei; Euteleostei; Neoteleostei; Acanthomorpha; Acanthopterygii; Percomorpha; Scorpaeniformes; Scorpaenoidei; Synanceiidae; Synanceiinae; Synanceia.	PREDICTED: tripartite motif-containing protein 16-like [Danio rerio]
c83726_g1_i1	contig10938	0	0	99.83	100	sp|Q5RBR3|CHMP5_PONAB`Q5RBR3`Q:1-220,H:1-219`88.64%ID`E:2e-111`RecName: Full=Charged multivesicular body protein 5; AltName: Full=Chromatin-modifying protein 5;`Eukaryota; Metazoa; Chordata; Craniata; Vertebrata; Euteleostomi; Mammalia; Eutheria; Euarchontoglires; Primates; Haplorrhini; Catarrhini; Hominidae; Pongo.	Charged multivesicular body protein 5 [Salmo salar]
c99934_g1_i2	contig13706	8e-167	6e-166	96.12	100	#N/A	#N/A
c95175_g1_i1	contig04213	0	0	98.58	100	#N/A	#N/A
c96703_g2_i1	contig03771	0	0	98.94	100	sp|Q717R8|EF1D_SHEEP`Q717R8`Q:6-100,H:5-132`39.84%ID`E:1e-16`RecName: Full=Elongation factor 1-delta; Short=EF-1-delta;`Eukaryota; Metazoa; Chordata; Craniata; Vertebrata; Euteleostomi; Mammalia; Eutheria; Laurasiatheria; Cetartiodactyla; Ruminantia; Pecora; Bovidae; Caprinae; Ovis.	translation elongation factor 1-delta [Epinephelus coioides]
c67274_g1_i1	contig11273	0	0	99.8	100	#N/A	PREDICTED: hypothetical protein LOC100491510 [Xenopus (Silurana) tropicalis]
c95665_g2_i4	contig01936	0	0	99.69	100	sp|Q8IZN3|ZDH14_HUMAN`Q8IZN3`Q:2-377,H:97-488`77.1%ID`E:4e-175`RecName: Full=Probable palmitoyltransferase ZDHHC14; EC=2.3.1.-; AltName: Full=NEW1 domain-containing protein; Short=NEW1CP; AltName: Full=Zinc finger DHHC domain-containing protein 14; Short=DHHC-14;`Eukaryota; Metazoa; Chordata; Craniata; Vertebrata; Euteleostomi; Mammalia; Eutheria; Euarchontoglires; Primates; Haplorrhini; Catarrhi…	PREDICTED: similar to membrane-associated DHHC14 zinc finger protein isoform 2 [Gallus gallus]
c93971_g1_i5	contig03230	0	0	98.52	100	sp|Q6NSJ2|PHLB3_HUMAN`Q6NSJ2`Q:31-416,H:77-478`31.25%ID`E:2e-24`RecName: Full=Pleckstrin homology-like domain family B member 3;`Eukaryota; Metazoa; Chordata; Craniata; Vertebrata; Euteleostomi; Mammalia; Eutheria; Euarchontoglires; Primates; Haplorrhini; Catarrhini; Hominidae; Homo.	#N/A
c90421_g1_i7	contig11575	1e-161	5e-161	97.59	100	#N/A	#N/A
c96751_g2_i1	contig15764	4e-153	1e-152	98.68	100	sp|Q58DM3|CD53_BOVIN`Q58DM3`Q:36-259,H:4-213`31.25%ID`E:3e-33`RecName: Full=Leukocyte surface antigen CD53; AltName: Full=Cell surface glycoprotein CD53; AltName: CD_antigen=CD53;`Eukaryota; Metazoa; Chordata; Craniata; Vertebrata; Euteleostomi; Mammalia; Eutheria; Laurasiatheria; Cetartiodactyla; Ruminantia; Pecora; Bovidae; Bovinae; Bos.	Leukocyte surface antigen CD53 [Oncorhynchus mykiss]
c91212_g1_i1	contig02780	0	0	98.85	100	#N/A	#N/A
c879_g1_i1	contig17929	0	0	99.76	87.61	#N/A	#N/A
c71999_g1_i1	contig09643	0	0	100	100	sp|P62916|TF2B_RAT`P62916`Q:1-316,H:1-316`93.67%ID`E:5e-175`RecName: Full=Transcription initiation factor IIB; AltName: Full=General transcription factor TFIIB; AltName: Full=RNA polymerase II alpha initiation factor;`Eukaryota; Metazoa; Chordata; Craniata; Vertebrata; Euteleostomi; Mammalia; Eutheria; Euarchontoglires; Glires; Rodentia; Sciurognathi; Muroidea; Muridae; Murinae; Rattus.	general transcription factor IIB [Danio rerio]
c99025_g1_i2	contig20294	3e-159	1e-158	98.74	59.66	#N/A	#N/A
c95664_g3_i4	contig00701	0	0	99.89	99.89	sp|Q92619|HMHA1_HUMAN`Q92619`Q:16-929,H:241-1136`57.47%ID`E:0`RecName: Full=Minor histocompatibility protein HA-1; Contains: RecName: Full=Minor histocompatibility antigen HA-1; Short=mHag HA-1;`Eukaryota; Metazoa; Chordata; Craniata; Vertebrata; Euteleostomi; Mammalia; Eutheria; Euarchontoglires; Primates; Haplorrhini; Catarrhini; Hominidae; Homo.	PREDICTED: minor histocompatibility protein HA-1 [Danio rerio]
c94600_g2_i1	contig02591	0	0	98.9	100	sp|Q96QG7|MTMR9_HUMAN`Q96QG7`Q:1-549,H:1-549`82.15%ID`E:0`RecName: Full=Myotubularin-related protein 9;`Eukaryota; Metazoa; Chordata; Craniata; Vertebrata; Euteleostomi; Mammalia; Eutheria; Euarchontoglires; Primates; Haplorrhini; Catarrhini; Hominidae; Homo.	PREDICTED: myotubularin-related protein 9-like [Anolis carolinensis]
c73798_g2_i1	contig10061	0	0	99.57	100	#N/A	#N/A
c93591_g2_i5	contig00656	0	0	99.52	100	sp|Q7ZUC2|CAB45_DANRE`Q7ZUC2`Q:3-355,H:5-356`87.25%ID`E:2e-172`RecName: Full=45 kDa calcium-binding protein; Short=Cab45; AltName: Full=Stromal cell-derived factor 4; Short=SDF-4; Flags: Precursor;`Eukaryota; Metazoa; Chordata; Craniata; Vertebrata; Euteleostomi; Actinopterygii; Neopterygii; Teleostei; Ostariophysi; Cypriniformes; Cyprinidae; Danio.	stromal cell derived factor 4 [Danio rerio]
c93402_g1_i1	contig06420	0	0	98.61	100	#N/A	#N/A
c75365_g1_i1	contig10440	0	0	95.93	90.4	#N/A	#N/A
c94630_g1_i11	contig14439	0	0	99.26	100	sp|O95251|KAT7_HUMAN`O95251`Q:1-602,H:1-611`88.38%ID`E:0`RecName: Full=Histone acetyltransferase KAT7; EC=2.3.1.48; AltName: Full=Histone acetyltransferase binding to ORC1; AltName: Full=Lysine acetyltransferase 7; AltName: Full=MOZ, YBF2/SAS3, SAS2 and TIP60 protein 2; Short=MYST-2;`Eukaryota; Metazoa; Chordata; Craniata; Vertebrata; Euteleostomi; Mammalia; Eutheria; Euarchontoglires; Primates; …	#N/A
c92502_g1_i1	contig01071	0	0	99.69	96.47	sp|Q7SYE0|ATG13_DANRE`Q7SYE0`Q:1-482,H:1-503`79.18%ID`E:0`RecName: Full=Autophagy-related protein 13;`Eukaryota; Metazoa; Chordata; Craniata; Vertebrata; Euteleostomi; Actinopterygii; Neopterygii; Teleostei; Ostariophysi; Cypriniformes; Cyprinidae; Danio.	KIAA0652 [Salmo salar]
c84084_g1_i1	contig09588	0	0	99.11	100	#N/A	DPH3 homolog [Esox lucius]
c84381_g1_i3	contig13891	0	0	99.21	59.07	sp|Q7ZVN7|MED15_DANRE`Q7ZVN7`Q:29-117,H:1-89`76.4%ID`E:7e-36`RecName: Full=Mediator of RNA polymerase II transcription subunit 15; AltName: Full=Mediator complex subunit 15;`Eukaryota; Metazoa; Chordata; Craniata; Vertebrata; Euteleostomi; Actinopterygii; Neopterygii; Teleostei; Ostariophysi; Cypriniformes; Cyprinidae; Danio.	Med15 protein [Danio rerio]
c91598_g1_i2	contig02297	0	0	100	100	#N/A	Cysteine/serine-rich nuclear protein 1 [Dicentrarchus labrax]
c96475_g1_i1	contig09921	0	0	99.93	100	sp|O75603|GCM2_HUMAN`O75603`Q:14-494,H:12-506`50.1%ID`E:2e-135`RecName: Full=Chorion-specific transcription factor GCMb; Short=hGCMb; AltName: Full=GCM motif protein 2; AltName: Full=Glial cells missing homolog 2;`Eukaryota; Metazoa; Chordata; Craniata; Vertebrata; Euteleostomi; Mammalia; Eutheria; Euarchontoglires; Primates; Haplorrhini; Catarrhini; Hominidae; Homo.	chorion-specific transcription factor GCMb [Danio rerio]
c79928_g1_i1	contig09499	9e-122	9e-121	96.28	55.62	#N/A	#N/A
c91261_g4_i4	contig06218	0	0	99.86	100	sp|Q78E65|JDP2_RAT`Q78E65`Q:1-102,H:1-104`75.96%ID`E:6e-33`RecName: Full=Jun dimerization protein 2;`Eukaryota; Metazoa; Chordata; Craniata; Vertebrata; Euteleostomi; Mammalia; Eutheria; Euarchontoglires; Glires; Rodentia; Sciurognathi; Muroidea; Muridae; Murinae; Rattus.	#N/A
c64901_g1_i1	contig00216	0	0	100	88.89	sp|Q8BSL4|HS3S5_MOUSE`Q8BSL4`Q:1-196,H:151-346`92.35%ID`E:6e-107`RecName: Full=Heparan sulfate glucosamine 3-O-sulfotransferase 5; EC=2.8.2.23; AltName: Full=Heparan sulfate D-glucosaminyl 3-O-sulfotransferase 5; Short=Heparan sulfate 3-O-sulfotransferase 5;`Eukaryota; Metazoa; Chordata; Craniata; Vertebrata; Euteleostomi; Mammalia; Eutheria; Euarchontoglires; Glires; Rodentia; Sciurognathi; Muro…	unnamed protein product [Tetraodon nigroviridis]
c89022_g1_i2	contig07671	0	0	100	100	sp|P51570|GALK1_HUMAN`P51570`Q:8-394,H:7-392`68.22%ID`E:9e-156`RecName: Full=Galactokinase; EC=2.7.1.6; AltName: Full=Galactose kinase;`Eukaryota; Metazoa; Chordata; Craniata; Vertebrata; Euteleostomi; Mammalia; Eutheria; Euarchontoglires; Primates; Haplorrhini; Catarrhini; Hominidae; Homo.	galactokinase [Danio rerio]
c95643_g1_i1	contig08932	0	0	98.99	100	#N/A	#N/A
c92055_g2_i2	contig09257	0	0	99.82	100	sp|P15428|PGDH_HUMAN`P15428`Q:1-248,H:1-246`49%ID`E:7e-65`RecName: Full=15-hydroxyprostaglandin dehydrogenase [NAD(+)]; Short=15-PGDH; EC=1.1.1.141; AltName: Full=Prostaglandin dehydrogenase 1;`Eukaryota; Metazoa; Chordata; Craniata; Vertebrata; Euteleostomi; Mammalia; Eutheria; Euarchontoglires; Primates; Haplorrhini; Catarrhini; Hominidae; Homo.	hydroxyprostaglandin dehydrogenase 15-(NAD) [Salmo salar]
c91095_g3_i2	contig14729	0	0	91.86	88.72	#N/A	#N/A
c93201_g2_i3	contig02157	0	0	99.84	100	sp|A1K5T6|Y1574_AZOSB`A1K5T6`Q:82-592,H:9-513`42.83%ID`E:5e-106`RecName: Full=UPF0061 protein azo1574;`Bacteria; Proteobacteria; Betaproteobacteria; Rhodocyclales; Rhodocyclaceae; Azoarcus.	Uncharacterized protein [Dicentrarchus labrax]
c89973_g1_i1	contig09035	0	0	99.42	100	sp|Q64640|ADK_RAT`Q64640`Q:2-359,H:3-361`77.99%ID`E:3e-172`RecName: Full=Adenosine kinase; Short=AK; EC=2.7.1.20; AltName: Full=Adenosine 5'-phosphotransferase;`Eukaryota; Metazoa; Chordata; Craniata; Vertebrata; Euteleostomi; Mammalia; Eutheria; Euarchontoglires; Glires; Rodentia; Sciurognathi; Muroidea; Muridae; Murinae; Rattus.	adenosine kinase [Danio rerio]
c87964_g1_i2	contig14039	0	0	99.24	100	sp|Q8N7A1|KLDC1_HUMAN`Q8N7A1`Q:18-403,H:11-386`48.98%ID`E:2e-110`RecName: Full=Kelch domain-containing protein 1;`Eukaryota; Metazoa; Chordata; Craniata; Vertebrata; Euteleostomi; Mammalia; Eutheria; Euarchontoglires; Primates; Haplorrhini; Catarrhini; Hominidae; Homo.	unnamed protein product [Tetraodon nigroviridis]
c89465_g2_i4	contig04883	0	0	100	100	sp|Q1JPZ7|PRP39_DANRE`Q1JPZ7`Q:89-591,H:88-603`68.99%ID`E:0`RecName: Full=Pre-mRNA-processing factor 39; AltName: Full=PRP39 homolog;`Eukaryota; Metazoa; Chordata; Craniata; Vertebrata; Euteleostomi; Actinopterygii; Neopterygii; Teleostei; Ostariophysi; Cypriniformes; Cyprinidae; Danio.	PRP39 pre-mRNA processing factor 39 homolog (yeast) [Danio rerio]
c58284_g1_i1	contig10745	0	0	99.17	99.48	#N/A	Thymosin beta-a [Salmo salar]
c99158_g1_i4	contig10010	0	0	100	100	sp|P07942|LAMB1_HUMAN`P07942`Q:38-1093,H:555-1610`42.05%ID`E:0`RecName: Full=Laminin subunit beta-1; AltName: Full=Laminin B1 chain; AltName: Full=Laminin-1 subunit beta; AltName: Full=Laminin-10 subunit beta; AltName: Full=Laminin-12 subunit beta; AltName: Full=Laminin-2 subunit beta; AltName: Full=Laminin-6 subunit beta; AltName: Full=Laminin-8 subunit beta; Flags: Precursor;`Eukaryota; Metazoa…	PREDICTED: laminin subunit beta-1 [Danio rerio]
c87951_g1_i2	contig01516	0	0	96.9	100	sp|Q16537|2A5E_HUMAN`Q16537`Q:1-467,H:1-467`95.5%ID`E:0`RecName: Full=Serine/threonine-protein phosphatase 2A 56 kDa regulatory subunit epsilon isoform; AltName: Full=PP2A B subunit isoform B'-epsilon; AltName: Full=PP2A B subunit isoform B56-epsilon; AltName: Full=PP2A B subunit isoform PR61-epsilon; AltName: Full=PP2A B subunit isoform R5-epsilon;`Eukaryota; Metazoa; Chordata; Craniata; Vertebr…	unnamed protein product [Tetraodon nigroviridis]
c86668_g1_i1	contig17247	0	0	99.03	93.81	#N/A	#N/A
c76979_g1_i1	contig19730	7e-161	1e-159	98.15	66.39	#N/A	#N/A
c94366_g2_i2	contig10441	0	0	96.82	99.57	#N/A	#N/A
c99607_g2_i1	contig16192	0	0	98.45	100	sp|O15054|KDM6B_HUMAN`O15054`Q:808-1501,H:973-1643`64.63%ID`E:0`RecName: Full=Lysine-specific demethylase 6B; EC=1.14.11.-; AltName: Full=JmjC domain-containing protein 3; AltName: Full=Jumonji domain-containing protein 3; AltName: Full=Lysine demethylase 6B;`Eukaryota; Metazoa; Chordata; Craniata; Vertebrata; Euteleostomi; Mammalia; Eutheria; Euarchontoglires; Primates; Haplorrhini; Catarrhini; …	PREDICTED: hypothetical protein LOC100536254 [Danio rerio]
c98705_g2_i3	contig19605	0	0	99.22	92.4	#N/A	#N/A
c91266_g2_i2	contig02248	0	0	100	100	#N/A	UDP-GlcNAc:betaGal beta-1,3-N-acetylglucosaminyltransferase 6 [Mus musculus]
c95580_g1_i2	contig13061	0	0	96.01	89.53	sp|Q7M4L6|SHF_HUMAN`Q7M4L6`Q:147-454,H:104-423`63%ID`E:1e-102`RecName: Full=SH2 domain-containing adapter protein F;`Eukaryota; Metazoa; Chordata; Craniata; Vertebrata; Euteleostomi; Mammalia; Eutheria; Euarchontoglires; Primates; Haplorrhini; Catarrhini; Hominidae; Homo.	PREDICTED: SH2 domain-containing adapter protein F-like [Macaca mulatta]
c37877_g1_i1	contig00709	0	0	99.95	92.98	sp|Q4R5M2|CATB_MACFA`Q4R5M2`Q:2-331,H:3-332`73.72%ID`E:9e-148`RecName: Full=Cathepsin B; EC=3.4.22.1; Contains: RecName: Full=Cathepsin B light chain; Contains: RecName: Full=Cathepsin B heavy chain; Flags: Precursor;`Eukaryota; Metazoa; Chordata; Craniata; Vertebrata; Euteleostomi; Mammalia; Eutheria; Euarchontoglires; Primates; Haplorrhini; Catarrhini; Cercopithecidae; Cercopithecinae; Macaca.	Cathepsin B precursor [Salmo salar]
c77691_g2_i1	contig01965	0	0	99.47	99.82	#N/A	#N/A
c94529_g2_i1	contig01591	0	0	100	93.07	#N/A	#N/A
c96311_g1_i1	contig13119	0	0	98.43	100	#N/A	#N/A
c87701_g1_i4	contig01870	0	0	99.1	100	sp|Q9UHB6|LIMA1_HUMAN`Q9UHB6`Q:68-299,H:376-595`54.47%ID`E:3e-64`RecName: Full=LIM domain and actin-binding protein 1; AltName: Full=Epithelial protein lost in neoplasm;`Eukaryota; Metazoa; Chordata; Craniata; Vertebrata; Euteleostomi; Mammalia; Eutheria; Euarchontoglires; Primates; Haplorrhini; Catarrhini; Hominidae; Homo.	LIM domain and actin binding 1 [Danio rerio]
c87012_g1_i1	contig19436	1e-141	8e-141	95.61	69.37	#N/A	unnamed protein product [Homo sapiens]
c75725_g1_i1	contig06496	6e-60	2e-58	100	23.75	#N/A	PREDICTED: hypothetical protein LOC100603115 [Nomascus leucogenys]
c91048_g1_i3	contig11448	0	0	99.79	100	sp|O75603|GCM2_HUMAN`O75603`Q:5-502,H:3-506`45.75%ID`E:1e-118`RecName: Full=Chorion-specific transcription factor GCMb; Short=hGCMb; AltName: Full=GCM motif protein 2; AltName: Full=Glial cells missing homolog 2;`Eukaryota; Metazoa; Chordata; Craniata; Vertebrata; Euteleostomi; Mammalia; Eutheria; Euarchontoglires; Primates; Haplorrhini; Catarrhini; Hominidae; Homo.	transcription factor Glial cells missing-2 [Oncorhynchus mykiss]
c36416_g1_i1	contig06856	0	0	99.74	75.78	#N/A	#N/A
c95596_g2_i1	contig11231	0	0	99.34	71.39	sp|Q8TD30|ALAT2_HUMAN`Q8TD30`Q:40-467,H:15-442`73.13%ID`E:0`RecName: Full=Alanine aminotransferase 2; Short=ALT2; EC=2.6.1.2; AltName: Full=Glutamate pyruvate transaminase 2; Short=GPT 2; AltName: Full=Glutamic--alanine transaminase 2; AltName: Full=Glutamic--pyruvic transaminase 2;`Eukaryota; Metazoa; Chordata; Craniata; Vertebrata; Euteleostomi; Mammalia; Eutheria; Euarchontoglires; Primates; H…	Im:7150662 protein [Danio rerio]
c79582_g2_i2	contig20143	2e-169	1e-168	99.1	72.05	#N/A	#N/A
c32636_g1_i1	contig06628	0	0	99.55	93.63	sp|Q16254|E2F4_HUMAN`Q16254`Q:23-226,H:16-218`84.31%ID`E:3e-90`RecName: Full=Transcription factor E2F4; Short=E2F-4;`Eukaryota; Metazoa; Chordata; Craniata; Vertebrata; Euteleostomi; Mammalia; Eutheria; Euarchontoglires; Primates; Haplorrhini; Catarrhini; Hominidae; Homo.	transcription factor E2F4 [Danio rerio]
c71451_g2_i1	contig06541	0	0	99.81	88.01	sp|Q58DW0|RL4_BOVIN`Q58DW0`Q:2-89,H:311-406`46.39%ID`E:6e-09`RecName: Full=60S ribosomal protein L4;`Eukaryota; Metazoa; Chordata; Craniata; Vertebrata; Euteleostomi; Mammalia; Eutheria; Laurasiatheria; Cetartiodactyla; Ruminantia; Pecora; Bovidae; Bovinae; Bos.	#N/A
c93338_g2_i2	contig03601	0	0	98.66	100	sp|P49256|LMAN2_CANFA`P49256`Q:43-358,H:42-356`78.8%ID`E:9e-148`RecName: Full=Vesicular integral-membrane protein VIP36; AltName: Full=Lectin mannose-binding 2; AltName: Full=Vesicular integral-membrane protein 36; Short=VIP36; Flags: Precursor;`Eukaryota; Metazoa; Chordata; Craniata; Vertebrata; Euteleostomi; Mammalia; Eutheria; Laurasiatheria; Carnivora; Caniformia; Canidae; Canis.	Vesicular integral-membrane protein VIP36 precursor [Osmerus mordax]
c97407_g1_i4	contig03053	0	0	99.01	100	sp|Q5M7V8|TR150_RAT`Q5M7V8`Q:262-593,H:573-923`47.61%ID`E:8e-63`RecName: Full=Thyroid hormone receptor-associated protein 3; AltName: Full=Thyroid hormone receptor-associated protein complex 150 kDa component; Short=Trap150;`Eukaryota; Metazoa; Chordata; Craniata; Vertebrata; Euteleostomi; Mammalia; Eutheria; Euarchontoglires; Glires; Rodentia; Sciurognathi; Muroidea; Muridae; Murinae; Rattus.	thyroid hormone receptor-associated protein 3 [Danio rerio]
c98561_g3_i3	contig13735	0	0	97.13	68.87	#N/A	unnamed protein product [Tetraodon nigroviridis]
c78025_g2_i3	contig09612	1e-169	2e-169	99.69	100	sp|Q08334|I10R2_HUMAN`Q08334`Q:20-220,H:17-215`35.61%ID`E:1e-27`RecName: Full=Interleukin-10 receptor subunit beta; Short=IL-10 receptor subunit beta; Short=IL-10R subunit beta; Short=IL-10RB; AltName: Full=Cytokine receptor class-II member 4; AltName: Full=Cytokine receptor family 2 member 4; Short=CRF2-4; AltName: Full=Interleukin-10 receptor subunit 2; Short=IL-10R subunit 2; Short=IL-10R2; Al…	Interleukin-10 receptor beta chain precursor [Salmo salar]
c100062_g1_i1	contig12659	0	0	98.78	99.93	#N/A	#N/A
c85180_g1_i6	contig20939	1e-51	4e-51	84.76	100	#N/A	#N/A
c99858_g1_i1	contig03390	0	0	99.49	100	sp|O75165|DJC13_HUMAN`O75165`Q:1-2256,H:1-2240`82.9%ID`E:0`RecName: Full=DnaJ homolog subfamily C member 13; AltName: Full=Required for receptor-mediated endocytosis 8; Short=RME-8;`Eukaryota; Metazoa; Chordata; Craniata; Vertebrata; Euteleostomi; Mammalia; Eutheria; Euarchontoglires; Primates; Haplorrhini; Catarrhini; Hominidae; Homo.	DnaJ homolog subfamily C member 13 [Dicentrarchus labrax]
c91121_g1_i1	contig01820	0	0	99.45	54.96	#N/A	#N/A
c80821_g1_i1	contig13279	0	0	99.27	100	#N/A	#N/A
c99753_g1_i1	contig05717	0	0	97.36	99.89	sp|Q5D1D6|GBP1_CHLAE`Q5D1D6`Q:9-582,H:5-579`50.26%ID`E:9e-166`RecName: Full=Interferon-induced guanylate-binding protein 1; AltName: Full=GTP-binding protein 1; Short=GBP-1; AltName: Full=Guanine nucleotide-binding protein 1; Flags: Precursor;`Eukaryota; Metazoa; Chordata; Craniata; Vertebrata; Euteleostomi; Mammalia; Eutheria; Euarchontoglires; Primates; Haplorrhini; Catarrhini; Cercopithecidae;…	PREDICTED: interferon-induced guanylate-binding protein 1 [Danio rerio]
c90193_g1_i1	contig04707	0	0	99.5	54.34	#N/A	#N/A
c87007_g2_i1	contig01588	0	0	99.7	100	sp|P20417|PTN1_RAT`P20417`Q:1-423,H:3-432`63.04%ID`E:2e-154`RecName: Full=Tyrosine-protein phosphatase non-receptor type 1; EC=3.1.3.48; AltName: Full=Protein-tyrosine phosphatase 1B; Short=PTP-1B;`Eukaryota; Metazoa; Chordata; Craniata; Vertebrata; Euteleostomi; Mammalia; Eutheria; Euarchontoglires; Glires; Rodentia; Sciurognathi; Muroidea; Muridae; Murinae; Rattus.	Ptp1b protein [Danio rerio]
c78064_g1_i1	contig10005	3e-174	6e-173	96.97	59.18	#N/A	#N/A
c85054_g2_i2	contig01693	0	0	100	59.26	sp|Q0III3|DC1I2_BOVIN`Q0III3`Q:275-717,H:167-612`89.46%ID`E:0`RecName: Full=Cytoplasmic dynein 1 intermediate chain 2; AltName: Full=Cytoplasmic dynein intermediate chain 2; AltName: Full=Dynein intermediate chain 2, cytosolic; Short=DH IC-2;`Eukaryota; Metazoa; Chordata; Craniata; Vertebrata; Euteleostomi; Mammalia; Eutheria; Laurasiatheria; Cetartiodactyla; Ruminantia; Pecora; Bovidae; Bovinae;…	Cytoplasmic dynein 1 intermediate chain 2 [Salmo salar]
c79976_g1_i1	contig06514	0	0	99.6	100	.	#N/A
c99037_g1_i9	contig09381	0	0	99.21	100	sp|P05555|ITAM_MOUSE`P05555`Q:155-1120,H:143-1137`32.2%ID`E:5e-138`RecName: Full=Integrin alpha-M; AltName: Full=CD11 antigen-like family member B; AltName: Full=CR-3 alpha chain; AltName: Full=Cell surface glycoprotein MAC-1 subunit alpha; AltName: Full=Leukocyte adhesion receptor MO1; AltName: CD_antigen=CD11b; Flags: Precursor;`Eukaryota; Metazoa; Chordata; Craniata; Vertebrata; Euteleostomi; …	CD11-1 [Cyprinus carpio]
c94601_g1_i1	contig19239	0	0	98.63	98.84	#N/A	#N/A
c99675_g1_i1	contig14675	0	0	97.67	100	sp|Q5M824|SHC1_RAT`Q5M824`Q:1-445,H:1-469`74.37%ID`E:0`RecName: Full=SHC-transforming protein 1; AltName: Full=Src homology 2 domain-containing-transforming protein C1; Short=SH2 domain protein C1;`Eukaryota; Metazoa; Chordata; Craniata; Vertebrata; Euteleostomi; Mammalia; Eutheria; Euarchontoglires; Glires; Rodentia; Sciurognathi; Muroidea; Muridae; Murinae; Rattus.	unnamed protein product [Tetraodon nigroviridis]
c81824_g1_i1	contig10297	0	0	99.83	100	#N/A	#N/A
c91239_g2_i3	contig13604	0	0	99.58	100	#N/A	hypothetical protein LOC780238 [Xenopus (Silurana) tropicalis]
c74416_g1_i1	contig09094	0	0	98.08	61.9	#N/A	#N/A
c77161_g2_i2	contig01429	0	0	100	100	sp|Q3U1C6|TATD3_MOUSE`Q3U1C6`Q:3-179,H:4-175`64.04%ID`E:1e-62`RecName: Full=Putative deoxyribonuclease TATDN3; EC=3.1.21.-;`Eukaryota; Metazoa; Chordata; Craniata; Vertebrata; Euteleostomi; Mammalia; Eutheria; Euarchontoglires; Glires; Rodentia; Sciurognathi; Muroidea; Muridae; Murinae; Mus; Mus.	PREDICTED: similar to TatD DNase domain containing 3 [Gallus gallus]
c97167_g2_i5	contig07344	0	0	99.8	100	#N/A	#N/A
c97517_g1_i1	contig03191	0	0	99.33	100	sp|P04223|HA1K_MOUSE`P04223`Q:49-167,H:70-192`29.03%ID`E:2e-10`RecName: Full=H-2 class I histocompatibility antigen, K-K alpha chain; Short=H-2K(K); Flags: Precursor;`Eukaryota; Metazoa; Chordata; Craniata; Vertebrata; Euteleostomi; Mammalia; Eutheria; Euarchontoglires; Glires; Rodentia; Sciurognathi; Muroidea; Muridae; Murinae; Mus; Mus.	PREDICTED: hypothetical protein LOC100002203 [Danio rerio]
c56592_g1_i1	contig01406	0	0	100	74.53	sp|Q5BIZ2|GBRL1_XENTR`Q5BIZ2`Q:1-116,H:1-116`60.34%ID`E:1e-40`RecName: Full=Gamma-aminobutyric acid receptor-associated protein-like 1; AltName: Full=GABA(A) receptor-associated protein-like 1;`Eukaryota; Metazoa; Chordata; Craniata; Vertebrata; Euteleostomi; Amphibia; Batrachia; Anura; Pipoidea; Pipidae; Xenopodinae; Xenopus; Silurana.	Gamma-aminobutyric acid receptor-associated protein-like 1 [Oncorhynchus mykiss]
c95772_g1_i2	contig05140	0	0	99.79	100	sp|Q3UJD6|UBP19_MOUSE`Q3UJD6`Q:274-760,H:153-639`48.02%ID`E:2e-111`RecName: Full=Ubiquitin carboxyl-terminal hydrolase 19; EC=3.4.19.12; AltName: Full=Deubiquitinating enzyme 19; AltName: Full=Ubiquitin thioesterase 19; AltName: Full=Ubiquitin-specific-processing protease 19;`Eukaryota; Metazoa; Chordata; Craniata; Vertebrata; Euteleostomi; Mammalia; Eutheria; Euarchontoglires; Glires; Rodentia; …	PREDICTED: ubiquitin carboxyl-terminal hydrolase 19 [Danio rerio]
c97218_g1_i5	contig02400	0	0	99.83	100	sp|Q9NRK6|ABCBA_HUMAN`Q9NRK6`Q:131-739,H:138-738`69.62%ID`E:0`RecName: Full=ATP-binding cassette sub-family B member 10, mitochondrial; AltName: Full=ATP-binding cassette transporter 10; Short=ABC transporter 10 protein; AltName: Full=Mitochondrial ATP-binding cassette 2; Short=M-ABC2; Flags: Precursor;`Eukaryota; Metazoa; Chordata; Craniata; Vertebrata; Euteleostomi; Mammalia; Eutheria; Euarchon…	#N/A
c95785_g1_i1	contig11475	0	0	96.94	70.89	#N/A	#N/A
c93028_g1_i1	contig04807	0	0	99.12	97.63	#N/A	#N/A
c81603_g1_i2	contig01441	6e-16	5e-15	87.84	12.03	#N/A	#N/A
c93384_g2_i1	contig16184	0	0	99.41	100	sp|Q15306|IRF4_HUMAN`Q15306`Q:6-305,H:152-451`59.87%ID`E:6e-100`RecName: Full=Interferon regulatory factor 4; Short=IRF-4; AltName: Full=Lymphocyte-specific interferon regulatory factor; Short=LSIRF; AltName: Full=Multiple myeloma oncogene 1; AltName: Full=NF-EM5;`Eukaryota; Metazoa; Chordata; Craniata; Vertebrata; Euteleostomi; Mammalia; Eutheria; Euarchontoglires; Primates; Haplorrhini; Catarrh…	interferon regulatory factor 4 [Danio rerio]
c82623_g1_i2	contig05996	0	0	100	100	sp|Q7SYD5|SC31A_DANRE`Q7SYD5`Q:1-261,H:1-261`90.04%ID`E:4e-140`RecName: Full=Protein transport protein Sec31A; AltName: Full=SEC31-like protein 1; AltName: Full=SEC31-related protein A;`Eukaryota; Metazoa; Chordata; Craniata; Vertebrata; Euteleostomi; Actinopterygii; Neopterygii; Teleostei; Ostariophysi; Cypriniformes; Cyprinidae; Danio.	protein transport protein Sec31A [Danio rerio]
c79040_g1_i1	contig00567	0	0	100	100	sp|Q3T0L3|RM17_BOVIN`Q3T0L3`Q:1-161,H:1-161`66.46%ID`E:4e-59`RecName: Full=39S ribosomal protein L17, mitochondrial; Short=L17mt; Short=MRP-L17; Flags: Precursor;`Eukaryota; Metazoa; Chordata; Craniata; Vertebrata; Euteleostomi; Mammalia; Eutheria; Laurasiatheria; Cetartiodactyla; Ruminantia; Pecora; Bovidae; Bovinae; Bos.	39S ribosomal protein L17, mitochondrial precursor [Anoplopoma fimbria]
c90387_g2_i1	contig22735	0	0	96.73	95.95	sp|Q5I085|PP1B_XENTR`Q5I085`Q:1-155,H:134-288`99.35%ID`E:3e-89`RecName: Full=Serine/threonine-protein phosphatase PP1-beta catalytic subunit; Short=PP-1B; EC=3.1.3.16;`Eukaryota; Metazoa; Chordata; Craniata; Vertebrata; Euteleostomi; Amphibia; Batrachia; Anura; Pipoidea; Pipidae; Xenopodinae; Xenopus; Silurana.	serine/threonine-protein phosphatase PP1-beta catalytic subunit [Danio rerio]
c98407_g1_i1	contig07917	2e-153	5e-153	98.39	60.39	#N/A	#N/A
c51127_g1_i1	contig05615	0	0	97.89	71.24	#N/A	PREDICTED: rab11 family-interacting protein 4-like [Meleagris gallopavo]
c100030_g1_i6	contig13921	0	0	97.12	100	.	predicted protein [Nematostella vectensis]
c90077_g1_i5	contig07520	0	0	99.6	100	sp|Q96BI1|S22AI_HUMAN`Q96BI1`Q:12-403,H:14-411`49.5%ID`E:1e-95`RecName: Full=Solute carrier family 22 member 18; AltName: Full=Beckwith-Wiedemann syndrome chromosomal region 1 candidate gene A protein; AltName: Full=Efflux transporter-like protein; AltName: Full=Imprinted multi-membrane-spanning polyspecific transporter-related protein 1; AltName: Full=Organic cation transporter-like protein 2; S…	Solute carrier family 22 member 18 [Salmo salar]
c90739_g2_i3	contig08733	2e-172	1e-171	100	100	#N/A	#N/A
c99981_g1_i3	contig21398	0	0	99.06	100	sp|A4IF87|GNPAT_BOVIN`A4IF87`Q:15-170,H:34-189`54.49%ID`E:2e-47`RecName: Full=Dihydroxyacetone phosphate acyltransferase; Short=DAP-AT; Short=DHAP-AT; EC=2.3.1.42; AltName: Full=Acyl-CoA:dihydroxyacetonephosphateacyltransferase; AltName: Full=Glycerone-phosphate O-acyltransferase;`Eukaryota; Metazoa; Chordata; Craniata; Vertebrata; Euteleostomi; Mammalia; Eutheria; Laurasiatheria; Cetartiodactyla…	#N/A
c99435_g1_i4	contig07805	0	0	99.47	100	sp|Q9Y4K1|AIM1_HUMAN`Q9Y4K1`Q:1627-2328,H:1020-1721`47.53%ID`E:0`RecName: Full=Absent in melanoma 1 protein; AltName: Full=Beta/gamma crystallin domain-containing protein 1;`Eukaryota; Metazoa; Chordata; Craniata; Vertebrata; Euteleostomi; Mammalia; Eutheria; Euarchontoglires; Primates; Haplorrhini; Catarrhini; Hominidae; Homo.	PREDICTED: hypothetical protein LOC556848 [Danio rerio]
c89790_g1_i1	contig07576	0	0	99.79	100	sp|Q8VDP6|CDIPT_MOUSE`Q8VDP6`Q:1-209,H:1-213`71.83%ID`E:2e-83`RecName: Full=CDP-diacylglycerol--inositol 3-phosphatidyltransferase; EC=2.7.8.11; AltName: Full=Phosphatidylinositol synthase; Short=PI synthase; Short=PtdIns synthase;`Eukaryota; Metazoa; Chordata; Craniata; Vertebrata; Euteleostomi; Mammalia; Eutheria; Euarchontoglires; Glires; Rodentia; Sciurognathi; Muroidea; Muridae; Murinae; Mus…	#N/A
c98441_g1_i1	contig05230	5e-144	5e-143	98.61	54.77	#N/A	#N/A
c94780_g1_i3	contig07468	0	0	99.43	100	sp|P53611|PGTB2_HUMAN`P53611`Q:1-194,H:1-194`87.11%ID`E:6e-100`RecName: Full=Geranylgeranyl transferase type-2 subunit beta; EC=2.5.1.60; AltName: Full=Geranylgeranyl transferase type II subunit beta; Short=GGTase-II-beta; AltName: Full=Rab geranyl-geranyltransferase subunit beta; Short=Rab GG transferase beta; Short=Rab GGTase beta; AltName: Full=Rab geranylgeranyltransferase subunit beta; AltNa…	#N/A
c25534_g1_i1	contig05897	0	0	100	57.93	sp|P41105|RL28_MOUSE`P41105`Q:7-143,H:1-137`79.56%ID`E:5e-63`RecName: Full=60S ribosomal protein L28;`Eukaryota; Metazoa; Chordata; Craniata; Vertebrata; Euteleostomi; Mammalia; Eutheria; Euarchontoglires; Glires; Rodentia; Sciurognathi; Muroidea; Muridae; Murinae; Mus; Mus.	60S ribosomal protein L28 [Salmo salar]
c89056_g1_i1	contig06202	0	0	96.71	86.72	#N/A	#N/A
c93196_g1_i1	contig20093	0	0	98.83	100	sp|Q6PZE0|MUC19_MOUSE`Q6PZE0`Q:99-1148,H:102-1178`36.65%ID`E:0`RecName: Full=Mucin-19; Short=MUC-19; AltName: Full=Gel-forming secreted mucin-19; AltName: Full=Sublingual apomucin; Flags: Precursor;`Eukaryota; Metazoa; Chordata; Craniata; Vertebrata; Euteleostomi; Mammalia; Eutheria; Euarchontoglires; Glires; Rodentia; Sciurognathi; Muroidea; Muridae; Murinae; Mus; Mus.	spiggin4 [Gasterosteus aculeatus]
c99847_g1_i3	contig10146	0	0	99.61	53.77	.	PREDICTED: f-actin-capping protein subunit alpha-2-like [Sus scrofa]
c99586_g2_i1	contig13376	0	0	97.61	100	sp|Q8BGV9|ATG4D_MOUSE`Q8BGV9`Q:1-503,H:1-474`54.12%ID`E:2e-143`RecName: Full=Cysteine protease ATG4D; EC=3.4.22.-; AltName: Full=AUT-like 4 cysteine endopeptidase; AltName: Full=Autophagin-4; AltName: Full=Autophagy-related cysteine endopeptidase 4; AltName: Full=Autophagy-related protein 4 homolog D;`Eukaryota; Metazoa; Chordata; Craniata; Vertebrata; Euteleostomi; Mammalia; Eutheria; Euarchonto…	#N/A
c86189_g2_i1	contig09560	0	0	99.05	100	sp|Q96IK1|BOD1_HUMAN`Q96IK1`Q:12-130,H:44-162`86.55%ID`E:4e-58`RecName: Full=Biorientation of chromosomes in cell division protein 1; AltName: Full=Biorientation defective protein 1; AltName: Full=Protein FAM44B;`Eukaryota; Metazoa; Chordata; Craniata; Vertebrata; Euteleostomi; Mammalia; Eutheria; Euarchontoglires; Primates; Haplorrhini; Catarrhini; Hominidae; Homo.	FAM44B [Salmo salar]
c96316_g1_i1	contig03110	0	0	99.09	100	sp|Q08DX0|SNX29_BOVIN`Q08DX0`Q:1-815,H:1-817`62.8%ID`E:0`RecName: Full=Sorting nexin-29;`Eukaryota; Metazoa; Chordata; Craniata; Vertebrata; Euteleostomi; Mammalia; Eutheria; Laurasiatheria; Cetartiodactyla; Ruminantia; Pecora; Bovidae; Bovinae; Bos.	PREDICTED: sorting nexin-29-like [Danio rerio]
c93279_g1_i2	contig02585	0	0	99.32	100	#N/A	#N/A
c85061_g1_i1	contig11956	0	0	93.78	69.43	sp|Q9R0Q6|ARC1A_MOUSE`Q9R0Q6`Q:1-239,H:130-370`83.4%ID`E:5e-118`RecName: Full=Actin-related protein 2/3 complex subunit 1A; AltName: Full=SOP2-like protein; AltName: Full=Sid 329;`Eukaryota; Metazoa; Chordata; Craniata; Vertebrata; Euteleostomi; Mammalia; Eutheria; Euarchontoglires; Glires; Rodentia; Sciurognathi; Muroidea; Muridae; Murinae; Mus; Mus.	PREDICTED: similar to actin related protein 2/3 complex, subunit 1A, 41kDa isoform 1 [Taeniopygia guttata]
c56239_g1_i1	contig10169	4e-178	5e-177	99.71	79.07	#N/A	#N/A
c92266_g1_i1	contig03900	0	0	100	100	sp|Q9H920|RN121_HUMAN`Q9H920`Q:12-345,H:1-327`83.53%ID`E:9e-169`RecName: Full=RING finger protein 121;`Eukaryota; Metazoa; Chordata; Craniata; Vertebrata; Euteleostomi; Mammalia; Eutheria; Euarchontoglires; Primates; Haplorrhini; Catarrhini; Hominidae; Homo.	unnamed protein product [Tetraodon nigroviridis]
c99026_g1_i1	contig10144	0	0	97.17	99.9	sp|Q14789|GOGB1_HUMAN`Q14789`Q:1-907,H:1682-2566`33.01%ID`E:1e-107`RecName: Full=Golgin subfamily B member 1; AltName: Full=372 kDa Golgi complex-associated protein; Short=GCP372; AltName: Full=Giantin; AltName: Full=Macrogolgin;`Eukaryota; Metazoa; Chordata; Craniata; Vertebrata; Euteleostomi; Mammalia; Eutheria; Euarchontoglires; Primates; Haplorrhini; Catarrhini; Hominidae; Homo.	unnamed protein product [Tetraodon nigroviridis]
c84326_g1_i1	contig06859	1e-125	5e-125	100	100	#N/A	#N/A
c146747_g1_i1	contig01540	0	0	98.01	89.5	#N/A	PREDICTED: hypothetical protein LOC100491655 [Xenopus (Silurana) tropicalis]
c78118_g1_i1	contig01123	0	0	100	100	sp|Q6VEU3|PNO1_DANRE`Q6VEU3`Q:4-250,H:2-252`81.35%ID`E:5e-115`RecName: Full=RNA-binding protein PNO1;`Eukaryota; Metazoa; Chordata; Craniata; Vertebrata; Euteleostomi; Actinopterygii; Neopterygii; Teleostei; Ostariophysi; Cypriniformes; Cyprinidae; Danio.	RNA-binding protein PNO1 [Ictalurus punctatus]
c97189_g2_i1	contig06465	0	0	99.56	100	sp|Q3UHC7|DAB2P_MOUSE`Q3UHC7`Q:68-632,H:133-653`49.91%ID`E:4e-163`RecName: Full=Disabled homolog 2-interacting protein; Short=DAB2-interacting protein;`Eukaryota; Metazoa; Chordata; Craniata; Vertebrata; Euteleostomi; Mammalia; Eutheria; Euarchontoglires; Glires; Rodentia; Sciurognathi; Muroidea; Muridae; Murinae; Mus; Mus.	Ras GTPase-activating protein nGAP [Salmo salar]
c87228_g1_i2	contig09686	6e-107	9e-106	95.85	48.87	#N/A	#N/A
c81172_g1_i1	contig07750	0	0	99.73	100	sp|O88696|CLPP_MOUSE`O88696`Q:22-261,H:11-268`75.97%ID`E:3e-109`RecName: Full=Putative ATP-dependent Clp protease proteolytic subunit, mitochondrial; EC=3.4.21.92; AltName: Full=Endopeptidase Clp; Flags: Precursor;`Eukaryota; Metazoa; Chordata; Craniata; Vertebrata; Euteleostomi; Mammalia; Eutheria; Euarchontoglires; Glires; Rodentia; Sciurognathi; Muroidea; Muridae; Murinae; Mus; Mus.	novel protein similar to human and mouse ClpP caseinolytic protease, ATP-dependent, proteolytic subunit homolog (E. coli) (CLPP) [Danio rerio]
c94992_g1_i5	contig00947	0	0	99.61	100	sp|O89016|ABCD4_MOUSE`O89016`Q:8-504,H:7-504`68.88%ID`E:0`RecName: Full=ATP-binding cassette sub-family D member 4; AltName: Full=PMP70-related protein; Short=P70R; AltName: Full=Peroxisomal membrane protein 1-like; Short=PXMP1-L; AltName: Full=Peroxisomal membrane protein 69; Short=PMP69;`Eukaryota; Metazoa; Chordata; Craniata; Vertebrata; Euteleostomi; Mammalia; Eutheria; Euarchontoglires; Glir…	unnamed protein product [Tetraodon nigroviridis]
c96362_g1_i2	contig00790	0	0	98.31	100	#N/A	#N/A
c96092_g1_i5	contig12674	0	0	98.66	100	sp|Q14258|TRI25_HUMAN`Q14258`Q:112-290,H:449-627`48.6%ID`E:4e-50`RecName: Full=E3 ubiquitin/ISG15 ligase TRIM25; EC=6.3.2.19; EC=6.3.2.n3; AltName: Full=Estrogen-responsive finger protein; AltName: Full=RING finger protein 147; AltName: Full=Tripartite motif-containing protein 25; AltName: Full=Ubiquitin/ISG15-conjugating enzyme TRIM25; AltName: Full=Zinc finger protein 147;`Eukaryota; Metazoa; C…	E3 ubiquitin/ISG15 ligase TRIM25 [Danio rerio]
c85406_g1_i1	contig07194	0	0	99.62	100	#N/A	#N/A
c95180_g1_i1	contig01437	0	0	99.62	100	#N/A	#N/A
c87509_g2_i6	contig00901	0	0	100	100	sp|O43909|EXTL3_HUMAN`O43909`Q:1-824,H:1-814`81.19%ID`E:0`RecName: Full=Exostosin-like 3; EC=2.4.1.223; AltName: Full=EXT-related protein 1; AltName: Full=Glucuronyl-galactosyl-proteoglycan 4-alpha-N-acetylglucosaminyltransferase; AltName: Full=Hereditary multiple exostoses gene isolog; AltName: Full=Multiple exostosis-like protein 3; AltName: Full=Putative tumor suppressor protein EXTL3;`Eukaryo…	exostosin-like 3 [Danio rerio]
c93256_g1_i3	contig12449	0	0	96.74	99.57	#N/A	reverse transcriptase [Oryzias latipes]
c96667_g1_i1	contig11325	0	0	99	100	#N/A	#N/A
c86985_g1_i1	contig15581	0	0	96.98	100	#N/A	#N/A
c126289_g1_i1	contig08684	6e-160	2e-158	99.67	54.94	#N/A	#N/A
c78802_g1_i3	contig09104	0	0	98.82	100	#N/A	#N/A
c90813_g3_i1	contig02596	0	0	100	50.33	#N/A	diamine N-acetyltransferase 1 [Danio rerio]
c83829_g1_i3	contig19464	0	0	97.68	100	#N/A	#N/A
c96697_g1_i1	contig14136	0	0	99.79	100	#N/A	#N/A
c92796_g3_i1	contig15180	5e-171	2e-169	97.18	50.14	#N/A	#N/A
c91846_g1_i3	contig06147	0	0	99.63	100	sp|B2RPY5|GP161_MOUSE`B2RPY5`Q:21-524,H:37-539`72.83%ID`E:0`RecName: Full=G-protein coupled receptor 161;`Eukaryota; Metazoa; Chordata; Craniata; Vertebrata; Euteleostomi; Mammalia; Eutheria; Euarchontoglires; Glires; Rodentia; Sciurognathi; Muroidea; Muridae; Murinae; Mus; Mus.	PREDICTED: similar to G protein-coupled receptor 161 [Taeniopygia guttata]
c96127_g1_i1	contig07969	0	0	99.79	100	sp|Q7TMY8|HUWE1_MOUSE`Q7TMY8`Q:357-874,H:2465-2996`60.14%ID`E:7e-151`RecName: Full=E3 ubiquitin-protein ligase HUWE1; EC=6.3.2.-; AltName: Full=E3Histone; AltName: Full=HECT, UBA and WWE domain-containing protein 1; AltName: Full=Upstream regulatory element-binding protein 1; Short=URE-B1; Short=URE-binding protein 1;`Eukaryota; Metazoa; Chordata; Craniata; Vertebrata; Euteleostomi; Mammalia; Eut…	PREDICTED: e3 ubiquitin-protein ligase HUWE1 isoform 2 [Danio rerio]
c50378_g1_i1	contig01587	2e-89	4e-88	97.4	57.53	#N/A	#N/A
c94931_g1_i1	contig15195	0	0	98.74	99.04	sp|Q62760|TOM20_RAT`Q62760`Q:46-190,H:1-145`93.79%ID`E:5e-67`RecName: Full=Mitochondrial import receptor subunit TOM20 homolog; AltName: Full=Mitochondrial 20 kDa outer membrane protein; AltName: Full=Outer mitochondrial membrane receptor Tom20;`Eukaryota; Metazoa; Chordata; Craniata; Vertebrata; Euteleostomi; Mammalia; Eutheria; Euarchontoglires; Glires; Rodentia; Sciurognathi; Muroidea; Muridae…	PREDICTED: mitochondrial import receptor subunit TOM20 homolog [Anolis carolinensis]
c91016_g3_i1	contig00439	0	0	99.59	100	sp|Q8HZM5|GLNA_CANFA`Q8HZM5`Q:1-373,H:1-373`87.67%ID`E:0`RecName: Full=Glutamine synthetase; Short=GS; EC=6.3.1.2; AltName: Full=Glutamate decarboxylase; EC=4.1.1.15; AltName: Full=Glutamate--ammonia ligase;`Eukaryota; Metazoa; Chordata; Craniata; Vertebrata; Euteleostomi; Mammalia; Eutheria; Laurasiatheria; Carnivora; Caniformia; Canidae; Canis.	glutamine synthetase [Oreochromis niloticus]
c91687_g1_i1	contig08523	0	0	99.26	100	sp|Q4V9P9|NOL11_DANRE`Q4V9P9`Q:8-570,H:1-549`52.29%ID`E:4e-168`RecName: Full=Nucleolar protein 11-like;`Eukaryota; Metazoa; Chordata; Craniata; Vertebrata; Euteleostomi; Actinopterygii; Neopterygii; Teleostei; Ostariophysi; Cypriniformes; Cyprinidae; Danio.	#N/A
c81901_g1_i2	contig04745	0	0	99.88	99.76	sp|O54910|IKBE_MOUSE`O54910`Q:8-348,H:5-361`43.63%ID`E:1e-72`RecName: Full=NF-kappa-B inhibitor epsilon; Short=NF-kappa-BIE; AltName: Full=I-kappa-B-epsilon; Short=IkB-E; Short=IkB-epsilon; Short=IkappaBepsilon;`Eukaryota; Metazoa; Chordata; Craniata; Vertebrata; Euteleostomi; Mammalia; Eutheria; Euarchontoglires; Glires; Rodentia; Sciurognathi; Muroidea; Muridae; Murinae; Mus; Mus.	NF-kappa-B inhibitor epsilon [Salmo salar]
c99802_g1_i2	contig15067	0	0	98.49	100	sp|Q3L8U1|CHD9_HUMAN`Q3L8U1`Q:196-1812,H:487-2122`76.18%ID`E:0`RecName: Full=Chromodomain-helicase-DNA-binding protein 9; Short=CHD-9; EC=3.6.4.12; AltName: Full=ATP-dependent helicase CHD9; AltName: Full=Chromatin-related mesenchymal modulator; Short=CReMM; AltName: Full=Chromatin-remodeling factor CHROM1; AltName: Full=Kismet homolog 2; AltName: Full=PPAR-alpha-interacting complex protein 320 k…	PREDICTED: chromodomain-helicase-DNA-binding protein 9-like [Danio rerio]
c91779_g1_i1	contig15776	0	0	99.67	100	sp|P30436|TBA_ONCKE`P30436`Q:44-493,H:1-450`98.44%ID`E:0`RecName: Full=Tubulin alpha chain;`Eukaryota; Metazoa; Chordata; Craniata; Vertebrata; Euteleostomi; Actinopterygii; Neopterygii; Teleostei; Euteleostei; Protacanthopterygii; Salmoniformes; Salmonidae; Salmoninae; Oncorhynchus.	tubulin alpha 6 [Danio rerio]
c37298_g1_i1	contig10823	0	0	99.25	100	#N/A	#N/A
c78852_g1_i1	contig15738	0	0	98.54	95.58	#N/A	#N/A
c97756_g1_i2	contig02162	0	0	99.49	100	sp|Q9NZU0|FLRT3_HUMAN`Q9NZU0`Q:18-649,H:13-649`73.51%ID`E:0`RecName: Full=Leucine-rich repeat transmembrane protein FLRT3; AltName: Full=Fibronectin-like domain-containing leucine-rich transmembrane protein 3; Flags: Precursor;`Eukaryota; Metazoa; Chordata; Craniata; Vertebrata; Euteleostomi; Mammalia; Eutheria; Euarchontoglires; Primates; Haplorrhini; Catarrhini; Hominidae; Homo.	PREDICTED: leucine-rich repeat transmembrane protein FLRT3 [Danio rerio]
c88857_g1_i4	contig02353	0	0	100	100	sp|Q9JIM3|RAD26_MOUSE`Q9JIM3`Q:1-310,H:390-698`67.1%ID`E:5e-129`RecName: Full=Putative DNA repair and recombination protein RAD26-like; EC=3.6.4.-;`Eukaryota; Metazoa; Chordata; Craniata; Vertebrata; Euteleostomi; Mammalia; Eutheria; Euarchontoglires; Glires; Rodentia; Sciurognathi; Muroidea; Muridae; Murinae; Mus; Mus.	PREDICTED: hypothetical protein LOC553504 [Danio rerio]
c89760_g1_i1	contig18512	0	0	99.14	100	sp|P62447|ZFPL1_DANRE`P62447`Q:56-380,H:1-316`64%ID`E:2e-121`RecName: Full=Zinc finger protein-like 1;`Eukaryota; Metazoa; Chordata; Craniata; Vertebrata; Euteleostomi; Actinopterygii; Neopterygii; Teleostei; Ostariophysi; Cypriniformes; Cyprinidae; Danio.	#N/A
c88407_g2_i2	contig06168	0	0	100	100	.	#N/A
c22552_g1_i1	contig09671	0	0	100	100	#N/A	#N/A
c97625_g1_i1	contig10182	0	0	99.16	67.84	#N/A	#N/A
c90615_g1_i3	contig09449	0	0	100	100	#N/A	#N/A
c92378_g1_i3	contig15510	0	0	99.54	100	sp|Q91V01|MBOA5_MOUSE`Q91V01`Q:6-464,H:28-487`62.83%ID`E:5e-178`RecName: Full=Lysophospholipid acyltransferase 5; Short=LPLAT 5; EC=2.3.1.-; AltName: Full=1-acylglycerophosphocholine O-acyltransferase; EC=2.3.1.23; AltName: Full=1-acylglycerophosphoethanolamine O-acyltransferase; EC=2.3.1.n7; AltName: Full=1-acylglycerophosphoserine O-acyltransferase; EC=2.3.1.n6; AltName: Full=Lysophosphatidylch…	PREDICTED: lysophospholipid acyltransferase 5 [Danio rerio]
c95519_g1_i2	contig15347	0	0	99.75	100	sp|Q9BXW6|OSBL1_HUMAN`Q9BXW6`Q:5-128,H:4-132`61.24%ID`E:5e-43`RecName: Full=Oxysterol-binding protein-related protein 1; Short=ORP-1; Short=OSBP-related protein 1;`Eukaryota; Metazoa; Chordata; Craniata; Vertebrata; Euteleostomi; Mammalia; Eutheria; Euarchontoglires; Primates; Haplorrhini; Catarrhini; Hominidae; Homo.	Osbpl1a protein [Danio rerio]
c99393_g1_i5	contig16759	0	0	97	88.84	sp|A0JPB1|IGSF3_XENTR`A0JPB1`Q:6-1123,H:2-1135`35.18%ID`E:0`RecName: Full=Immunoglobulin superfamily member 3; Short=IgSF3; Flags: Precursor;`Eukaryota; Metazoa; Chordata; Craniata; Vertebrata; Euteleostomi; Amphibia; Batrachia; Anura; Pipoidea; Pipidae; Xenopodinae; Xenopus; Silurana.	unnamed protein product [Tetraodon nigroviridis]
c92367_g2_i1	contig08752	0	0	98.88	99.84	sp|Q8BXN9|TM87A_MOUSE`Q8BXN9`Q:23-560,H:36-555`54.73%ID`E:2e-160`RecName: Full=Transmembrane protein 87A; Flags: Precursor;`Eukaryota; Metazoa; Chordata; Craniata; Vertebrata; Euteleostomi; Mammalia; Eutheria; Euarchontoglires; Glires; Rodentia; Sciurognathi; Muroidea; Muridae; Murinae; Mus; Mus.	PREDICTED: hypothetical protein [Gallus gallus]
c96346_g1_i1	contig21927	7e-154	3e-153	100	100	sp|Q3T1J9|MOB1A_RAT`Q3T1J9`Q:1-216,H:1-216`98.15%ID`E:9e-126`RecName: Full=MOB kinase activator 1A; AltName: Full=Mob1 homolog 1B; AltName: Full=Mps one binder kinase activator-like 1B;`Eukaryota; Metazoa; Chordata; Craniata; Vertebrata; Euteleostomi; Mammalia; Eutheria; Euarchontoglires; Glires; Rodentia; Sciurognathi; Muroidea; Muridae; Murinae; Rattus.	unnamed protein product [Tetraodon nigroviridis]
c91443_g1_i3	contig15217	0	0	99.08	100	sp|Q9GKT2|FXDC2_MACFA`Q9GKT2`Q:17-337,H:13-333`64.49%ID`E:6e-129`RecName: Full=Uncharacterized protein C5orf4 homolog;`Eukaryota; Metazoa; Chordata; Craniata; Vertebrata; Euteleostomi; Mammalia; Eutheria; Euarchontoglires; Primates; Haplorrhini; Catarrhini; Cercopithecidae; Cercopithecinae; Macaca.	hypothetical protein LOC406828 [Danio rerio]
c91077_g1_i3	contig00142	0	0	100	63.49	sp|Q7ZWA3|RBMX_DANRE`Q7ZWA3`Q:1-364,H:1-356`82.24%ID`E:3e-133`RecName: Full=RNA-binding motif protein, X chromosome; AltName: Full=Heterogeneous nuclear ribonucleoprotein G; Short=hnRNP G;`Eukaryota; Metazoa; Chordata; Craniata; Vertebrata; Euteleostomi; Actinopterygii; Neopterygii; Teleostei; Ostariophysi; Cypriniformes; Cyprinidae; Danio.	heterogeneous nuclear ribonucleoprotein G [Haplochromis burtoni]
c72964_g2_i1	contig05503	0	0	99.72	86.34	#N/A	#N/A
c86197_g2_i1	contig22233	0	0	98.87	100	#N/A	#N/A
c89762_g1_i1	contig19690	0	0	98.79	100	#N/A	#N/A
c92280_g1_i4	contig08667	0	0	99.92	100	sp|Q9UJY5|GGA1_HUMAN`Q9UJY5`Q:1-612,H:1-638`49.16%ID`E:3e-159`RecName: Full=ADP-ribosylation factor-binding protein GGA1; AltName: Full=Gamma-adaptin-related protein 1; AltName: Full=Golgi-localized, gamma ear-containing, ARF-binding protein 1;`Eukaryota; Metazoa; Chordata; Craniata; Vertebrata; Euteleostomi; Mammalia; Eutheria; Euarchontoglires; Primates; Haplorrhini; Catarrhini; Hominidae; Homo.	PREDICTED: ADP-ribosylation factor-binding protein GGA1-like isoform 3 [Anolis carolinensis]
c97424_g2_i1	contig12312	0	0	98.98	99.79	#N/A	#N/A
c89913_g1_i1	contig01128	0	0	99.54	100	sp|Q5RDH6|TFR1_PONAB`Q5RDH6`Q:5-784,H:2-759`45.68%ID`E:0`RecName: Full=Transferrin receptor protein 1; Short=TR; Short=TfR; Short=TfR1; Short=Trfr; AltName: CD_antigen=CD71;`Eukaryota; Metazoa; Chordata; Craniata; Vertebrata; Euteleostomi; Mammalia; Eutheria; Euarchontoglires; Primates; Haplorrhini; Catarrhini; Hominidae; Pongo.	transferrin receptor 1a [Danio rerio]
c99045_g1_i1	contig17664	0	0	98.77	100	sp|Q9Y5S2|MRCKB_HUMAN`Q9Y5S2`Q:1-1711,H:1-1711`77.12%ID`E:0`RecName: Full=Serine/threonine-protein kinase MRCK beta; EC=2.7.11.1; AltName: Full=CDC42-binding protein kinase beta; Short=CDC42BP-beta; AltName: Full=DMPK-like beta; AltName: Full=Myotonic dystrophy kinase-related CDC42-binding kinase beta; Short=MRCK beta; Short=Myotonic dystrophy protein kinase-like beta;`Eukaryota; Metazoa; Chordat…	#N/A
c98788_g1_i2	contig08164	0	0	97.49	100	#N/A	#N/A
c93380_g1_i5	contig06593	0	0	99.77	100	sp|Q5U300|UBA1_RAT`Q5U300`Q:3-1024,H:29-1058`58.51%ID`E:0`RecName: Full=Ubiquitin-like modifier-activating enzyme 1; AltName: Full=Ubiquitin-activating enzyme E1;`Eukaryota; Metazoa; Chordata; Craniata; Vertebrata; Euteleostomi; Mammalia; Eutheria; Euarchontoglires; Glires; Rodentia; Sciurognathi; Muroidea; Muridae; Murinae; Rattus.	PREDICTED: ubiquitin-like modifier-activating enzyme 1-like [Danio rerio]
c98252_g1_i6	contig05113	0	0	99.55	100	sp|P27615|SCRB2_RAT`P27615`Q:13-337,H:155-478`56.27%ID`E:5e-115`RecName: Full=Lysosome membrane protein 2; AltName: Full=85 kDa lysosomal membrane sialoglycoprotein; Short=LGP85; AltName: Full=CD36 antigen-like 2; AltName: Full=Lysosome membrane protein II; Short=LIMP II; AltName: Full=Scavenger receptor class B member 2; AltName: CD_antigen=CD36;`Eukaryota; Metazoa; Chordata; Craniata; Vertebrat…	#N/A
c76131_g1_i1	contig17925	0	0	99.41	100	sp|P13086|SUCA_RAT`P13086`Q:1-324,H:21-346`84.66%ID`E:3e-148`RecName: Full=Succinyl-CoA ligase [ADP/GDP-forming] subunit alpha, mitochondrial; EC=6.2.1.4; EC=6.2.1.5; AltName: Full=Succinyl-CoA synthetase subunit alpha; Short=SCS-alpha; Flags: Precursor;`Eukaryota; Metazoa; Chordata; Craniata; Vertebrata; Euteleostomi; Mammalia; Eutheria; Euarchontoglires; Glires; Rodentia; Sciurognathi; Muroidea…	Succinyl-CoA ligase subunit alpha, mitochondrial precursor [Salmo salar]
c99258_g2_i1	contig03738	0	0	98.99	89.7	#N/A	#N/A
c93189_g1_i2	contig17857	0	0	98.14	100	#N/A	#N/A
c90747_g3_i3	contig03648	0	0	99.66	94.11	#N/A	#N/A
c99363_g1_i1	contig09063	0	0	99.56	49.35	sp|Q8WVV9|HNRLL_HUMAN`Q8WVV9`Q:1-114,H:429-542`78.95%ID`E:8e-51`RecName: Full=Heterogeneous nuclear ribonucleoprotein L-like; Short=hnRNPLL; AltName: Full=Stromal RNA-regulating factor;`Eukaryota; Metazoa; Chordata; Craniata; Vertebrata; Euteleostomi; Mammalia; Eutheria; Euarchontoglires; Primates; Haplorrhini; Catarrhini; Hominidae; Homo.	Heterogeneous nuclear ribonucleoprotein L-like [Salmo salar]
c93433_g1_i10	contig06316	0	0	99.82	100	sp|Q8CIE2|ZMIZ2_MOUSE`Q8CIE2`Q:1-433,H:362-796`82.11%ID`E:0`RecName: Full=Zinc finger MIZ domain-containing protein 2; AltName: Full=PIAS-like protein Zimp7;`Eukaryota; Metazoa; Chordata; Craniata; Vertebrata; Euteleostomi; Mammalia; Eutheria; Euarchontoglires; Glires; Rodentia; Sciurognathi; Muroidea; Muridae; Murinae; Mus; Mus.	PREDICTED: zinc finger MIZ domain-containing protein 2-like [Danio rerio]
c87102_g1_i1	contig07791	0	0	100	100	#N/A	#N/A
c99216_g1_i5	contig09972	0	0	98.06	100	sp|Q3ZCL3|NMI_BOVIN`Q3ZCL3`Q:71-368,H:9-309`40.2%ID`E:2e-51`RecName: Full=N-myc-interactor; Short=Nmi; AltName: Full=N-myc and STAT interactor;`Eukaryota; Metazoa; Chordata; Craniata; Vertebrata; Euteleostomi; Mammalia; Eutheria; Laurasiatheria; Cetartiodactyla; Ruminantia; Pecora; Bovidae; Bovinae; Bos.	PREDICTED: n-myc-interactor [Danio rerio]
c85467_g1_i1	contig06436	0	0	99.61	100	#N/A	PREDICTED: hypothetical protein LOC100615057 [Pan troglodytes]
c99813_g1_i1	contig15003	0	0	98.72	77.58	#N/A	methyl-CpG binding domain protein 3b [Danio rerio]
c82233_g1_i1	contig21293	0	0	98.61	100	sp|Q4R3J0|RTCA_MACFA`Q4R3J0`Q:1-364,H:1-366`74.32%ID`E:2e-160`RecName: Full=RNA 3'-terminal phosphate cyclase; Short=RNA cyclase; Short=RNA-3'-phosphate cyclase; EC=6.5.1.4; AltName: Full=RNA terminal phosphate cyclase domain-containing protein 1;`Eukaryota; Metazoa; Chordata; Craniata; Vertebrata; Euteleostomi; Mammalia; Eutheria; Euarchontoglires; Primates; Haplorrhini; Catarrhini; Cercopitheci…	PREDICTED: similar to RNA terminal phosphate cyclase domain 1 [Gallus gallus]
c75119_g1_i2	contig10324	0	0	99.85	70.94	sp|Q9ULY5|CLC4E_HUMAN`Q9ULY5`Q:154-269,H:80-206`31.5%ID`E:2e-09`RecName: Full=C-type lectin domain family 4 member E; AltName: Full=C-type lectin superfamily member 9; AltName: Full=Macrophage-inducible C-type lectin;`Eukaryota; Metazoa; Chordata; Craniata; Vertebrata; Euteleostomi; Mammalia; Eutheria; Euarchontoglires; Primates; Haplorrhini; Catarrhini; Hominidae; Homo.	CD209 antigen-like protein E [Salmo salar]
c145871_g1_i1	contig01002	2e-145	4e-144	98.95	57.2	.	PREDICTED: hypothetical protein LOC100005368 [Danio rerio]
c70795_g1_i1	contig03375	0	0	99.64	96.67	#N/A	#N/A
c99082_g1_i5	contig02305	0	0	100	100	sp|Q13136|LIPA1_HUMAN`Q13136`Q:1-1203,H:1-1202`81.38%ID`E:0`RecName: Full=Liprin-alpha-1; AltName: Full=LAR-interacting protein 1; Short=LIP-1; AltName: Full=Protein tyrosine phosphatase receptor type f polypeptide-interacting protein alpha-1; Short=PTPRF-interacting protein alpha-1;`Eukaryota; Metazoa; Chordata; Craniata; Vertebrata; Euteleostomi; Mammalia; Eutheria; Euarchontoglires; Primates; …	#N/A
c88867_g1_i1	contig08188	2e-138	2e-137	99.26	55.31	#N/A	#N/A
c93834_g2_i1	contig17330	0	0	95.52	100	sp|P62878|RBX1_MOUSE`P62878`Q:1-108,H:1-108`99.07%ID`E:9e-59`RecName: Full=E3 ubiquitin-protein ligase RBX1; EC=6.3.2.-; AltName: Full=RING finger protein 75; AltName: Full=RING-box protein 1; Short=Rbx1;`Eukaryota; Metazoa; Chordata; Craniata; Vertebrata; Euteleostomi; Mammalia; Eutheria; Euarchontoglires; Glires; Rodentia; Sciurognathi; Muroidea; Muridae; Murinae; Mus; Mus.	#N/A
c81876_g1_i2	contig04932	0	0	99.3	100	sp|Q63ZY7|UXT_RAT`Q63ZY7`Q:8-150,H:13-155`61.54%ID`E:8e-48`RecName: Full=Protein UXT; AltName: Full=Ubiquitously expressed transcript protein;`Eukaryota; Metazoa; Chordata; Craniata; Vertebrata; Euteleostomi; Mammalia; Eutheria; Euarchontoglires; Glires; Rodentia; Sciurognathi; Muroidea; Muridae; Murinae; Rattus.	protein UXT [Danio rerio]
c118935_g1_i1	contig00340	3e-57	5e-56	100	41.84	#N/A	#N/A
c96033_g5_i1	contig19560	5e-110	2e-108	97.81	36.42	#N/A	#N/A
c81893_g2_i1	contig03313	0	0	100	100	sp|Q5JWR5|DOP1_HUMAN`Q5JWR5`Q:10-861,H:1613-2465`83.02%ID`E:0`RecName: Full=Protein dopey-1;`Eukaryota; Metazoa; Chordata; Craniata; Vertebrata; Euteleostomi; Mammalia; Eutheria; Euarchontoglires; Primates; Haplorrhini; Catarrhini; Hominidae; Homo.	PREDICTED: protein dopey-1 [Danio rerio]
c92488_g1_i2	contig02934	0	0	99.11	100	#N/A	myotubularin related protein 1 [Xenopus (Silurana) tropicalis]
c73663_g1_i1	contig17204	0	0	99.47	79.27	sp|Q5XI73|GDIR1_RAT`Q5XI73`Q:1-168,H:37-204`83.33%ID`E:4e-81`RecName: Full=Rho GDP-dissociation inhibitor 1; Short=Rho GDI 1; AltName: Full=Rho-GDI alpha;`Eukaryota; Metazoa; Chordata; Craniata; Vertebrata; Euteleostomi; Mammalia; Eutheria; Euarchontoglires; Glires; Rodentia; Sciurognathi; Muroidea; Muridae; Murinae; Rattus.	rho GDP-dissociation inhibitor 1 [Danio rerio]
c92997_g3_i2	contig02454	0	0	99.62	99.62	#N/A	#N/A
c98334_g1_i1	contig18472	0	0	99.1	100	sp|Q5XGB9|AMPL_XENTR`Q5XGB9`Q:1-274,H:243-516`86.5%ID`E:1e-143`RecName: Full=Cytosol aminopeptidase; EC=3.4.11.1; AltName: Full=Leucine aminopeptidase 3; Short=LAP-3; AltName: Full=Leucyl aminopeptidase; AltName: Full=Proline aminopeptidase; EC=3.4.11.5; AltName: Full=Prolyl aminopeptidase;`Eukaryota; Metazoa; Chordata; Craniata; Vertebrata; Euteleostomi; Amphibia; Batrachia; Anura; Pipoidea; Pip…	Cytosol aminopeptidase [Salmo salar]
c116094_g1_i1	contig16511	5e-101	1e-99	96.04	41.7	#N/A	Uncharacterized protein [Dicentrarchus labrax]
c95341_g2_i1	contig18291	0	0	99.62	100	sp|Q6A028|SWP70_MOUSE`Q6A028`Q:18-598,H:3-583`75.22%ID`E:0`RecName: Full=Switch-associated protein 70; Short=SWAP-70;`Eukaryota; Metazoa; Chordata; Craniata; Vertebrata; Euteleostomi; Mammalia; Eutheria; Euarchontoglires; Glires; Rodentia; Sciurognathi; Muroidea; Muridae; Murinae; Mus; Mus.	Si:dkey-8l13.4 protein [Danio rerio]
c94419_g1_i1	contig06739	0	0	99.38	100	sp|Q1RML7|MAK16_BOVIN`Q1RML7`Q:1-317,H:1-298`75.31%ID`E:2e-127`RecName: Full=Protein MAK16 homolog;`Eukaryota; Metazoa; Chordata; Craniata; Vertebrata; Euteleostomi; Mammalia; Eutheria; Laurasiatheria; Cetartiodactyla; Ruminantia; Pecora; Bovidae; Bovinae; Bos.	MAK16-like protein RBM13 [Esox lucius]
c98716_g2_i1	contig15044	0	0	98.57	100	#N/A	#N/A
c74582_g1_i1	contig20686	0	0	99.6	100	sp|Q5R8M9|RS19_PONAB`Q5R8M9`Q:18-161,H:1-144`91.67%ID`E:3e-73`RecName: Full=40S ribosomal protein S19;`Eukaryota; Metazoa; Chordata; Craniata; Vertebrata; Euteleostomi; Mammalia; Eutheria; Euarchontoglires; Primates; Haplorrhini; Catarrhini; Hominidae; Pongo.	PREDICTED: 40S ribosomal protein S19 isoform 1 [Xenopus (Silurana) tropicalis]
c42078_g1_i1	contig18342	0	0	99.79	100	sp|Q9H9D4|ZN408_HUMAN`Q9H9D4`Q:1-117,H:514-630`75.21%ID`E:1e-48`RecName: Full=Zinc finger protein 408; AltName: Full=PR domain zinc finger protein 17;`Eukaryota; Metazoa; Chordata; Craniata; Vertebrata; Euteleostomi; Mammalia; Eutheria; Euarchontoglires; Primates; Haplorrhini; Catarrhini; Hominidae; Homo.	#N/A
c53049_g1_i1	contig02724	0	0	99.05	100	#N/A	#N/A
c93421_g1_i2	contig13823	0	0	99.52	95.9	sp|A4IG42|F115_DANRE`A4IG42`Q:1-907,H:1-910`62.09%ID`E:0`RecName: Full=Protein FAM115; AltName: Full=Protein FAM139A;`Eukaryota; Metazoa; Chordata; Craniata; Vertebrata; Euteleostomi; Actinopterygii; Neopterygii; Teleostei; Ostariophysi; Cypriniformes; Cyprinidae; Danio.	FAM139A [Salmo salar]
c98732_g4_i1	contig04942	0	0	99.17	77.08	#N/A	#N/A
c97003_g1_i1	contig00606	0	0	98.58	100	sp|Q08890|IDS_MOUSE`Q08890`Q:25-535,H:35-550`65.64%ID`E:0`RecName: Full=Iduronate 2-sulfatase; EC=3.1.6.13; AltName: Full=Alpha-L-iduronate sulfate sulfatase; Flags: Precursor;`Eukaryota; Metazoa; Chordata; Craniata; Vertebrata; Euteleostomi; Mammalia; Eutheria; Euarchontoglires; Glires; Rodentia; Sciurognathi; Muroidea; Muridae; Murinae; Mus; Mus.	iduronate 2-sulfatase [Danio rerio]
c96839_g1_i3	contig20747	0	0	95.45	100	#N/A	#N/A
c85963_g1_i1	contig08849	0	0	99.74	100	sp|Q96AQ8|MCUR1_HUMAN`Q96AQ8`Q:122-343,H:138-359`66.67%ID`E:3e-82`RecName: Full=Mitochondrial calcium uniporter regulator 1; AltName: Full=Coiled-coil domain-containing protein 90A, mitochondrial;`Eukaryota; Metazoa; Chordata; Craniata; Vertebrata; Euteleostomi; Mammalia; Eutheria; Euarchontoglires; Primates; Haplorrhini; Catarrhini; Hominidae; Homo.	Coiled-coil domain-containing protein 90A [Dicentrarchus labrax]
c95137_g2_i8	contig08309	0	0	99.89	81.75	sp|O95236|APOL3_HUMAN`O95236`Q:122-404,H:104-396`24.36%ID`E:8e-16`RecName: Full=Apolipoprotein L3; AltName: Full=Apolipoprotein L-III; Short=ApoL-III; AltName: Full=TNF-inducible protein CG12-1; Short=CG12_1;`Eukaryota; Metazoa; Chordata; Craniata; Vertebrata; Euteleostomi; Mammalia; Eutheria; Euarchontoglires; Primates; Haplorrhini; Catarrhini; Hominidae; Homo.	hypothetical protein LOC560271 [Danio rerio]
c75430_g1_i1	contig18466	0	0	100	100	sp|Q92734|TFG_HUMAN`Q92734`Q:1-405,H:1-400`68.72%ID`E:3e-126`RecName: Full=Protein TFG; AltName: Full=TRK-fused gene protein;`Eukaryota; Metazoa; Chordata; Craniata; Vertebrata; Euteleostomi; Mammalia; Eutheria; Euarchontoglires; Primates; Haplorrhini; Catarrhini; Hominidae; Homo.	PREDICTED: TRK-fused gene [Taeniopygia guttata]
c71093_g1_i1	contig20254	1e-168	2e-167	92.65	80.68	#N/A	#N/A
c89506_g1_i1	contig01996	0	0	99.08	100	#N/A	#N/A
c92495_g1_i1	contig06323	0	0	98.54	100	sp|Q9D0R2|SYTC_MOUSE`Q9D0R2`Q:1-248,H:475-722`79.03%ID`E:4e-118`RecName: Full=Threonine--tRNA ligase, cytoplasmic; EC=6.1.1.3; AltName: Full=Threonyl-tRNA synthetase; Short=ThrRS;`Eukaryota; Metazoa; Chordata; Craniata; Vertebrata; Euteleostomi; Mammalia; Eutheria; Euarchontoglires; Glires; Rodentia; Sciurognathi; Muroidea; Muridae; Murinae; Mus; Mus.	unnamed protein product [Tetraodon nigroviridis]
c177416_g1_i1	contig07051	5e-107	9e-106	98.62	42.8	#N/A	#N/A
c79000_g1_i2	contig03684	0	0	99.63	100	sp|Q5NVM4|TEBP_PONAB`Q5NVM4`Q:1-158,H:1-160`81.88%ID`E:8e-68`RecName: Full=Prostaglandin E synthase 3; EC=5.3.99.3; AltName: Full=Cytosolic prostaglandin E2 synthase; Short=cPGES;`Eukaryota; Metazoa; Chordata; Craniata; Vertebrata; Euteleostomi; Mammalia; Eutheria; Euarchontoglires; Primates; Haplorrhini; Catarrhini; Hominidae; Pongo.	Prostaglandin E synthase 3 [Osmerus mordax]
c85301_g1_i1	contig16497	4e-134	3e-133	96.55	100	#N/A	#N/A
c92698_g2_i4	contig12741	4e-52	4e-51	96.69	53.78	#N/A	#N/A
c91832_g1_i1	contig03447	0	0	99.84	100	sp|Q5RAJ6|DJB11_PONAB`Q5RAJ6`Q:7-360,H:5-358`85.59%ID`E:1e-176`RecName: Full=DnaJ homolog subfamily B member 11; AltName: Full=ER-associated DNAJ; AltName: Full=ER-associated Hsp40 co-chaperone; AltName: Full=ER-associated dnaJ protein 3; Short=ERdj3; Short=ERj3p; Flags: Precursor;`Eukaryota; Metazoa; Chordata; Craniata; Vertebrata; Euteleostomi; Mammalia; Eutheria; Euarchontoglires; Primates; Ha…	DnaJ-like subfamily B member 11 [Paralichthys olivaceus]
c97161_g2_i1	contig18439	0	0	98.56	99.68	#N/A	#N/A
c81434_g2_i2	contig06732	0	0	100	76.76	#N/A	tyrosine-protein kinase Lyn [Danio rerio]
c96184_g1_i1	contig07625	0	0	99.37	100	sp|B2ZHY2|GPR39_PIG`B2ZHY2`Q:3-420,H:9-439`50.35%ID`E:5e-113`RecName: Full=G-protein coupled receptor 39;`Eukaryota; Metazoa; Chordata; Craniata; Vertebrata; Euteleostomi; Mammalia; Eutheria; Laurasiatheria; Cetartiodactyla; Suina; Suidae; Sus.	#N/A
c94556_g2_i3	contig19134	0	0	99.72	100	sp|Q9HB21|PKHA1_HUMAN`Q9HB21`Q:1-394,H:12-404`57.14%ID`E:1e-119`RecName: Full=Pleckstrin homology domain-containing family A member 1; Short=PH domain-containing family A member 1; AltName: Full=Tandem PH domain-containing protein 1; Short=TAPP-1;`Eukaryota; Metazoa; Chordata; Craniata; Vertebrata; Euteleostomi; Mammalia; Eutheria; Euarchontoglires; Primates; Haplorrhini; Catarrhini; Hominidae; H…	Pleckstrin homology domain-containing family A member 1 [Salmo salar]
c74495_g2_i2	contig00524	0	0	99.81	100	sp|Q6PFP3|PDPFA_DANRE`Q6PFP3`Q:1-118,H:1-117`74.58%ID`E:3e-39`RecName: Full=Pancreatic progenitor cell differentiation and proliferation factor A; AltName: Full=Exocrine differentiation and proliferation factor A; Short=Exocrine differentiation and proliferation factor;`Eukaryota; Metazoa; Chordata; Craniata; Vertebrata; Euteleostomi; Actinopterygii; Neopterygii; Teleostei; Ostariophysi; Cyprinif…	pancreatic progenitor cell differentiation and proliferation factor B [Danio rerio]
c87001_g1_i1	contig00948	0	0	99.81	100	#N/A	Cyclin-dependent kinase 4 inhibitor B [Salmo salar]
c92761_g1_i2	contig13763	0	0	98.53	100	sp|Q5BJJ5|HDHD2_DANRE`Q5BJJ5`Q:1-174,H:86-259`81.03%ID`E:9e-82`RecName: Full=Haloacid dehalogenase-like hydrolase domain-containing protein 2;`Eukaryota; Metazoa; Chordata; Craniata; Vertebrata; Euteleostomi; Actinopterygii; Neopterygii; Teleostei; Ostariophysi; Cypriniformes; Cyprinidae; Danio.	haloacid dehalogenase-like hydrolase domain-containing protein 2 [Ictalurus punctatus]
c96485_g1_i4	contig09987	0	0	99.84	100	sp|Q6IQ85|YIPF6_DANRE`Q6IQ85`Q:8-229,H:19-240`84.68%ID`E:4e-109`RecName: Full=Protein YIPF6; AltName: Full=YIP1 family member 6;`Eukaryota; Metazoa; Chordata; Craniata; Vertebrata; Euteleostomi; Actinopterygii; Neopterygii; Teleostei; Ostariophysi; Cypriniformes; Cyprinidae; Danio.	Yip1 domain family, member 6 [Danio rerio]
c90917_g1_i1	contig09576	0	0	98.48	94.71	#N/A	choline transporter-like protein 2 [Danio rerio]
c69146_g2_i2	contig02630	0	0	100	100	#N/A	PREDICTED: male-specific lethal 2 homolog [Sus scrofa]
c95098_g1_i3	contig17880	0	0	99.75	100	sp|Q9UBC2|EP15R_HUMAN`Q9UBC2`Q:9-730,H:3-775`63.72%ID`E:0`RecName: Full=Epidermal growth factor receptor substrate 15-like 1; AltName: Full=Eps15-related protein; Short=Eps15R;`Eukaryota; Metazoa; Chordata; Craniata; Vertebrata; Euteleostomi; Mammalia; Eutheria; Euarchontoglires; Primates; Haplorrhini; Catarrhini; Hominidae; Homo.	PREDICTED: LOW QUALITY PROTEIN: si:dkeyp-192m14.7 [Danio rerio]
c95951_g1_i10	contig15335	0	0	99.63	100	sp|Q96AE4|FUBP1_HUMAN`Q96AE4`Q:10-116,H:562-644`59.81%ID`E:1e-21`RecName: Full=Far upstream element-binding protein 1; Short=FBP; Short=FUSE-binding protein 1; AltName: Full=DNA helicase V; Short=hDH V;`Eukaryota; Metazoa; Chordata; Craniata; Vertebrata; Euteleostomi; Mammalia; Eutheria; Euarchontoglires; Primates; Haplorrhini; Catarrhini; Hominidae; Homo.	#N/A
c95515_g1_i1	contig04463	0	0	100	76.36	#N/A	#N/A
c92853_g4_i3	contig04693	0	0	99.79	97.11	#N/A	unnamed protein product [Tetraodon nigroviridis]
c55416_g1_i2	contig07634	0	0	100	99.46	#N/A	#N/A
c79786_g1_i1	contig00576	0	0	100	100	sp|A3RK74|FX1AA_DANRE`A3RK74`Q:1-514,H:1-511`75.43%ID`E:0`RecName: Full=Foxhead box protein O1-A;`Eukaryota; Metazoa; Chordata; Craniata; Vertebrata; Euteleostomi; Actinopterygii; Neopterygii; Teleostei; Ostariophysi; Cypriniformes; Cyprinidae; Danio.	unnamed protein product [Tetraodon nigroviridis]
c78646_g2_i1	contig06037	0	0	99.68	86.71	#N/A	#N/A
c81476_g1_i2	contig00615	0	0	99.24	100	sp|Q503V0|CHMP6_DANRE`Q503V0`Q:1-211,H:1-206`81.6%ID`E:4e-83`RecName: Full=Charged multivesicular body protein 6; AltName: Full=Chromatin-modifying protein 6;`Eukaryota; Metazoa; Chordata; Craniata; Vertebrata; Euteleostomi; Actinopterygii; Neopterygii; Teleostei; Ostariophysi; Cypriniformes; Cyprinidae; Danio.	Charged multivesicular body protein 6 [Anoplopoma fimbria]
c96732_g2_i1	contig03006	0	0	99.87	100	sp|Q7ZVY5|CISY_DANRE`Q7ZVY5`Q:1-468,H:1-468`96.58%ID`E:0`RecName: Full=Citrate synthase, mitochondrial; EC=2.3.3.1; Flags: Precursor;`Eukaryota; Metazoa; Chordata; Craniata; Vertebrata; Euteleostomi; Actinopterygii; Neopterygii; Teleostei; Ostariophysi; Cypriniformes; Cyprinidae; Danio.	PREDICTED: citrate synthase, mitochondrial-like [Danio rerio]
c77517_g1_i1	contig12420	5e-167	1e-166	100	100	#N/A	PREDICTED: hypothetical protein LOC100027008 [Monodelphis domestica]
c96086_g1_i2	contig16983	0	0	96.76	100	#N/A	#N/A
c92582_g2_i3	contig10854	0	0	99.78	100	#N/A	#N/A
c98609_g3_i1	contig05283	0	0	99.26	100	#N/A	#N/A
c82841_g1_i2	contig17478	0	0	100	100	#N/A	#N/A
c81671_g1_i1	contig00309	0	0	99.81	96.62	#N/A	#N/A
c98434_g1_i3	contig01459	0	0	99.29	100	#N/A	#N/A
c82873_g4_i1	contig08700	0	0	99.39	100	#N/A	#N/A
c95303_g4_i7	contig04666	2e-107	2e-106	92.7	71.5	.	#N/A
c95800_g1_i3	contig00812	0	0	99.7	95.67	sp|Q8VIP2|MLXPL_RAT`Q8VIP2`Q:84-309,H:636-863`59.83%ID`E:5e-71`RecName: Full=Carbohydrate-responsive element-binding protein; Short=ChREBP; AltName: Full=Class D basic helix-loop-helix protein 14; Short=bHLHd14; AltName: Full=MLX interactor; AltName: Full=MLX-interacting protein-like; AltName: Full=WS basic-helix-loop-helix leucine zipper protein; Short=WS-bHLH; AltName: Full=Williams-Beuren synd…	#N/A
c76043_g1_i2	contig08980	0	0	99.59	99.18	sp|Q9Y3C5|RNF11_HUMAN`Q9Y3C5`Q:1-154,H:1-154`92.86%ID`E:1e-82`RecName: Full=RING finger protein 11;`Eukaryota; Metazoa; Chordata; Craniata; Vertebrata; Euteleostomi; Mammalia; Eutheria; Euarchontoglires; Primates; Haplorrhini; Catarrhini; Hominidae; Homo.	PREDICTED: RING finger protein 11-like [Anolis carolinensis]
c89100_g1_i1	contig14974	0	0	99.38	99.79	#N/A	#N/A
c88185_g1_i1	contig10932	0	0	98.72	84.99	#N/A	#N/A
c97155_g1_i1	contig18864	0	0	97.53	100	#N/A	#N/A
c90876_g1_i3	contig12243	0	0	99.88	100	sp|Q60793|KLF4_MOUSE`Q60793`Q:1-400,H:10-483`47.93%ID`E:4e-94`RecName: Full=Krueppel-like factor 4; AltName: Full=Epithelial zinc finger protein EZF; AltName: Full=Gut-enriched krueppel-like factor;`Eukaryota; Metazoa; Chordata; Craniata; Vertebrata; Euteleostomi; Mammalia; Eutheria; Euarchontoglires; Glires; Rodentia; Sciurognathi; Muroidea; Muridae; Murinae; Mus; Mus.	Krueppel-like factor 4 [Danio rerio]
c88880_g1_i1	contig08155	0	0	99.65	100	#N/A	#N/A
c86082_g3_i1	contig07378	4e-158	7e-157	99.67	60.48	#N/A	#N/A
c91057_g1_i2	contig22201	1e-43	1e-42	94.74	45.42	#N/A	#N/A
c90736_g1_i1	contig05985	0	0	99.5	100	#N/A	#N/A
c88136_g1_i1	contig04756	0	0	99.43	100	sp|P48454|PP2BC_HUMAN`P48454`Q:10-499,H:9-496`84.52%ID`E:0`RecName: Full=Serine/threonine-protein phosphatase 2B catalytic subunit gamma isoform; EC=3.1.3.16; AltName: Full=CAM-PRP catalytic subunit; AltName: Full=Calcineurin, testis-specific catalytic subunit; AltName: Full=Calmodulin-dependent calcineurin A subunit gamma isoform;`Eukaryota; Metazoa; Chordata; Craniata; Vertebrata; Euteleostomi;…	protein phosphatase 3, catalytic subunit, gamma isoform [Danio rerio]
c59570_g1_i1	contig17502	0	0	96.5	100	#N/A	#N/A
c94664_g1_i1	contig14948	0	0	99.59	100	#N/A	#N/A
c94576_g1_i1	contig19589	0	0	99.55	100	sp|Q5ZMN2|MCM3_CHICK`Q5ZMN2`Q:8-812,H:10-812`75.93%ID`E:0`RecName: Full=DNA replication licensing factor MCM3; EC=3.6.4.12;`Eukaryota; Metazoa; Chordata; Craniata; Vertebrata; Euteleostomi; Archosauria; Dinosauria; Saurischia; Theropoda; Coelurosauria; Aves; Neognathae; Galliformes; Phasianidae; Phasianinae; Gallus.	#N/A
c90767_g2_i3	contig11440	0	0	99.83	100	sp|A1A5B4|ANO9_HUMAN`A1A5B4`Q:21-779,H:14-754`50.65%ID`E:0`RecName: Full=Anoctamin-9; AltName: Full=Transmembrane protein 16J; AltName: Full=Tumor protein p53-inducible protein 5; AltName: Full=p53-induced gene 5 protein;`Eukaryota; Metazoa; Chordata; Craniata; Vertebrata; Euteleostomi; Mammalia; Eutheria; Euarchontoglires; Primates; Haplorrhini; Catarrhini; Hominidae; Homo.	PREDICTED: anoctamin-9-like [Meleagris gallopavo]
c92898_g1_i1	contig19446	0	0	99.58	100	#N/A	#N/A
c83928_g1_i1	contig09309	0	0	99.33	100	sp|Q3T075|STX8_BOVIN`Q3T075`Q:1-236,H:1-235`63.56%ID`E:2e-70`RecName: Full=Syntaxin-8;`Eukaryota; Metazoa; Chordata; Craniata; Vertebrata; Euteleostomi; Mammalia; Eutheria; Laurasiatheria; Cetartiodactyla; Ruminantia; Pecora; Bovidae; Bovinae; Bos.	syntaxin 8 [Epinephelus coioides]
c93271_g3_i2	contig01474	0	0	99.69	100	sp|Q9UIQ6|LCAP_HUMAN`Q9UIQ6`Q:1-1023,H:1-1025`54.46%ID`E:0`RecName: Full=Leucyl-cystinyl aminopeptidase; Short=Cystinyl aminopeptidase; EC=3.4.11.3; AltName: Full=Insulin-regulated membrane aminopeptidase; AltName: Full=Insulin-responsive aminopeptidase; Short=IRAP; AltName: Full=Oxytocinase; Short=OTase; AltName: Full=Placental leucine aminopeptidase; Short=P-LAP; Contains: RecName: Full=Leucyl-…	leucyl-cystinyl aminopeptidase [Danio rerio]
c91230_g1_i1	contig12406	0	0	99.87	94.28	sp|Q5EY87|GRHL1_XENLA`Q5EY87`Q:1-219,H:393-609`72.25%ID`E:1e-89`RecName: Full=Grainyhead-like protein 1 homolog; AltName: Full=Transcription factor CP2-like 2;`Eukaryota; Metazoa; Chordata; Craniata; Vertebrata; Euteleostomi; Amphibia; Batrachia; Anura; Pipoidea; Pipidae; Xenopodinae; Xenopus; Xenopus.	PREDICTED: grainyhead-like protein 1 homolog [Danio rerio]
c84838_g1_i2	contig06124	0	0	100	100	sp|Q3MHX1|COMD7_BOVIN`Q3MHX1`Q:1-200,H:1-200`66.5%ID`E:4e-78`RecName: Full=COMM domain-containing protein 7;`Eukaryota; Metazoa; Chordata; Craniata; Vertebrata; Euteleostomi; Mammalia; Eutheria; Laurasiatheria; Cetartiodactyla; Ruminantia; Pecora; Bovidae; Bovinae; Bos.	COMM domain-containing protein 7 [Salmo salar]
c98400_g2_i1	contig13062	0	0	98.81	97.84	sp|Q13423|NNTM_HUMAN`Q13423`Q:1-576,H:508-1083`89.06%ID`E:0`RecName: Full=NAD(P) transhydrogenase, mitochondrial; EC=1.6.1.2; AltName: Full=Nicotinamide nucleotide transhydrogenase; AltName: Full=Pyridine nucleotide transhydrogenase; Flags: Precursor;`Eukaryota; Metazoa; Chordata; Craniata; Vertebrata; Euteleostomi; Mammalia; Eutheria; Euarchontoglires; Primates; Haplorrhini; Catarrhini; Hominida…	NADP transhydrogenase, mitochondrial precursor [Salmo salar]
c95193_g2_i4	contig08161	0	0	100	100	sp|Q6PFT9|AB1IP_DANRE`Q6PFT9`Q:1-437,H:1-451`64.84%ID`E:2e-161`RecName: Full=Amyloid beta A4 precursor protein-binding family B member 1-interacting protein; AltName: Full=APBB1-interacting protein 1;`Eukaryota; Metazoa; Chordata; Craniata; Vertebrata; Euteleostomi; Actinopterygii; Neopterygii; Teleostei; Ostariophysi; Cypriniformes; Cyprinidae; Danio.	Amyloid beta A4 precursor protein-binding family B member 1-interacting protein [Dicentrarchus labrax]
c97701_g1_i9	contig01895	1e-44	5e-44	99	19.12	#N/A	#N/A
c97383_g1_i1	contig20089	5e-136	6e-135	99.62	100	#N/A	#N/A
c99527_g2_i1	contig22244	2e-164	1e-163	97.64	76.14	#N/A	#N/A
c88486_g1_i6	contig02991	0	0	100	73.44	sp|Q8VCC1|PGDH_MOUSE`Q8VCC1`Q:1-221,H:1-221`58.82%ID`E:3e-76`RecName: Full=15-hydroxyprostaglandin dehydrogenase [NAD(+)]; Short=15-PGDH; EC=1.1.1.141; AltName: Full=Prostaglandin dehydrogenase 1;`Eukaryota; Metazoa; Chordata; Craniata; Vertebrata; Euteleostomi; Mammalia; Eutheria; Euarchontoglires; Glires; Rodentia; Sciurognathi; Muroidea; Muridae; Murinae; Mus; Mus.	15-hydroxyprostaglandin dehydrogenase [Salmo salar]
c84802_g1_i2	contig16617	0	0	98.67	100	#N/A	#N/A
c87970_g3_i3	contig12776	0	0	96.58	89.95	sp|Q28056|ASPH_BOVIN`Q28056`Q:10-109,H:35-132`71%ID`E:5e-28`RecName: Full=Aspartyl/asparaginyl beta-hydroxylase; EC=1.14.11.16; AltName: Full=Aspartate beta-hydroxylase; Short=ASP beta-hydroxylase; AltName: Full=Peptide-aspartate beta-dioxygenase;`Eukaryota; Metazoa; Chordata; Craniata; Vertebrata; Euteleostomi; Mammalia; Eutheria; Laurasiatheria; Cetartiodactyla; Ruminantia; Pecora; Bovidae; Bov…	PREDICTED: hypothetical protein LOC323659 [Danio rerio]
c95060_g3_i2	contig16834	0	0	99.67	98.39	sp|Q6NT76|HMBX1_HUMAN`Q6NT76`Q:1-294,H:170-420`52.36%ID`E:4e-79`RecName: Full=Homeobox-containing protein 1;`Eukaryota; Metazoa; Chordata; Craniata; Vertebrata; Euteleostomi; Mammalia; Eutheria; Euarchontoglires; Primates; Haplorrhini; Catarrhini; Hominidae; Homo.	novel protein (zgc:91944) [Danio rerio]
c81128_g1_i2	contig15558	0	0	98.79	100	sp|Q8VEK6|ING3_MOUSE`Q8VEK6`Q:1-420,H:1-421`83.06%ID`E:0`RecName: Full=Inhibitor of growth protein 3; AltName: Full=p47ING3;`Eukaryota; Metazoa; Chordata; Craniata; Vertebrata; Euteleostomi; Mammalia; Eutheria; Euarchontoglires; Glires; Rodentia; Sciurognathi; Muroidea; Muridae; Murinae; Mus; Mus.	PREDICTED: inhibitor of growth protein 3-like [Anolis carolinensis]
c69551_g1_i1	contig15747	2e-103	3e-102	99.03	94.95	#N/A	Fatty aldehyde dehydrogenase [Salmo salar]
c80475_g1_i2	contig16782	6e-121	1e-120	100	100	sp|Q3ZBE9|NSDHL_BOVIN`Q3ZBE9`Q:7-344,H:18-355`66.57%ID`E:2e-137`RecName: Full=Sterol-4-alpha-carboxylate 3-dehydrogenase, decarboxylating; EC=1.1.1.170;`Eukaryota; Metazoa; Chordata; Craniata; Vertebrata; Euteleostomi; Mammalia; Eutheria; Laurasiatheria; Cetartiodactyla; Ruminantia; Pecora; Bovidae; Bovinae; Bos.	sterol-4-alpha-carboxylate 3-dehydrogenase, decarboxylating [Danio rerio]
c96512_g1_i10	contig09711	0	0	100	100	sp|Q0VC89|ZDH20_BOVIN`Q0VC89`Q:1-155,H:1-158`65.82%ID`E:3e-63`RecName: Full=Probable palmitoyltransferase ZDHHC20; EC=2.3.1.-; AltName: Full=Zinc finger DHHC domain-containing protein 20; Short=DHHC-20;`Eukaryota; Metazoa; Chordata; Craniata; Vertebrata; Euteleostomi; Mammalia; Eutheria; Laurasiatheria; Cetartiodactyla; Ruminantia; Pecora; Bovidae; Bovinae; Bos.	#N/A
c89248_g4_i2	contig09181	0	0	97.49	64.32	sp|P62155|CALM_XENLA`P62155`Q:1-149,H:1-149`100%ID`E:6e-81`RecName: Full=Calmodulin; Short=CaM;`Eukaryota; Metazoa; Chordata; Craniata; Vertebrata; Euteleostomi; Amphibia; Batrachia; Anura; Pipoidea; Pipidae; Xenopodinae; Xenopus; Xenopus.	PREDICTED: calmodulin-like [Anolis carolinensis]
c86755_g2_i2	contig01562	0	0	99.69	100	sp|P05630|ATPD_BOVIN`P05630`Q:10-164,H:6-168`72.12%ID`E:2e-56`RecName: Full=ATP synthase subunit delta, mitochondrial; AltName: Full=F-ATPase delta subunit; Flags: Precursor;`Eukaryota; Metazoa; Chordata; Craniata; Vertebrata; Euteleostomi; Mammalia; Eutheria; Laurasiatheria; Cetartiodactyla; Ruminantia; Pecora; Bovidae; Bovinae; Bos.	ATP synthase, H+ transporting, mitochondrial F1 complex, delta subunit [Danio rerio]
c98226_g1_i5	contig04502	0	0	100	100	.	novel protein similar to vertebrate solute carrier family 2 (facilitated glucose transporter), member 6 (SLC2A6) [Danio rerio]
c69541_g1_i1	contig15591	0	0	99.41	100	sp|Q8BMN4|LMLN_MOUSE`Q8BMN4`Q:1-480,H:202-681`71.67%ID`E:0`RecName: Full=Leishmanolysin-like peptidase; EC=3.4.24.-;`Eukaryota; Metazoa; Chordata; Craniata; Vertebrata; Euteleostomi; Mammalia; Eutheria; Euarchontoglires; Glires; Rodentia; Sciurognathi; Muroidea; Muridae; Murinae; Mus; Mus.	novel protein similar to human and mouse leishmanolysin-like (metallopeptidase M8 family) (LMLN) [Danio rerio]
c67195_g1_i1	contig14941	0	0	99.49	70.61	#N/A	#N/A
c92442_g1_i1	contig02184	0	0	99.53	94.69	#N/A	#N/A
c112244_g1_i1	contig07118	0	0	99.66	93.59	sp|Q7SYB5|DEFI6_DANRE`Q7SYB5`Q:1-224,H:184-407`79.02%ID`E:3e-100`RecName: Full=Differentially expressed in FDCP 6 homolog;`Eukaryota; Metazoa; Chordata; Craniata; Vertebrata; Euteleostomi; Actinopterygii; Neopterygii; Teleostei; Ostariophysi; Cypriniformes; Cyprinidae; Danio.	differentially expressed in FDCP 6 homolog [Danio rerio]
c88433_g1_i1	contig00590	0	0	99.77	100	sp|Q8CIZ7|DLDH_CRIGR`Q8CIZ7`Q:1-508,H:1-509`83.73%ID`E:0`RecName: Full=Dihydrolipoyl dehydrogenase, mitochondrial; EC=1.8.1.4; AltName: Full=Dihydrolipoamide dehydrogenase; Flags: Precursor;`Eukaryota; Metazoa; Chordata; Craniata; Vertebrata; Euteleostomi; Mammalia; Eutheria; Euarchontoglires; Glires; Rodentia; Sciurognathi; Muroidea; Cricetidae; Cricetinae; Cricetulus.	dihydrolipoamide dehydrogenase [Danio rerio]
c96319_g1_i3	contig01783	0	0	99.17	100	sp|Q9P0U3|SENP1_HUMAN`Q9P0U3`Q:210-723,H:113-644`51.94%ID`E:4e-139`RecName: Full=Sentrin-specific protease 1; EC=3.4.22.68; AltName: Full=Sentrin/SUMO-specific protease SENP1;`Eukaryota; Metazoa; Chordata; Craniata; Vertebrata; Euteleostomi; Mammalia; Eutheria; Euarchontoglires; Primates; Haplorrhini; Catarrhini; Hominidae; Homo.	PREDICTED: sentrin-specific protease 1 [Danio rerio]
c98420_g2_i3	contig11529	0	0	98.09	54.85	#N/A	#N/A
c96288_g1_i4	contig17800	0	0	99.43	100	sp|Q96A56|T53I1_HUMAN`Q96A56`Q:32-172,H:93-240`32.03%ID`E:2e-08`RecName: Full=Tumor protein p53-inducible nuclear protein 1; AltName: Full=Stress-induced protein; AltName: Full=p53-dependent damage-inducible nuclear protein 1; Short=p53DINP1;`Eukaryota; Metazoa; Chordata; Craniata; Vertebrata; Euteleostomi; Mammalia; Eutheria; Euarchontoglires; Primates; Haplorrhini; Catarrhini; Hominidae; Homo.	Tumor protein p53-inducible nuclear protein 2 [Osmerus mordax]
c99214_g1_i2	contig22621	8e-77	5e-76	91.2	69.83	#N/A	#N/A
c93455_g5_i3	contig00170	0	0	99.82	100	#N/A	PREDICTED: similar to KIAA0232 protein [Gallus gallus]
c99603_g1_i4	contig08666	1e-137	2e-137	98.22	54.35	#N/A	#N/A
c22516_g1_i1	contig09785	4e-137	8e-136	99.25	58.39	#N/A	hypothetical protein PTSG_09101 [Salpingoeca sp. ATCC 50818]
c87340_g1_i2	contig16498	0	0	98.1	100	#N/A	#N/A
c75911_g1_i1	contig01499	0	0	100	100	sp|Q1LV46|ABHEA_DANRE`Q1LV46`Q:1-265,H:2-270`80.3%ID`E:2e-110`RecName: Full=Alpha/beta hydrolase domain-containing protein 14A; Short=Abhydrolase domain-containing protein 14A; EC=3.-.-.-;`Eukaryota; Metazoa; Chordata; Craniata; Vertebrata; Euteleostomi; Actinopterygii; Neopterygii; Teleostei; Ostariophysi; Cypriniformes; Cyprinidae; Danio.	RecName: Full=Abhydrolase domain-containing protein 14A_x0001_gi|94733576|emb|CAK04596.1| novel protein similar to mouse down regulated in Zic1 deficient cerebellum (Dorz1) (zgc:85972) [Danio rerio]
c99260_g1_i5	contig18624	0	0	99.15	100	#N/A	PREDICTED: hypothetical protein LOC559067 [Danio rerio]
c94352_g1_i1	contig08885	0	0	99.8	95.65	sp|Q4VCS5|AMOT_HUMAN`Q4VCS5`Q:1-354,H:536-883`73.24%ID`E:4e-134`RecName: Full=Angiomotin;`Eukaryota; Metazoa; Chordata; Craniata; Vertebrata; Euteleostomi; Mammalia; Eutheria; Euarchontoglires; Primates; Haplorrhini; Catarrhini; Hominidae; Homo.	PREDICTED: angiomotin [Danio rerio]
c73946_g2_i1	contig15829	0	0	100	36.42	sp|O93310|RAD21_XENLA`O93310`Q:1-278,H:329-600`70.77%ID`E:4e-94`RecName: Full=Double-strand-break repair protein rad21 homolog; AltName: Full=SCC1 homolog;`Eukaryota; Metazoa; Chordata; Craniata; Vertebrata; Euteleostomi; Amphibia; Batrachia; Anura; Pipoidea; Pipidae; Xenopodinae; Xenopus; Xenopus.	RAD21 homolog [Danio rerio]
c77608_g1_i2	contig02086	0	0	100	94.99	sp|O08684|PLD1_CRIGR`O08684`Q:5-297,H:376-668`73.22%ID`E:1e-125`RecName: Full=Phospholipase D1; Short=PLD 1; EC=3.1.4.4; AltName: Full=Choline phosphatase 1; AltName: Full=Phosphatidylcholine-hydrolyzing phospholipase D1;`Eukaryota; Metazoa; Chordata; Craniata; Vertebrata; Euteleostomi; Mammalia; Eutheria; Euarchontoglires; Glires; Rodentia; Sciurognathi; Muroidea; Cricetidae; Cricetinae; Cricetu…	phospholipase D [Paralichthys olivaceus]
c88979_g1_i1	contig06110	0	0	99.69	100	sp|P32847|B3AT_ONCMY`P32847`Q:10-836,H:91-918`72.77%ID`E:0`RecName: Full=Band 3 anion exchange protein; AltName: Full=Anion exchange protein 1; Short=AE 1; Short=Anion exchanger 1; AltName: Full=Solute carrier family 4 member 1;`Eukaryota; Metazoa; Chordata; Craniata; Vertebrata; Euteleostomi; Actinopterygii; Neopterygii; Teleostei; Euteleostei; Protacanthopterygii; Salmoniformes; Salmonidae; Sal…	Band 3 anion exchange protein [Dicentrarchus labrax]
c79123_g1_i4	contig01606	0	0	99.21	100	sp|A0JM08|C170B_XENTR`A0JM08`Q:1-264,H:1-264`68.54%ID`E:6e-99`RecName: Full=Centrosomal protein of 170 kDa protein B; AltName: Full=Centrosomal protein 170B; Short=Cep170B;`Eukaryota; Metazoa; Chordata; Craniata; Vertebrata; Euteleostomi; Amphibia; Batrachia; Anura; Pipoidea; Pipidae; Xenopodinae; Xenopus; Silurana.	PREDICTED: protein KIAA0284 homolog [Danio rerio]
c97766_g2_i1	contig10410	0	0	95.39	99.4	#N/A	#N/A
c118799_g1_i1	contig01664	2e-131	3e-130	100	48.84	#N/A	#N/A
c96275_g1_i1	contig06690	0	0	100	100	sp|O02697|PK3CG_PIG`O02697`Q:9-1106,H:7-1102`71.88%ID`E:0`RecName: Full=Phosphatidylinositol 4,5-bisphosphate 3-kinase catalytic subunit gamma isoform; Short=PI3-kinase subunit gamma; Short=PI3K-gamma; Short=PI3Kgamma; Short=PtdIns-3-kinase subunit gamma; EC=2.7.1.153; AltName: Full=Phosphatidylinositol 4,5-bisphosphate 3-kinase 110 kDa catalytic subunit gamma; Short=PtdIns-3-kinase subunit p110-…	phosphatidylinositol-4,5-bisphosphate 3-kinase catalytic subunit gamma isoform [Danio rerio]
c81686_g2_i1	contig20875	0	0	100	53.32	#N/A	unnamed protein product [Tetraodon nigroviridis]
c93679_g6_i1	contig01659	0	0	99.32	100	sp|Q14493|SLBP_HUMAN`Q14493`Q:22-282,H:23-261`54.31%ID`E:8e-68`RecName: Full=Histone RNA hairpin-binding protein; AltName: Full=Histone stem-loop-binding protein;`Eukaryota; Metazoa; Chordata; Craniata; Vertebrata; Euteleostomi; Mammalia; Eutheria; Euarchontoglires; Primates; Haplorrhini; Catarrhini; Hominidae; Homo.	Histone RNA hairpin-binding protein [Salmo salar]
c59861_g1_i1	contig02481	1e-142	3e-141	99.64	52.78	sp|Q02084|A33_PLEWA`Q02084`Q:1-132,H:449-582`51.49%ID`E:2e-33`RecName: Full=Zinc-binding protein A33;`Eukaryota; Metazoa; Chordata; Craniata; Vertebrata; Euteleostomi; Amphibia; Batrachia; Caudata; Salamandroidea; Salamandridae; Pleurodeles.	unnamed protein product [Tetraodon nigroviridis]
c73069_g1_i1	contig07240	0	0	100	75.04	sp|P35573|GDE_HUMAN`P35573`Q:1-234,H:1156-1389`79.91%ID`E:1e-114`RecName: Full=Glycogen debranching enzyme; AltName: Full=Glycogen debrancher; Includes: RecName: Full=4-alpha-glucanotransferase; EC=2.4.1.25; AltName: Full=Oligo-1,4-1,4-glucantransferase; Includes: RecName: Full=Amylo-alpha-1,6-glucosidase; Short=Amylo-1,6-glucosidase; EC=3.2.1.33; AltName: Full=Dextrin 6-alpha-D-glucosidase;`Euka…	amylo-1, 6-glucosidase, 4-alpha-glucanotransferase [Danio rerio]
c95945_g1_i3	contig02256	0	0	99.59	100	sp|Q505F5|LRC47_MOUSE`Q505F5`Q:17-574,H:10-581`54.59%ID`E:5e-159`RecName: Full=Leucine-rich repeat-containing protein 47;`Eukaryota; Metazoa; Chordata; Craniata; Vertebrata; Euteleostomi; Mammalia; Eutheria; Euarchontoglires; Glires; Rodentia; Sciurognathi; Muroidea; Muridae; Murinae; Mus; Mus.	Leucine-rich repeat-containing protein 47 [Salmo salar]
c97696_g1_i5	contig02901	0	0	100	100	sp|Q5ZL67|NF2L1_CHICK`Q5ZL67`Q:1-798,H:1-772`61.75%ID`E:0`RecName: Full=Nuclear factor erythroid 2-related factor 1; Short=NF-E2-related factor 1; Short=NFE2-related factor 1; AltName: Full=Nuclear factor, erythroid derived 2, like 1;`Eukaryota; Metazoa; Chordata; Craniata; Vertebrata; Euteleostomi; Archosauria; Dinosauria; Saurischia; Theropoda; Coelurosauria; Aves; Neognathae; Galliformes; Phas…	#N/A
c97197_g6_i5	contig13756	5e-131	2e-130	99.61	100	#N/A	#N/A
c88893_g2_i4	contig14966	0	0	98.88	100	sp|P25490|TYY1_HUMAN`P25490`Q:1-364,H:1-414`78.26%ID`E:1e-171`RecName: Full=Transcriptional repressor protein YY1; AltName: Full=Delta transcription factor; AltName: Full=INO80 complex subunit S; AltName: Full=NF-E1; AltName: Full=Yin and yang 1; Short=YY-1;`Eukaryota; Metazoa; Chordata; Craniata; Vertebrata; Euteleostomi; Mammalia; Eutheria; Euarchontoglires; Primates; Haplorrhini; Catarrhini; H…	#N/A
c97143_g1_i1	contig08894	0	0	99.18	98.49	#N/A	#N/A
c84925_g7_i1	contig03731	0	0	99.82	100	#N/A	#N/A
c88929_g1_i1	contig18662	0	0	99.38	97.57	#N/A	#N/A
c80612_g1_i1	contig09183	1e-10	3e-09	93.33	4.8	#N/A	hypothetical protein LOC561940 [Danio rerio]
c95627_g1_i2	contig10682	0	0	98.52	100	#N/A	#N/A
c65273_g1_i1	contig10226	0	0	99.24	100	sp|P43145|ADML_RAT`P43145`Q:13-149,H:10-157`43.62%ID`E:3e-17`RecName: Full=ADM; Contains: RecName: Full=Adrenomedullin; Short=AM; Contains: RecName: Full=Proadrenomedullin N-20 terminal peptide; AltName: Full=ProAM N-terminal 20 peptide; Short=PAMP; Short=ProAM-N20; Flags: Precursor;`Eukaryota; Metazoa; Chordata; Craniata; Vertebrata; Euteleostomi; Mammalia; Eutheria; Euarchontoglires; Glires; Ro…	adrenomedullin 1 [Anguilla japonica]
c94697_g1_i4	contig08615	0	0	99.6	100	sp|Q15811|ITSN1_HUMAN`Q15811`Q:6-164,H:1064-1220`88.05%ID`E:5e-77`RecName: Full=Intersectin-1; AltName: Full=SH3 domain-containing protein 1A; AltName: Full=SH3P17;`Eukaryota; Metazoa; Chordata; Craniata; Vertebrata; Euteleostomi; Mammalia; Eutheria; Euarchontoglires; Primates; Haplorrhini; Catarrhini; Hominidae; Homo.	#N/A
c80835_g1_i1	contig02409	0	0	99.92	100	sp|Q9HC07|TM165_HUMAN`Q9HC07`Q:33-299,H:41-324`76.41%ID`E:1e-121`RecName: Full=Transmembrane protein 165; AltName: Full=Transmembrane protein PT27; AltName: Full=Transmembrane protein TPARL;`Eukaryota; Metazoa; Chordata; Craniata; Vertebrata; Euteleostomi; Mammalia; Eutheria; Euarchontoglires; Primates; Haplorrhini; Catarrhini; Hominidae; Homo.	transmembrane protein 165 [Danio rerio]
c37989_g1_i1	contig11447	0	0	100	83.97	sp|Q8JGS9|RS18_DANRE`Q8JGS9`Q:30-181,H:1-152`98.68%ID`E:4e-83`RecName: Full=40S ribosomal protein S18;`Eukaryota; Metazoa; Chordata; Craniata; Vertebrata; Euteleostomi; Actinopterygii; Neopterygii; Teleostei; Ostariophysi; Cypriniformes; Cyprinidae; Danio.	40S ribosomal protein S18 [Anoplopoma fimbria]
c93975_g1_i1	contig00988	0	0	99.39	100	#N/A	#N/A
c97888_g2_i5	contig05155	0	0	99.57	100	sp|O00443|P3C2A_HUMAN`O00443`Q:1-1714,H:1-1686`61.75%ID`E:0`RecName: Full=Phosphatidylinositol 4-phosphate 3-kinase C2 domain-containing subunit alpha; Short=PI3K-C2-alpha; Short=PtdIns-3-kinase C2 subunit alpha; EC=2.7.1.154; AltName: Full=Phosphoinositide 3-kinase-C2-alpha;`Eukaryota; Metazoa; Chordata; Craniata; Vertebrata; Euteleostomi; Mammalia; Eutheria; Euarchontoglires; Primates; Haplorrh…	PREDICTED: phosphatidylinositol-4-phosphate 3-kinase C2 domain-containing subunit alpha [Danio rerio]
c68696_g1_i1	contig20423	8e-75	9e-74	98.73	51.99	#N/A	#N/A
c88684_g1_i1	contig14257	0	0	99.62	100	sp|Q6DHN0|TMM53_DANRE`Q6DHN0`Q:1-279,H:1-279`68.46%ID`E:9e-114`RecName: Full=Transmembrane protein 53;`Eukaryota; Metazoa; Chordata; Craniata; Vertebrata; Euteleostomi; Actinopterygii; Neopterygii; Teleostei; Ostariophysi; Cypriniformes; Cyprinidae; Danio.	Transmembrane protein 53 [Salmo salar]
c88181_g1_i1	contig16859	0	0	99.82	100	sp|Q9Y672|ALG6_HUMAN`Q9Y672`Q:1-504,H:1-505`60.36%ID`E:2e-176`RecName: Full=Dolichyl pyrophosphate Man9GlcNAc2 alpha-1,3-glucosyltransferase; EC=2.4.1.267; AltName: Full=Asparagine-linked glycosylation protein 6 homolog; AltName: Full=Dol-P-Glc:Man(9)GlcNAc(2)-PP-Dol alpha-1,3-glucosyltransferase; AltName: Full=Dolichyl-P-Glc:Man9GlcNAc2-PP-dolichyl glucosyltransferase;`Eukaryota; Metazoa; Chorda…	dolichyl pyrophosphate Man9GlcNAc2 alpha-1,3-glucosyltransferase [Danio rerio]
c93195_g1_i1	contig18647	0	0	99.35	87.41	sp|P50636|RN19A_MOUSE`P50636`Q:1-309,H:344-652`88.03%ID`E:1e-149`RecName: Full=E3 ubiquitin-protein ligase RNF19A; EC=6.3.2.-; AltName: Full=Double ring-finger protein; Short=Dorfin; AltName: Full=Gametogenesis-expressed protein GEG-154; AltName: Full=RING finger protein 19A; AltName: Full=UBCM4-interacting protein 117; Short=UIP117; AltName: Full=XY body protein; Short=XYbp;`Eukaryota; Metazoa; …	PREDICTED: e3 ubiquitin-protein ligase RNF19A-like [Danio rerio]
c47733_g1_i1	contig08358	6e-148	7e-147	100	54.86	#N/A	ribosomal protein S29 [Epinephelus coioides]
c72460_g2_i1	contig18168	0	0	99.77	100	sp|Q8BX94|OSBL2_MOUSE`Q8BX94`Q:1-182,H:1-189`72.49%ID`E:4e-67`RecName: Full=Oxysterol-binding protein-related protein 2; Short=ORP-2; Short=OSBP-related protein 2;`Eukaryota; Metazoa; Chordata; Craniata; Vertebrata; Euteleostomi; Mammalia; Eutheria; Euarchontoglires; Glires; Rodentia; Sciurognathi; Muroidea; Muridae; Murinae; Mus; Mus.	oxysterol binding protein-like 2 [Danio rerio]
c91208_g1_i4	contig08524	7e-146	3e-145	100	56.59	sp|Q1JPY8|PSPC1_DANRE`Q1JPY8`Q:4-485,H:1-473`73.81%ID`E:0`RecName: Full=Paraspeckle component 1;`Eukaryota; Metazoa; Chordata; Craniata; Vertebrata; Euteleostomi; Actinopterygii; Neopterygii; Teleostei; Ostariophysi; Cypriniformes; Cyprinidae; Danio.	#N/A
c95172_g1_i2	contig05811	0	0	99.25	75.03	sp|Q803Z2|YIPF3_DANRE`Q803Z2`Q:2-312,H:25-335`90.68%ID`E:5e-162`RecName: Full=Protein YIPF3; AltName: Full=YIP1 family member 3;`Eukaryota; Metazoa; Chordata; Craniata; Vertebrata; Euteleostomi; Actinopterygii; Neopterygii; Teleostei; Ostariophysi; Cypriniformes; Cyprinidae; Danio.	YIPF3 [Osmerus mordax]
c64020_g1_i1	contig11276	0	0	100	99.3	#N/A	#N/A
c67943_g1_i2	contig16269	2e-139	7e-139	100	100	#N/A	#N/A
c91245_g1_i2	contig18799	0	0	99.8	100	sp|Q8C863|ITCH_MOUSE`Q8C863`Q:24-473,H:273-723`86.47%ID`E:0`RecName: Full=E3 ubiquitin-protein ligase Itchy; EC=6.3.2.-;`Eukaryota; Metazoa; Chordata; Craniata; Vertebrata; Euteleostomi; Mammalia; Eutheria; Euarchontoglires; Glires; Rodentia; Sciurognathi; Muroidea; Muridae; Murinae; Mus; Mus.	PREDICTED: e3 ubiquitin-protein ligase Itchy homolog [Ailuropoda melanoleuca]
c84696_g1_i3	contig08005	0	0	98.24	100	#N/A	PREDICTED: hypothetical protein LOC562347 [Danio rerio]
c85996_g4_i1	contig01141	0	0	99.8	100	#N/A	#N/A
c91040_g2_i3	contig00132	0	0	99.43	100	sp|Q28247|CO4A5_CANFA`Q28247`Q:14-436,H:1269-1691`76.6%ID`E:6e-143`RecName: Full=Collagen alpha-5(IV) chain; Flags: Precursor;`Eukaryota; Metazoa; Chordata; Craniata; Vertebrata; Euteleostomi; Mammalia; Eutheria; Laurasiatheria; Carnivora; Caniformia; Canidae; Canis.	unnamed protein product [Tetraodon nigroviridis]
c94273_g1_i1	contig08035	0	0	98.83	100	#N/A	#N/A
c71271_g1_i2	contig06715	6e-97	5e-96	96.3	76.62	#N/A	#N/A
c96612_g1_i3	contig10633	0	0	93.87	78.17	#N/A	#N/A
c92287_g1_i2	contig01273	0	0	99.43	100	sp|Q9BXI6|TB10A_HUMAN`Q9BXI6`Q:1-472,H:1-478`65.29%ID`E:5e-176`RecName: Full=TBC1 domain family member 10A; AltName: Full=EBP50-PDX interactor of 64 kDa; Short=EPI64 protein; AltName: Full=Rab27A-GAP-alpha;`Eukaryota; Metazoa; Chordata; Craniata; Vertebrata; Euteleostomi; Mammalia; Eutheria; Euarchontoglires; Primates; Haplorrhini; Catarrhini; Hominidae; Homo.	#N/A
c91587_g2_i7	contig02348	0	0	96.74	100	sp|Q08334|I10R2_HUMAN`Q08334`Q:17-317,H:17-322`24.62%ID`E:8e-11`RecName: Full=Interleukin-10 receptor subunit beta; Short=IL-10 receptor subunit beta; Short=IL-10R subunit beta; Short=IL-10RB; AltName: Full=Cytokine receptor class-II member 4; AltName: Full=Cytokine receptor family 2 member 4; Short=CRF2-4; AltName: Full=Interleukin-10 receptor subunit 2; Short=IL-10R subunit 2; Short=IL-10R2; Al…	interferon-gamma receptor 2 [Oncorhynchus mykiss]
c99940_g2_i4	contig13052	0	0	94.48	100	sp|Q9NUV9|GIMA4_HUMAN`Q9NUV9`Q:23-308,H:13-306`37.46%ID`E:3e-39`RecName: Full=GTPase IMAP family member 4; AltName: Full=Immunity-associated nucleotide 1 protein; Short=IAN-1; Short=hIAN1; AltName: Full=Immunity-associated protein 4;`Eukaryota; Metazoa; Chordata; Craniata; Vertebrata; Euteleostomi; Mammalia; Eutheria; Euarchontoglires; Primates; Haplorrhini; Catarrhini; Hominidae; Homo.	#N/A
c80441_g1_i1	contig09439	0	0	99.8	100	sp|O15040|TCPR2_HUMAN`O15040`Q:19-684,H:743-1411`69.21%ID`E:0`RecName: Full=Tectonin beta-propeller repeat-containing protein 2; AltName: Full=WD repeat-containing protein KIAA0329/KIAA0297;`Eukaryota; Metazoa; Chordata; Craniata; Vertebrata; Euteleostomi; Mammalia; Eutheria; Euarchontoglires; Primates; Haplorrhini; Catarrhini; Hominidae; Homo.	PREDICTED: hypothetical protein [Taeniopygia guttata]
c80674_g1_i1	contig04961	0	0	100	100	sp|P21265|PUR8_CHICK`P21265`Q:3-482,H:6-485`81.46%ID`E:0`RecName: Full=Adenylosuccinate lyase; Short=ASL; EC=4.3.2.2; AltName: Full=Adenylosuccinase; Short=ASase;`Eukaryota; Metazoa; Chordata; Craniata; Vertebrata; Euteleostomi; Archosauria; Dinosauria; Saurischia; Theropoda; Coelurosauria; Aves; Neognathae; Galliformes; Phasianidae; Phasianinae; Gallus.	adenylosuccinate lyase [Ctenopharyngodon idella]
c80659_g1_i3	contig17693	0	0	99.37	91.95	sp|Q8TDN4|CABL1_HUMAN`Q8TDN4`Q:28-546,H:57-633`67.01%ID`E:0`RecName: Full=CDK5 and ABL1 enzyme substrate 1; AltName: Full=Interactor with CDK3 1; Short=Ik3-1;`Eukaryota; Metazoa; Chordata; Craniata; Vertebrata; Euteleostomi; Mammalia; Eutheria; Euarchontoglires; Primates; Haplorrhini; Catarrhini; Hominidae; Homo.	PREDICTED: CDK5 and ABL1 enzyme substrate 1-like [Sus scrofa]
c97478_g3_i1	contig01889	0	0	97.89	100	#N/A	#N/A
c98465_g1_i2	contig05803	0	0	98.29	100	sp|Q920A7|AFG31_MOUSE`Q920A7`Q:9-661,H:123-773`81.16%ID`E:0`RecName: Full=AFG3-like protein 1; EC=3.4.24.-;`Eukaryota; Metazoa; Chordata; Craniata; Vertebrata; Euteleostomi; Mammalia; Eutheria; Euarchontoglires; Glires; Rodentia; Sciurognathi; Muroidea; Muridae; Murinae; Mus; Mus.	#N/A
c95577_g2_i1	contig12925	3e-130	2e-129	97.11	100	#N/A	#N/A
c93254_g2_i1	contig13499	0	0	99.65	66.13	sp|P30121|TIMP2_RAT`P30121`Q:24-220,H:24-220`80.2%ID`E:3e-93`RecName: Full=Metalloproteinase inhibitor 2; AltName: Full=Tissue inhibitor of metalloproteinases 2; Short=TIMP-2; Flags: Precursor;`Eukaryota; Metazoa; Chordata; Craniata; Vertebrata; Euteleostomi; Mammalia; Eutheria; Euarchontoglires; Glires; Rodentia; Sciurognathi; Muroidea; Muridae; Murinae; Rattus.	tissue inhibitor of metalloproteinase 2 [Danio rerio]
c85114_g2_i1	contig00349	0	0	100	100	#N/A	YTH domain family protein 1 [Gallus gallus]
c77650_g1_i1	contig03955	0	0	98.19	95.75	#N/A	#N/A
c95409_g1_i4	contig19335	0	0	98.1	100	sp|Q969Q5|RAB24_HUMAN`Q969Q5`Q:1-161,H:1-161`78.88%ID`E:9e-67`RecName: Full=Ras-related protein Rab-24;`Eukaryota; Metazoa; Chordata; Craniata; Vertebrata; Euteleostomi; Mammalia; Eutheria; Euarchontoglires; Primates; Haplorrhini; Catarrhini; Hominidae; Homo.	#N/A
c87790_g1_i1	contig02615	0	0	99.42	100	sp|Q9DEX3|CATD_CLUHA`Q9DEX3`Q:1-395,H:1-395`83.8%ID`E:0`RecName: Full=Cathepsin D; EC=3.4.23.5; Flags: Precursor;`Eukaryota; Metazoa; Chordata; Craniata; Vertebrata; Euteleostomi; Actinopterygii; Neopterygii; Teleostei; Clupeomorpha; Clupeiformes; Clupeidae; Clupea.	cathepsin D [Lates calcarifer]
c98711_g1_i4	contig03962	0	0	99.39	100	sp|Q6KC79|NIPBL_HUMAN`Q6KC79`Q:4-1454,H:900-2355`83.38%ID`E:0`RecName: Full=Nipped-B-like protein; AltName: Full=Delangin; AltName: Full=SCC2 homolog;`Eukaryota; Metazoa; Chordata; Craniata; Vertebrata; Euteleostomi; Mammalia; Eutheria; Euarchontoglires; Primates; Haplorrhini; Catarrhini; Hominidae; Homo.	nipped-B like a [Danio rerio]
c94734_g2_i5	contig11469	0	0	97.33	100	sp|Q99LI8|HGS_MOUSE`Q99LI8`Q:1-338,H:421-775`70.67%ID`E:8e-130`RecName: Full=Hepatocyte growth factor-regulated tyrosine kinase substrate;`Eukaryota; Metazoa; Chordata; Craniata; Vertebrata; Euteleostomi; Mammalia; Eutheria; Euarchontoglires; Glires; Rodentia; Sciurognathi; Muroidea; Muridae; Murinae; Mus; Mus.	PREDICTED: hepatocyte growth factor-regulated tyrosine kinase substrate [Monodelphis domestica]
c91512_g2_i2	contig11177	0	0	99.46	100	#N/A	#N/A
c95672_g1_i3	contig13467	0	0	97.63	82.43	sp|Q8NHV1|GIMA7_HUMAN`Q8NHV1`Q:33-248,H:10-230`42.08%ID`E:2e-44`RecName: Full=GTPase IMAP family member 7; AltName: Full=Immunity-associated nucleotide 7 protein; Short=IAN-7;`Eukaryota; Metazoa; Chordata; Craniata; Vertebrata; Euteleostomi; Mammalia; Eutheria; Euarchontoglires; Primates; Haplorrhini; Catarrhini; Hominidae; Homo.	PREDICTED: GTPase IMAP family member 7-like [Danio rerio]
c97789_g1_i10	contig08023	0	0	99.6	100	sp|Q6ZV73|FGD6_HUMAN`Q6ZV73`Q:68-758,H:745-1430`67.08%ID`E:0`RecName: Full=FYVE, RhoGEF and PH domain-containing protein 6; AltName: Full=Zinc finger FYVE domain-containing protein 24;`Eukaryota; Metazoa; Chordata; Craniata; Vertebrata; Euteleostomi; Mammalia; Eutheria; Euarchontoglires; Primates; Haplorrhini; Catarrhini; Hominidae; Homo.	PREDICTED: FYVE, RhoGEF and PH domain containing 6 [Bos taurus]
c93532_g1_i2	contig04773	0	0	99.86	100	#N/A	Antigen 332, DBL-like protein [Plasmodium falciparum 3D7]
c63970_g1_i1	contig09384	0	0	99.07	100	#N/A	#N/A
c93022_g2_i6	contig13187	0	0	99.54	100	sp|Q5RF83|CIRBP_PONAB`Q5RF83`Q:2-150,H:3-160`56.02%ID`E:3e-33`RecName: Full=Cold-inducible RNA-binding protein; AltName: Full=Glycine-rich RNA-binding protein CIRP;`Eukaryota; Metazoa; Chordata; Craniata; Vertebrata; Euteleostomi; Mammalia; Eutheria; Euarchontoglires; Primates; Haplorrhini; Catarrhini; Hominidae; Pongo.	cold inducible RNA binding protein [Danio rerio]
c98628_g1_i4	contig03466	0	0	99.57	83.47	sp|Q9H201|EPN3_HUMAN`Q9H201`Q:55-475,H:194-632`37.09%ID`E:7e-40`RecName: Full=Epsin-3; AltName: Full=EPS-15-interacting protein 3;`Eukaryota; Metazoa; Chordata; Craniata; Vertebrata; Euteleostomi; Mammalia; Eutheria; Euarchontoglires; Primates; Haplorrhini; Catarrhini; Hominidae; Homo.	PREDICTED: epsin-3-like [Danio rerio]
c66947_g1_i1	contig12208	0	0	98.68	61.55	#N/A	#N/A
c99825_g1_i3	contig04446	0	0	96.17	100	sp|Q8IVG5|SAM9L_HUMAN`Q8IVG5`Q:105-1521,H:163-1584`39.23%ID`E:0`RecName: Full=Sterile alpha motif domain-containing protein 9-like; Short=SAM domain-containing protein 9-like;`Eukaryota; Metazoa; Chordata; Craniata; Vertebrata; Euteleostomi; Mammalia; Eutheria; Euarchontoglires; Primates; Haplorrhini; Catarrhini; Hominidae; Homo.	PREDICTED: similar to KIAA2004 protein [Equus caballus]
c96719_g1_i2	contig08906	3e-148	6e-147	97.1	64.11	sp|Q14CX7|NAA25_HUMAN`Q14CX7`Q:1-110,H:517-626`90%ID`E:1e-54`RecName: Full=N-alpha-acetyltransferase 25, NatB auxiliary subunit; AltName: Full=Mitochondrial distribution and morphology protein 20; AltName: Full=N-terminal acetyltransferase B complex subunit MDM20; Short=NatB complex subunit MDM20; AltName: Full=N-terminal acetyltransferase B complex subunit NAA25; AltName: Full=p120;`Eukaryota; M…	PREDICTED: n-alpha-acetyltransferase 25, NatB auxiliary subunit-like [Meleagris gallopavo]
c99663_g1_i5	contig03317	0	0	100	100	.	#N/A
c99912_g1_i2	contig15754	0	0	99.45	100	sp|F1NTD6|ASCC3_CHICK`F1NTD6`Q:1-380,H:345-726`81.2%ID`E:0`RecName: Full=Activating signal cointegrator 1 complex subunit 3; EC=3.6.4.12;`Eukaryota; Metazoa; Chordata; Craniata; Vertebrata; Euteleostomi; Archosauria; Dinosauria; Saurischia; Theropoda; Coelurosauria; Aves; Neognathae; Galliformes; Phasianidae; Phasianinae; Gallus.	PREDICTED: activating signal cointegrator 1 complex subunit 3-like, partial [Danio rerio]
c96560_g1_i2	contig20327	6e-67	4e-66	89.52	100	#N/A	#N/A
c88351_g1_i1	contig08897	4e-148	7e-147	98.65	54.83	#N/A	#N/A
c83352_g1_i1	contig05070	0	0	99.7	100	sp|Q9QX82|MUC24_RAT`Q9QX82`Q:35-161,H:57-195`40.43%ID`E:1e-15`RecName: Full=Sialomucin core protein 24; Short=MUC-24; AltName: Full=Endolyn; AltName: Full=Multi-glycosylated core protein 24; Short=MGC-24; Short=MGC-24v; Flags: Precursor;`Eukaryota; Metazoa; Chordata; Craniata; Vertebrata; Euteleostomi; Mammalia; Eutheria; Euarchontoglires; Glires; Rodentia; Sciurognathi; Muroidea; Muridae; Murina…	#N/A
c93691_g1_i1	contig14008	0	0	97.47	100	sp|Q9CQX8|RT36_MOUSE`Q9CQX8`Q:5-113,H:4-102`49.09%ID`E:6e-18`RecName: Full=28S ribosomal protein S36, mitochondrial; Short=MRP-S36; Short=S36mt;`Eukaryota; Metazoa; Chordata; Craniata; Vertebrata; Euteleostomi; Mammalia; Eutheria; Euarchontoglires; Glires; Rodentia; Sciurognathi; Muroidea; Muridae; Murinae; Mus; Mus.	Mitochondrial 28S ribosomal protein S36 [Salmo salar]
c64071_g1_i2	contig21789	1e-169	2e-168	91.17	57.63	.	#N/A
c99999_g1_i3	contig00523	0	0	95.45	78.05	#N/A	transposase [Rana pipiens]
c86948_g5_i1	contig05383	9e-175	1e-173	93.89	77.16	#N/A	#N/A
c77388_g1_i2	contig06121	0	0	99	100	sp|P51121|GLNA_XENLA`P51121`Q:1-288,H:74-361`75%ID`E:2e-132`RecName: Full=Glutamine synthetase; Short=GS; EC=6.3.1.2; AltName: Full=Glutamate decarboxylase; EC=4.1.1.15; AltName: Full=Glutamate--ammonia ligase;`Eukaryota; Metazoa; Chordata; Craniata; Vertebrata; Euteleostomi; Amphibia; Batrachia; Anura; Pipoidea; Pipidae; Xenopodinae; Xenopus; Xenopus.	glutamine synthetase [Danio rerio]
c53041_g1_i1	contig08449	3e-133	6e-132	97.15	63.12	#N/A	#N/A
c45294_g1_i1	contig15781	0	0	98.58	100	#N/A	#N/A
c95340_g2_i3	contig08108	0	0	99.74	100	sp|Q75R65|JAK2_CHICK`Q75R65`Q:1-803,H:1-808`70.11%ID`E:0`RecName: Full=Tyrosine-protein kinase JAK2; EC=2.7.10.2; AltName: Full=Janus kinase 2; Short=JAK-2;`Eukaryota; Metazoa; Chordata; Craniata; Vertebrata; Euteleostomi; Archosauria; Dinosauria; Saurischia; Theropoda; Coelurosauria; Aves; Neognathae; Galliformes; Phasianidae; Phasianinae; Gallus.	jak2 tyrosine kinase [Tetraodon fluviatilis]
c95142_g1_i3	contig08392	0	0	99.22	100	sp|P56101|CSP_TORCA`P56101`Q:1-146,H:31-182`60.53%ID`E:5e-44`RecName: Full=Cysteine string protein; AltName: Full=CCCS1;`Eukaryota; Metazoa; Chordata; Craniata; Vertebrata; Chondrichthyes; Elasmobranchii; Batoidea; Torpediniformes; Torpedinidae; Torpedo.	#N/A
c93863_g1_i1	contig14217	2e-174	9e-174	98.01	100	#N/A	#N/A
c83485_g1_i6	contig06078	0	0	100	100	sp|Q5JSP0|FGD3_HUMAN`Q5JSP0`Q:11-599,H:13-584`60.79%ID`E:0`RecName: Full=FYVE, RhoGEF and PH domain-containing protein 3; AltName: Full=Zinc finger FYVE domain-containing protein 5;`Eukaryota; Metazoa; Chordata; Craniata; Vertebrata; Euteleostomi; Mammalia; Eutheria; Euarchontoglires; Primates; Haplorrhini; Catarrhini; Hominidae; Homo.	unnamed protein product [Tetraodon nigroviridis]
c88391_g1_i1	contig01108	0	0	98.87	100	sp|Q4VUZ1|RHCG_ONCMY`Q4VUZ1`Q:1-483,H:1-491`81.67%ID`E:0`RecName: Full=Ammonium transporter Rh type C; AltName: Full=Rhesus blood group family type C glycoprotein; Short=Rh family type C glycoprotein; Short=Rh type C glycoprotein;`Eukaryota; Metazoa; Chordata; Craniata; Vertebrata; Euteleostomi; Actinopterygii; Neopterygii; Teleostei; Euteleostei; Protacanthopterygii; Salmoniformes; Salmonidae; S…	RecName: Full=Ammonium transporter Rh type C; AltName: Full=Rhesus blood group family type C glycoprotein; Short=Rh family type C glycoprotein; Short=Rh type C glycoprotein_x0001_gi|65306718|gb|AAY41907.1| Rh type C glycoprotein [Tetraodon nigroviridis]
c99486_g1_i1	contig18077	4e-133	4e-132	99.61	76.11	sp|Q8BPB0|MOB1B_MOUSE`Q8BPB0`Q:1-134,H:16-149`97.01%ID`E:7e-76`RecName: Full=MOB kinase activator 1B; AltName: Full=Mob1 homolog 1A; AltName: Full=Mps one binder kinase activator-like 1A;`Eukaryota; Metazoa; Chordata; Craniata; Vertebrata; Euteleostomi; Mammalia; Eutheria; Euarchontoglires; Glires; Rodentia; Sciurognathi; Muroidea; Muridae; Murinae; Mus; Mus.	hypothetical protein LOC100384341 [Zea mays]
c97226_g4_i1	contig13184	0	0	99.06	99.72	sp|Q6P0G8|PKHJ1_DANRE`Q6P0G8`Q:1-147,H:1-147`87.76%ID`E:2e-74`RecName: Full=Pleckstrin homology domain-containing family J member 1; Short=PH domain-containing family J member 1;`Eukaryota; Metazoa; Chordata; Craniata; Vertebrata; Euteleostomi; Actinopterygii; Neopterygii; Teleostei; Ostariophysi; Cypriniformes; Cyprinidae; Danio.	PREDICTED: pleckstrin homology domain-containing family J member 1-like [Danio rerio]
c95137_g1_i1	contig20718	0	0	98.69	60.86	sp|A7Z019|SMCA4_BOVIN`A7Z019`Q:205-300,H:665-764`86%ID`E:9e-44`RecName: Full=Transcription activator BRG1; EC=3.6.4.-; AltName: Full=ATP-dependent helicase SMARCA4; AltName: Full=BRG1-associated factor 190A; Short=BAF190A; AltName: Full=Protein brahma homolog 1; AltName: Full=SNF2-beta; AltName: Full=SWI/SNF-related matrix-associated actin-dependent regulator of chromatin subfamily A member 4;`Eu…	hypothetical protein LOC560271 [Danio rerio]
c69757_g1_i1	contig20103	5e-101	6e-100	98.09	83.6	#N/A	#N/A
c79437_g1_i1	contig12536	2e-115	5e-114	93.57	44.71	#N/A	#N/A
c85236_g1_i1	contig07522	0	0	96.93	100	#N/A	#N/A
c92900_g3_i4	contig04841	0	0	100	68.4	sp|Q8WXX7|AUTS2_HUMAN`Q8WXX7`Q:495-1288,H:543-1227`34.46%ID`E:1e-74`RecName: Full=Autism susceptibility gene 2 protein;`Eukaryota; Metazoa; Chordata; Craniata; Vertebrata; Euteleostomi; Mammalia; Eutheria; Euarchontoglires; Primates; Haplorrhini; Catarrhini; Hominidae; Homo.	#N/A
c72060_g1_i2	contig03467	0	0	99.76	100	#N/A	#N/A
c99041_g1_i3	contig09533	2e-163	6e-163	98.77	59.23	sp|Q7T163|KDIS_DANRE`Q7T163`Q:2-246,H:1148-1392`67.6%ID`E:3e-92`RecName: Full=Kinase D-interacting substrate of 220 kDa; AltName: Full=Ankyrin repeat-rich membrane-spanning protein;`Eukaryota; Metazoa; Chordata; Craniata; Vertebrata; Euteleostomi; Actinopterygii; Neopterygii; Teleostei; Ostariophysi; Cypriniformes; Cyprinidae; Danio.	#N/A
c91273_g1_i1	contig03335	0	0	99.48	84.78	sp|Q494U1|PKHN1_HUMAN`Q494U1`Q:1-337,H:1-366`32.13%ID`E:4e-44`RecName: Full=Pleckstrin homology domain-containing family N member 1; Short=PH domain-containing family N member 1;`Eukaryota; Metazoa; Chordata; Craniata; Vertebrata; Euteleostomi; Mammalia; Eutheria; Euarchontoglires; Primates; Haplorrhini; Catarrhini; Hominidae; Homo.	PREDICTED: hypothetical protein LOC569267 [Danio rerio]
c95363_g1_i1	contig15954	0	0	98.63	100	sp|P08579|RU2B_HUMAN`P08579`Q:1-219,H:1-225`79.56%ID`E:4e-95`RecName: Full=U2 small nuclear ribonucleoprotein B''; Short=U2 snRNP B'';`Eukaryota; Metazoa; Chordata; Craniata; Vertebrata; Euteleostomi; Mammalia; Eutheria; Euarchontoglires; Primates; Haplorrhini; Catarrhini; Hominidae; Homo.	U2 small nuclear ribonucleoprotein B [Salmo salar]
c98517_g1_i1	contig21665	8e-128	6e-127	90.52	75.76	#N/A	#N/A
c9043_g1_i1	contig19254	4e-160	4e-159	99.35	61.39	sp|Q8BNU0|ARMC6_MOUSE`Q8BNU0`Q:1-245,H:222-466`74.69%ID`E:6e-106`RecName: Full=Armadillo repeat-containing protein 6;`Eukaryota; Metazoa; Chordata; Craniata; Vertebrata; Euteleostomi; Mammalia; Eutheria; Euarchontoglires; Glires; Rodentia; Sciurognathi; Muroidea; Muridae; Murinae; Mus; Mus.	armadillo repeat containing 6 [Xenopus (Silurana) tropicalis]
c85956_g1_i5	contig04830	0	0	100	100	sp|Q7SXX7|MB12A_DANRE`Q7SXX7`Q:31-289,H:10-267`60.31%ID`E:1e-80`RecName: Full=Multivesicular body subunit 12A; AltName: Full=ESCRT-I complex subunit MVB12A; AltName: Full=Protein FAM125A;`Eukaryota; Metazoa; Chordata; Craniata; Vertebrata; Euteleostomi; Actinopterygii; Neopterygii; Teleostei; Ostariophysi; Cypriniformes; Cyprinidae; Danio.	multivesicular body subunit 12A [Danio rerio]
c86314_g1_i1	contig05622	0	0	99.66	79.98	sp|Q9NR46|SHLB2_HUMAN`Q9NR46`Q:1-392,H:1-395`77.83%ID`E:2e-175`RecName: Full=Endophilin-B2; AltName: Full=SH3 domain-containing GRB2-like protein B2;`Eukaryota; Metazoa; Chordata; Craniata; Vertebrata; Euteleostomi; Mammalia; Eutheria; Euarchontoglires; Primates; Haplorrhini; Catarrhini; Hominidae; Homo.	SH3-domain GRB2-like endophilin B2 [Danio rerio]
c87056_g2_i1	contig19866	4e-149	8e-149	98.98	100	sp|Q8K4T1|SIA8F_MOUSE`Q8K4T1`Q:43-355,H:76-396`43.17%ID`E:8e-74`RecName: Full=Alpha-2,8-sialyltransferase 8F; EC=2.4.99.-; AltName: Full=Sialyltransferase 8F; Short=SIAT8-F; AltName: Full=Sialyltransferase St8Sia VI; Short=ST8SiaVI;`Eukaryota; Metazoa; Chordata; Craniata; Vertebrata; Euteleostomi; Mammalia; Eutheria; Euarchontoglires; Glires; Rodentia; Sciurognathi; Muroidea; Muridae; Murinae; Mu…	erythrocyte band 7 integral membrane protein [Oncorhynchus mykiss]
c95036_g2_i5	contig03328	0	0	100	100	sp|Q9CYI4|LUC7L_MOUSE`Q9CYI4`Q:1-200,H:1-200`87.5%ID`E:6e-102`RecName: Full=Putative RNA-binding protein Luc7-like 1;`Eukaryota; Metazoa; Chordata; Craniata; Vertebrata; Euteleostomi; Mammalia; Eutheria; Euarchontoglires; Glires; Rodentia; Sciurognathi; Muroidea; Muridae; Murinae; Mus; Mus.	Putative RNA-binding protein Luc7-like 1 [Dicentrarchus labrax]
c92059_g1_i3	contig06804	0	0	99.68	99.84	sp|Q99614|TTC1_HUMAN`Q99614`Q:62-262,H:91-291`78.61%ID`E:5e-91`RecName: Full=Tetratricopeptide repeat protein 1; Short=TPR repeat protein 1;`Eukaryota; Metazoa; Chordata; Craniata; Vertebrata; Euteleostomi; Mammalia; Eutheria; Euarchontoglires; Primates; Haplorrhini; Catarrhini; Hominidae; Homo.	tetratricopeptide repeat protein 1 [Danio rerio]
c98210_g1_i4	contig15368	0	0	93.7	98.91	#N/A	PREDICTED: hypothetical protein [Saccoglossus kowalevskii]
c69962_g1_i1	contig17649	2e-145	6e-145	100	100	sp|Q8JGR6|NCBP2_DANRE`Q8JGR6`Q:1-153,H:1-153`92.16%ID`E:1e-81`RecName: Full=Nuclear cap-binding protein subunit 2; AltName: Full=20 kDa nuclear cap-binding protein; AltName: Full=NCBP 20 kDa subunit; Short=CBP20;`Eukaryota; Metazoa; Chordata; Craniata; Vertebrata; Euteleostomi; Actinopterygii; Neopterygii; Teleostei; Ostariophysi; Cypriniformes; Cyprinidae; Danio.	RecName: Full=Nuclear cap-binding protein subunit 2; AltName: Full=20 kDa nuclear cap-binding protein; AltName: Full=NCBP 20 kDa subunit; Short=CBP20_x0001_gi|86212470|gb|ABC87764.1| nuclear cap binding protein [Siniperca chuatsi]
c88455_g1_i8	contig10289	0	0	99.61	100	sp|Q6TH22|DDI2_DANRE`Q6TH22`Q:1-418,H:1-405`83.97%ID`E:0`RecName: Full=Protein DDI1 homolog 2;`Eukaryota; Metazoa; Chordata; Craniata; Vertebrata; Euteleostomi; Actinopterygii; Neopterygii; Teleostei; Ostariophysi; Cypriniformes; Cyprinidae; Danio.	protein DDI1 homolog 2 [Danio rerio]
c85071_g1_i1	contig20041	0	0	98.65	100	sp|Q7ZWG9|SGMR1_DANRE`Q7ZWG9`Q:1-222,H:1-222`84.23%ID`E:8e-110`RecName: Full=Sigma non-opioid intracellular receptor 1; AltName: Full=Sigma 1-type opioid receptor; Short=Sigma1-receptor; Short=Sigma1R;`Eukaryota; Metazoa; Chordata; Craniata; Vertebrata; Euteleostomi; Actinopterygii; Neopterygii; Teleostei; Ostariophysi; Cypriniformes; Cyprinidae; Danio.	sigma non-opioid intracellular receptor 1 [Danio rerio]
c88374_g1_i2	contig14832	0	0	99.45	100	#N/A	#N/A
c76878_g1_i1	contig10270	0	0	99.93	100	sp|Q8AWD1|M1I1L_DANRE`Q8AWD1`Q:1-165,H:1-165`75%ID`E:8e-60`RecName: Full=Mid1-interacting protein 1-like; AltName: Full=Gastrulation-specific protein G12-like;`Eukaryota; Metazoa; Chordata; Craniata; Vertebrata; Euteleostomi; Actinopterygii; Neopterygii; Teleostei; Ostariophysi; Cypriniformes; Cyprinidae; Danio.	Mid1-interacting protein 1 [Osmerus mordax]
c86121_g1_i4	contig14979	9e-120	3e-119	96.18	70.05	.	#N/A
c77814_g2_i2	contig03580	0	0	99.89	100	sp|Q9NPI5|NRK2_HUMAN`Q9NPI5`Q:1-201,H:1-191`61.69%ID`E:7e-74`RecName: Full=Nicotinamide riboside kinase 2; Short=NRK 2; Short=NmR-K 2; EC=2.7.1.22; AltName: Full=Integrin beta-1-binding protein 3; AltName: Full=Muscle integrin-binding protein; Short=MIBP; AltName: Full=Nicotinic acid riboside kinase 2; EC=2.7.1.173; AltName: Full=Ribosylnicotinamide kinase 2; Short=RNK 2; AltName: Full=Ribosylnic…	#N/A
c98179_g3_i7	contig01033	0	0	99.57	100	sp|Q9NPR2|SEM4B_HUMAN`Q9NPR2`Q:33-598,H:39-606`59.23%ID`E:0`RecName: Full=Semaphorin-4B; Flags: Precursor;`Eukaryota; Metazoa; Chordata; Craniata; Vertebrata; Euteleostomi; Mammalia; Eutheria; Euarchontoglires; Primates; Haplorrhini; Catarrhini; Hominidae; Homo.	semaphorin 4B [Danio rerio]
c93954_g1_i2	contig06169	0	0	98.75	100	sp|Q8TCJ2|STT3B_HUMAN`Q8TCJ2`Q:40-797,H:58-815`93.8%ID`E:0`RecName: Full=Dolichyl-diphosphooligosaccharide--protein glycosyltransferase subunit STT3B; Short=Oligosaccharyl transferase subunit STT3B; Short=STT3-B; EC=2.4.99.18; AltName: Full=Source of immunodominant MHC-associated peptides homolog;`Eukaryota; Metazoa; Chordata; Craniata; Vertebrata; Euteleostomi; Mammalia; Eutheria; Euarchontoglir…	source of immunodominant MHC-associated peptides [Ctenopharyngodon idella]
c89504_g1_i1	contig03506	0	0	99.59	100	sp|Q66HG8|RED_RAT`Q66HG8`Q:1-544,H:1-557`83.21%ID`E:0`RecName: Full=Protein Red; AltName: Full=Cytokine IK; AltName: Full=IK factor;`Eukaryota; Metazoa; Chordata; Craniata; Vertebrata; Euteleostomi; Mammalia; Eutheria; Euarchontoglires; Glires; Rodentia; Sciurognathi; Muroidea; Muridae; Murinae; Rattus.	protein Red [Danio rerio]
c63972_g1_i2	contig07352	0	0	99.63	100	sp|Q9JIX8|ACINU_MOUSE`Q9JIX8`Q:16-108,H:58-150`82.8%ID`E:1e-38`RecName: Full=Apoptotic chromatin condensation inducer in the nucleus; Short=Acinus;`Eukaryota; Metazoa; Chordata; Craniata; Vertebrata; Euteleostomi; Mammalia; Eutheria; Euarchontoglires; Glires; Rodentia; Sciurognathi; Muroidea; Muridae; Murinae; Mus; Mus.	novel protein similar to human apoptotic chromatin condensation inducer in the nucleus (ACINUS) [Danio rerio]
c94285_g1_i2	contig16474	0	0	99.73	82.79	sp|Q5RIW8|MED23_DANRE`Q5RIW8`Q:1-1327,H:25-1351`95.1%ID`E:0`RecName: Full=Mediator of RNA polymerase II transcription subunit 23; AltName: Full=Cofactor required for Sp1 transcriptional activation subunit 3; Short=CRSP complex subunit 3; AltName: Full=Mediator complex subunit 23;`Eukaryota; Metazoa; Chordata; Craniata; Vertebrata; Euteleostomi; Actinopterygii; Neopterygii; Teleostei; Ostariophysi…	mediator of RNA polymerase II transcription subunit 23 [Xenopus laevis]
c85955_g1_i1	contig16844	0	0	97.2	100	#N/A	PREDICTED: protein NLRC3-like [Danio rerio]
c98710_g2_i2	contig06318	0	0	89.03	93.19	sp|Q6P0Q8|MAST2_HUMAN`Q6P0Q8`Q:1-930,H:293-1200`77.11%ID`E:0`RecName: Full=Microtubule-associated serine/threonine-protein kinase 2; EC=2.7.11.1;`Eukaryota; Metazoa; Chordata; Craniata; Vertebrata; Euteleostomi; Mammalia; Eutheria; Euarchontoglires; Primates; Haplorrhini; Catarrhini; Hominidae; Homo.	PREDICTED: microtubule-associated serine/threonine-protein kinase 3-like [Danio rerio]
c97725_g1_i5	contig15021	0	0	98.02	51.46	#N/A	#N/A
c88988_g1_i1	contig17510	0	0	99.62	100	sp|Q9BZF3|OSBL6_HUMAN`Q9BZF3`Q:43-562,H:70-588`34.48%ID`E:3e-68`RecName: Full=Oxysterol-binding protein-related protein 6; Short=ORP-6; Short=OSBP-related protein 6;`Eukaryota; Metazoa; Chordata; Craniata; Vertebrata; Euteleostomi; Mammalia; Eutheria; Euarchontoglires; Primates; Haplorrhini; Catarrhini; Hominidae; Homo.	oxysterol binding protein-like 7 [Danio rerio]
c66790_g1_i1	contig01086	0	0	99.45	100	#N/A	#N/A
c98812_g1_i4	contig01779	0	0	99.18	67.67	sp|Q6IQX0|KD5BB_DANRE`Q6IQX0`Q:1-298,H:1220-1495`50.48%ID`E:6e-68`RecName: Full=Lysine-specific demethylase 5B-B; EC=1.14.11.-; AltName: Full=Histone demethylase JARID1B-B; AltName: Full=Jumonji/ARID domain-containing protein 1B-B;`Eukaryota; Metazoa; Chordata; Craniata; Vertebrata; Euteleostomi; Actinopterygii; Neopterygii; Teleostei; Ostariophysi; Cypriniformes; Cyprinidae; Danio.	unnamed protein product [Tetraodon nigroviridis]
c43251_g1_i1	contig08988	0	0	100	100	#N/A	unnamed protein product [Tetraodon nigroviridis]
c94672_g1_i1	contig09216	0	0	98.81	100	#N/A	#N/A
c92479_g1_i1	contig12404	0	0	99.87	80.05	sp|Q9P289|MST4_HUMAN`Q9P289`Q:1-411,H:1-409`83.21%ID`E:0`RecName: Full=Serine/threonine-protein kinase MST4; EC=2.7.11.1; AltName: Full=Mammalian STE20-like protein kinase 4; Short=MST-4; AltName: Full=Mst3 and SOK1-related kinase; AltName: Full=STE20-like kinase MST4; AltName: Full=Serine/threonine-protein kinase MASK;`Eukaryota; Metazoa; Chordata; Craniata; Vertebrata; Euteleostomi; Mammalia; E…	Serine/threonine-protein kinase MST4 [Salmo salar]
c102877_g1_i1	contig00184	5e-95	2e-93	91.97	45.81	#N/A	#N/A
c78117_g1_i3	contig00260	0	0	99.68	100	sp|Q9H6F5|CCD86_HUMAN`Q9H6F5`Q:233-357,H:234-358`64.8%ID`E:2e-35`RecName: Full=Coiled-coil domain-containing protein 86; AltName: Full=Cytokine-induced protein with coiled-coil domain;`Eukaryota; Metazoa; Chordata; Craniata; Vertebrata; Euteleostomi; Mammalia; Eutheria; Euarchontoglires; Primates; Haplorrhini; Catarrhini; Hominidae; Homo.	hypothetical protein LOC559409 [Danio rerio]
c92421_g1_i5	contig14893	0	0	99.76	100	sp|A5D6U8|PAPL_DANRE`A5D6U8`Q:12-304,H:17-308`73.13%ID`E:2e-130`RecName: Full=Iron/zinc purple acid phosphatase-like protein; EC=3.1.3.2; Flags: Precursor;`Eukaryota; Metazoa; Chordata; Craniata; Vertebrata; Euteleostomi; Actinopterygii; Neopterygii; Teleostei; Ostariophysi; Cypriniformes; Cyprinidae; Danio.	iron/zinc purple acid phosphatase-like protein [Salmo salar]
c90804_g1_i5	contig06627	0	0	99.74	100	sp|Q62940|NEDD4_RAT`Q62940`Q:25-422,H:72-469`54.87%ID`E:7e-120`RecName: Full=E3 ubiquitin-protein ligase NEDD4; EC=6.3.2.-;`Eukaryota; Metazoa; Chordata; Craniata; Vertebrata; Euteleostomi; Mammalia; Eutheria; Euarchontoglires; Glires; Rodentia; Sciurognathi; Muroidea; Muridae; Murinae; Rattus.	PREDICTED: e3 ubiquitin-protein ligase NEDD4-like, partial [Meleagris gallopavo]
c89084_g1_i3	contig05092	0	0	99.78	100	sp|Q28BP2|T150A_XENTR`Q28BP2`Q:1-278,H:1-271`55.4%ID`E:2e-85`RecName: Full=Transmembrane protein 150A; AltName: Full=Transmembrane protein 150; Flags: Precursor;`Eukaryota; Metazoa; Chordata; Craniata; Vertebrata; Euteleostomi; Amphibia; Batrachia; Anura; Pipoidea; Pipidae; Xenopodinae; Xenopus; Silurana.	hypothetical protein LOC415231 [Danio rerio]
c87297_g2_i2	contig22543	6e-147	5e-146	99.65	100	#N/A	#N/A
c99444_g1_i1	contig06298	0	0	93.83	100	sp|Q7Z3U7|MON2_HUMAN`Q7Z3U7`Q:3-1172,H:4-1185`85.7%ID`E:0`RecName: Full=Protein MON2 homolog; AltName: Full=Protein SF21;`Eukaryota; Metazoa; Chordata; Craniata; Vertebrata; Euteleostomi; Mammalia; Eutheria; Euarchontoglires; Primates; Haplorrhini; Catarrhini; Hominidae; Homo.	PREDICTED: protein MON2 homolog, partial [Danio rerio]
c91406_g1_i2	contig12963	0	0	98.58	97.58	sp|Q8VCH0|THIKB_MOUSE`Q8VCH0`Q:1-427,H:1-424`74.3%ID`E:0`RecName: Full=3-ketoacyl-CoA thiolase B, peroxisomal; EC=2.3.1.16; AltName: Full=Acetyl-CoA acyltransferase B; AltName: Full=Beta-ketothiolase B; AltName: Full=Peroxisomal 3-oxoacyl-CoA thiolase B; Flags: Precursor;`Eukaryota; Metazoa; Chordata; Craniata; Vertebrata; Euteleostomi; Mammalia; Eutheria; Euarchontoglires; Glires; Rodentia; Sciu…	peroxisomal 3-ketoacyl-CoA thiolase A [Ictalurus punctatus]
c95568_g2_i1	contig08406	0	0	98.07	79.93	#N/A	#N/A
c86799_g1_i1	contig15341	0	0	98.64	94.83	#N/A	#N/A
c96822_g3_i1	contig09939	0	0	98.63	100	#N/A	#N/A
c94209_g2_i1	contig17713	0	0	99.22	47.89	#N/A	#N/A
c95814_g1_i4	contig08452	0	0	100	100	sp|P62744|AP2S1_RAT`P62744`Q:1-142,H:1-142`98.59%ID`E:2e-77`RecName: Full=AP-2 complex subunit sigma; AltName: Full=Adapter-related protein complex 2 sigma subunit; AltName: Full=Adaptor protein complex AP-2 subunit sigma; AltName: Full=Clathrin assembly protein 2 small chain; AltName: Full=Clathrin coat assembly protein AP17; AltName: Full=Clathrin coat-associated protein AP17; AltName: Full=Pla…	AP-2 complex subunit sigma-1 [Salmo salar]
c90555_g1_i4	contig08905	2e-124	1e-123	98.8	52.3	#N/A	#N/A
c82107_g1_i5	contig18290	0	0	99.77	100	sp|P26007|ITA6_CHICK`P26007`Q:25-1070,H:18-1072`62.3%ID`E:0`RecName: Full=Integrin alpha-6; AltName: Full=VLA-6; Contains: RecName: Full=Integrin alpha-6 heavy chain; Contains: RecName: Full=Integrin alpha-6 light chain; Flags: Precursor;`Eukaryota; Metazoa; Chordata; Craniata; Vertebrata; Euteleostomi; Archosauria; Dinosauria; Saurischia; Theropoda; Coelurosauria; Aves; Neognathae; Galliformes; …	#N/A
c94740_g1_i5	contig03304	0	0	99.45	100	sp|F1Q575|NNRD_DANRE`F1Q575`Q:30-342,H:21-330`81.47%ID`E:2e-153`RecName: Full=ATP-dependent (S)-NAD(P)H-hydrate dehydratase; EC=4.2.1.93; AltName: Full=ATP-dependent NAD(P)HX dehydratase;`Eukaryota; Metazoa; Chordata; Craniata; Vertebrata; Euteleostomi; Actinopterygii; Neopterygii; Teleostei; Ostariophysi; Cypriniformes; Cyprinidae; Danio.	carbohydrate kinase domain-containing protein [Danio rerio]
c80251_g1_i2	contig03281	0	0	99.73	100	sp|Q6AY09|HNRH2_RAT`Q6AY09`Q:6-174,H:9-177`71.01%ID`E:4e-69`RecName: Full=Heterogeneous nuclear ribonucleoprotein H2; Short=hnRNP H2; AltName: Full=Heterogeneous nuclear ribonucleoprotein H'; Short=hnRNP H';`Eukaryota; Metazoa; Chordata; Craniata; Vertebrata; Euteleostomi; Mammalia; Eutheria; Euarchontoglires; Glires; Rodentia; Sciurognathi; Muroidea; Muridae; Murinae; Rattus.	novel protein similar to vertebrate heterogeneous nuclear ribonucleoprotein H1 (H) (HNRPH1, zgc:136953) [Danio rerio]
c79754_g1_i4	contig01347	0	0	99.75	100	#N/A	C1orf31 [Salmo salar]
c89218_g1_i2	contig09631	0	0	97.99	100	sp|B1H1P9|PPAL_XENLA`B1H1P9`Q:46-458,H:16-425`57.87%ID`E:4e-143`RecName: Full=Lysosomal acid phosphatase; Short=LAP; EC=3.1.3.2; Flags: Precursor;`Eukaryota; Metazoa; Chordata; Craniata; Vertebrata; Euteleostomi; Amphibia; Batrachia; Anura; Pipoidea; Pipidae; Xenopodinae; Xenopus; Xenopus.	#N/A
c89276_g2_i3	contig01253	0	0	99.79	100	#N/A	#N/A
c95959_g1_i2	contig06290	0	0	98.4	90.56	sp|Q8R366|IGSF8_MOUSE`Q8R366`Q:33-203,H:447-611`36.21%ID`E:1e-23`RecName: Full=Immunoglobulin superfamily member 8; Short=IgSF8; AltName: Full=CD81 partner 3; AltName: Full=Glu-Trp-Ile EWI motif-containing protein 2; Short=EWI-2; AltName: Full=Keratinocyte-associated transmembrane protein 4; Short=KCT-4; AltName: Full=Prostaglandin regulatory-like protein; Short=PGRL; AltName: CD_antigen=CD316; F…	#N/A
c81813_g1_i1	contig09871	0	0	99.13	62.43	#N/A	reverse transcriptase-like protein [Paralichthys olivaceus]
c87601_g2_i3	contig03964	0	0	99.81	100	sp|P43304|GPDM_HUMAN`P43304`Q:1-730,H:1-727`78.49%ID`E:0`RecName: Full=Glycerol-3-phosphate dehydrogenase, mitochondrial; Short=GPD-M; Short=GPDH-M; EC=1.1.5.3; AltName: Full=mtGPD; Flags: Precursor;`Eukaryota; Metazoa; Chordata; Craniata; Vertebrata; Euteleostomi; Mammalia; Eutheria; Euarchontoglires; Primates; Haplorrhini; Catarrhini; Hominidae; Homo.	mitochondrial glycerol-3-phosphate dehydrogenase [Osmerus mordax]
c95329_g3_i4	contig09110	0	0	99.59	100	#N/A	#N/A
c94495_g1_i2	contig18436	7e-119	7e-119	97.23	100	sp|Q90Z00|FGR1A_DANRE`Q90Z00`Q:29-335,H:11-301`72.64%ID`E:5e-125`RecName: Full=Fibroblast growth factor receptor 1-A; Short=FGFR-1-A; Short=bFGF-R-1-A; EC=2.7.10.1; AltName: Full=Basic fibroblast growth factor receptor 1-A; Flags: Precursor;`Eukaryota; Metazoa; Chordata; Craniata; Vertebrata; Euteleostomi; Actinopterygii; Neopterygii; Teleostei; Ostariophysi; Cypriniformes; Cyprinidae; Danio.	fibroblast growth factor receptor 1a1 [Cyprinus carpio]
c92086_g1_i2	contig18461	4e-128	2e-127	99.6	54.45	#N/A	#N/A
c84320_g2_i1	contig21611	0	0	98.67	100	#N/A	#N/A
c78256_g1_i1	contig03032	0	0	98.98	60.75	#N/A	#N/A
c99948_g1_i1	contig14988	0	0	86.92	99.89	.	PREDICTED: hypothetical protein LOC100331508 [Danio rerio]
c85742_g3_i1	contig11708	0	0	99.07	100	#N/A	#N/A
c71381_g1_i1	contig11969	0	0	98.72	100	#N/A	ornithine decarboxylase antizyme 1 [Salmo salar]
c87185_g1_i1	contig15528	4e-142	1e-141	98.27	100	#N/A	novel GTPase activating protein [Danio rerio]
c84973_g1_i2	contig15768	0	0	99.6	100	sp|Q7ZW11|TM39B_DANRE`Q7ZW11`Q:1-488,H:1-491`90.84%ID`E:0`RecName: Full=Transmembrane protein 39B;`Eukaryota; Metazoa; Chordata; Craniata; Vertebrata; Euteleostomi; Actinopterygii; Neopterygii; Teleostei; Ostariophysi; Cypriniformes; Cyprinidae; Danio.	transmembrane protein 39B [Danio rerio]
c94214_g1_i8	contig04339	0	0	97.49	100	sp|P49841|GSK3B_HUMAN`P49841`Q:1-306,H:1-306`96.41%ID`E:3e-177`RecName: Full=Glycogen synthase kinase-3 beta; Short=GSK-3 beta; EC=2.7.11.26; AltName: Full=Serine/threonine-protein kinase GSK3B; EC=2.7.11.1;`Eukaryota; Metazoa; Chordata; Craniata; Vertebrata; Euteleostomi; Mammalia; Eutheria; Euarchontoglires; Primates; Haplorrhini; Catarrhini; Hominidae; Homo.	glycogen synthase kinase-3 beta [Danio rerio]
c59596_g1_i1	contig15531	0	0	99.59	100	sp|O57656|GPDA_TAKRU`O57656`Q:1-228,H:1-228`85.96%ID`E:2e-112`RecName: Full=Glycerol-3-phosphate dehydrogenase [NAD(+)], cytoplasmic; Short=GPD-C; Short=GPDH-C; EC=1.1.1.8;`Eukaryota; Metazoa; Chordata; Craniata; Vertebrata; Euteleostomi; Actinopterygii; Neopterygii; Teleostei; Euteleostei; Neoteleostei; Acanthomorpha; Acanthopterygii; Percomorpha; Tetraodontiformes; Tetradontoidea; Tetraodontida…	RecName: Full=Glycerol-3-phosphate dehydrogenase [NAD+]
c82143_g2_i1	contig11173	0	0	99.95	99.89	sp|P12981|JUN_COTJA`P12981`Q:4-293,H:7-313`54.46%ID`E:6e-83`RecName: Full=Transcription factor AP-1; AltName: Full=Proto-oncogene c-Jun;`Eukaryota; Metazoa; Chordata; Craniata; Vertebrata; Euteleostomi; Archosauria; Dinosauria; Saurischia; Theropoda; Coelurosauria; Aves; Neognathae; Galliformes; Phasianidae; Perdicinae; Coturnix.	Transcription factor jun-D [Salmo salar]
c75822_g2_i1	contig11290	0	0	99.46	56	#N/A	Dehydrogenase/reductase SDR family member 13 precursor [Salmo salar]
c99268_g1_i6	contig05693	0	0	98.99	100	sp|Q7Z5L3|C1QL2_HUMAN`Q7Z5L3`Q:16-152,H:151-285`32.17%ID`E:8e-13`RecName: Full=Complement C1q-like protein 2; Flags: Precursor;`Eukaryota; Metazoa; Chordata; Craniata; Vertebrata; Euteleostomi; Mammalia; Eutheria; Euarchontoglires; Primates; Haplorrhini; Catarrhini; Hominidae; Homo.	#N/A
c98582_g1_i1	contig02062	0	0	97.06	100	#N/A	#N/A
c94293_g1_i5	contig08312	0	0	99.87	100	sp|Q91VN6|DDX41_MOUSE`Q91VN6`Q:1-615,H:1-622`86.5%ID`E:0`RecName: Full=Probable ATP-dependent RNA helicase DDX41; EC=3.6.4.13; AltName: Full=DEAD box protein 41;`Eukaryota; Metazoa; Chordata; Craniata; Vertebrata; Euteleostomi; Mammalia; Eutheria; Euarchontoglires; Glires; Rodentia; Sciurognathi; Muroidea; Muridae; Murinae; Mus; Mus.	probable ATP-dependent RNA helicase DDX41 [Salmo salar]
c78597_g1_i1	contig10726	0	0	99.51	97.81	#N/A	#N/A
c96526_g3_i1	contig04617	0	0	98.81	100	sp|Q15052|ARHG6_HUMAN`Q15052`Q:1-758,H:1-763`64.12%ID`E:0`RecName: Full=Rho guanine nucleotide exchange factor 6; AltName: Full=Alpha-Pix; AltName: Full=COOL-2; AltName: Full=PAK-interacting exchange factor alpha; AltName: Full=Rac/Cdc42 guanine nucleotide exchange factor 6;`Eukaryota; Metazoa; Chordata; Craniata; Vertebrata; Euteleostomi; Mammalia; Eutheria; Euarchontoglires; Primates; Haplorrhi…	PREDICTED: rho guanine nucleotide exchange factor 6-like [Danio rerio]
c95966_g1_i2	contig18767	0	0	99.85	100	sp|Q90WU3|DDX1_CHICK`Q90WU3`Q:17-606,H:1-590`85.42%ID`E:0`RecName: Full=ATP-dependent RNA helicase DDX1; EC=3.6.4.13; AltName: Full=DEAD box protein 1;`Eukaryota; Metazoa; Chordata; Craniata; Vertebrata; Euteleostomi; Archosauria; Dinosauria; Saurischia; Theropoda; Coelurosauria; Aves; Neognathae; Galliformes; Phasianidae; Phasianinae; Gallus.	ATP-dependent RNA helicase DDX1 [Xenopus laevis]
c92307_g1_i2	contig00970	0	0	99.38	100	sp|P40682|VAS1_BOVIN`P40682`Q:31-465,H:41-464`46.49%ID`E:4e-102`RecName: Full=V-type proton ATPase subunit S1; Short=V-ATPase subunit S1; AltName: Full=V-ATPase Ac45 subunit; AltName: Full=V-ATPase S1 accessory protein; AltName: Full=Vacuolar proton pump subunit S1; Flags: Precursor;`Eukaryota; Metazoa; Chordata; Craniata; Vertebrata; Euteleostomi; Mammalia; Eutheria; Laurasiatheria; Cetartiodact…	PREDICTED: v-type proton ATPase subunit S1 [Danio rerio]
c91833_g1_i2	contig09683	0	0	99.93	100	sp|O60437|PEPL_HUMAN`O60437`Q:1-1751,H:4-1756`51.17%ID`E:0`RecName: Full=Periplakin; AltName: Full=190 kDa paraneoplastic pemphigus antigen; AltName: Full=195 kDa cornified envelope precursor protein;`Eukaryota; Metazoa; Chordata; Craniata; Vertebrata; Euteleostomi; Mammalia; Eutheria; Euarchontoglires; Primates; Haplorrhini; Catarrhini; Hominidae; Homo.	periplakin [Danio rerio]
c94516_g1_i3	contig03033	0	0	98.45	70.63	sp|P22897|MRC1_HUMAN`P22897`Q:31-338,H:670-1045`23%ID`E:1e-16`RecName: Full=Macrophage mannose receptor 1; Short=MMR; AltName: Full=C-type lectin domain family 13 member D; AltName: Full=C-type lectin domain family 13 member D-like; AltName: Full=Macrophage mannose receptor 1-like protein 1; AltName: CD_antigen=CD206; Flags: Precursor;`Eukaryota; Metazoa; Chordata; Craniata; Vertebrata; Euteleost…	PREDICTED: secretory phospholipase A2 receptor-like [Danio rerio]
c89416_g1_i1	contig03937	0	0	99.14	99.29	.	unnamed protein product [Tetraodon nigroviridis]
c91992_g2_i1	contig10544	0	0	99.12	80.82	sp|Q3SYS6|CHP1_BOVIN`Q3SYS6`Q:1-195,H:1-195`92.31%ID`E:1e-101`RecName: Full=Calcineurin B homologous protein 1; AltName: Full=Calcineurin B-like protein; AltName: Full=Calcium-binding protein CHP; AltName: Full=Calcium-binding protein p22; AltName: Full=EF-hand calcium-binding domain-containing protein p22;`Eukaryota; Metazoa; Chordata; Craniata; Vertebrata; Euteleostomi; Mammalia; Eutheria; Laur…	PREDICTED: calcium-binding protein p22-like [Anolis carolinensis]
c82836_g2_i1	contig02029	0	0	99.63	100	#N/A	#N/A
c96129_g1_i8	contig06568	0	0	99.82	100	sp|Q96L50|LLR1_HUMAN`Q96L50`Q:1-408,H:1-406`62.75%ID`E:5e-143`RecName: Full=Leucine-rich repeat protein 1; AltName: Full=4-1BB-mediated-signaling molecule; AltName: Full=4-1BBlrr; AltName: Full=LRR-repeat protein 1; Short=LRR-1; AltName: Full=Peptidylprolyl isomerase-like 5;`Eukaryota; Metazoa; Chordata; Craniata; Vertebrata; Euteleostomi; Mammalia; Eutheria; Euarchontoglires; Primates; Haplorrhi…	Peptidylprolyl isomerase-like 5 [Salmo salar]
c77981_g1_i2	contig04744	0	0	99.83	100	sp|P09917|LOX5_HUMAN`P09917`Q:1-674,H:1-674`74.18%ID`E:0`RecName: Full=Arachidonate 5-lipoxygenase; Short=5-LO; Short=5-lipoxygenase; EC=1.13.11.34;`Eukaryota; Metazoa; Chordata; Craniata; Vertebrata; Euteleostomi; Mammalia; Eutheria; Euarchontoglires; Primates; Haplorrhini; Catarrhini; Hominidae; Homo.	PREDICTED: arachidonate 5-lipoxygenase isoform 2 [Danio rerio]
c85717_g4_i1	contig00081	0	0	99.91	100	sp|P09084|PAX1_MOUSE`P09084`Q:1-354,H:86-446`72.8%ID`E:4e-142`RecName: Full=Paired box protein Pax-1;`Eukaryota; Metazoa; Chordata; Craniata; Vertebrata; Euteleostomi; Mammalia; Eutheria; Euarchontoglires; Glires; Rodentia; Sciurognathi; Muroidea; Muridae; Murinae; Mus; Mus.	paired box protein Pax-1 [Danio rerio]
c97370_g1_i1	contig17285	0	0	98.35	99.38	#N/A	#N/A
c98340_g3_i1	contig01125	0	0	99.84	99.84	#N/A	#N/A
c77213_g1_i1	contig14868	0	0	99.38	46.27	#N/A	finTRIM family, member 14 [Danio rerio]
c76093_g1_i1	contig17759	1e-139	8e-139	96.38	99.33	#N/A	reverse transcriptase [Anguilla japonica]
c77379_g1_i3	contig03377	0	0	99.84	100	.	PREDICTED: hypothetical protein LOC566020 isoform 2 [Danio rerio]
c31619_g1_i1	contig17135	0	0	100	99.87	sp|Q86FQ0|ACTP1_SAGRO`Q86FQ0`Q:13-170,H:65-213`32.08%ID`E:1e-11`RecName: Full=Cytolysin Src-1; AltName: Full=Src I; Flags: Precursor;`Eukaryota; Metazoa; Cnidaria; Anthozoa; Hexacorallia; Actiniaria; Sagartiidae; Sagartia.	PREDICTED: fragaceatoxin C [Danio rerio]
c82434_g1_i1	contig07273	0	0	99.65	100	#N/A	#N/A
c98520_g3_i4	contig01831	0	0	98.36	72.4	sp|Q52KI8|SRRM1_MOUSE`Q52KI8`Q:25-102,H:1-78`96.15%ID`E:1e-31`RecName: Full=Serine/arginine repetitive matrix protein 1; AltName: Full=Plenty-of-prolines 101;`Eukaryota; Metazoa; Chordata; Craniata; Vertebrata; Euteleostomi; Mammalia; Eutheria; Euarchontoglires; Glires; Rodentia; Sciurognathi; Muroidea; Muridae; Murinae; Mus; Mus.	#N/A
c87917_g1_i3	contig09813	0	0	99.75	100	sp|Q7ZVR8|ESRP2_DANRE`Q7ZVR8`Q:1-525,H:1-525`86.67%ID`E:0`RecName: Full=Epithelial splicing regulatory protein 2; AltName: Full=RNA-binding motif protein 35B; AltName: Full=RNA-binding protein 35B;`Eukaryota; Metazoa; Chordata; Craniata; Vertebrata; Euteleostomi; Actinopterygii; Neopterygii; Teleostei; Ostariophysi; Cypriniformes; Cyprinidae; Danio.	epithelial splicing regulatory protein 1 [Mus musculus]
c99636_g1_i3	contig09707	0	0	100	100	.	#N/A
c99281_g2_i4	contig11460	2e-154	1e-153	98.69	66.38	#N/A	PREDICTED: tripartite motif-containing protein 35-like [Danio rerio]
c86214_g1_i1	contig04057	0	0	99.26	100	#N/A	#N/A
c91892_g2_i2	contig09024	2e-115	2e-114	99.13	78.42	#N/A	muscleblind-like 2 isoform C [Danio rerio]
c99960_g1_i1	contig07613	0	0	99.87	100	sp|Q58A65|JIP4_MOUSE`Q58A65`Q:5-747,H:225-974`68.39%ID`E:0`RecName: Full=C-Jun-amino-terminal kinase-interacting protein 4; Short=JIP-4; Short=JNK-interacting protein 4; AltName: Full=JNK-associated leucine-zipper protein; Short=JLP; AltName: Full=JNK/SAPK-associated protein 2; Short=JSAP2; AltName: Full=Mitogen-activated protein kinase 8-interacting protein 4; AltName: Full=Sperm-associated anti…	PREDICTED: c-Jun-amino-terminal kinase-interacting protein 4-like [Meleagris gallopavo]
c81437_g1_i1	contig06839	0	0	98.59	71.24	#N/A	cysteinyl-tRNA synthetase, cytoplasmic [Xenopus (Silurana) tropicalis]
c70135_g1_i1	contig08359	0	0	99.61	100	sp|Q9Z1E3|IKBA_MOUSE`Q9Z1E3`Q:54-335,H:27-311`55.59%ID`E:5e-81`RecName: Full=NF-kappa-B inhibitor alpha; AltName: Full=I-kappa-B-alpha; Short=IkB-alpha; Short=IkappaBalpha;`Eukaryota; Metazoa; Chordata; Craniata; Vertebrata; Euteleostomi; Mammalia; Eutheria; Euarchontoglires; Glires; Rodentia; Sciurognathi; Muroidea; Muridae; Murinae; Mus; Mus.	NF-kappa-B inhibitor alpha [Osmerus mordax]
c97198_g4_i5	contig01947	0	0	99.55	99.64	sp|Q6NUT3|MFS12_HUMAN`Q6NUT3`Q:14-465,H:23-473`68.71%ID`E:2e-170`RecName: Full=Major facilitator superfamily domain-containing protein 12;`Eukaryota; Metazoa; Chordata; Craniata; Vertebrata; Euteleostomi; Mammalia; Eutheria; Euarchontoglires; Primates; Haplorrhini; Catarrhini; Hominidae; Homo.	Si:dkey-218h11.4 protein [Danio rerio]
c10758_g1_i1	contig05477	0	0	98.95	100	#N/A	unnamed protein product [Tetraodon nigroviridis]
c7208_g1_i1	contig20963	2e-109	3e-108	100	73.1	#N/A	#N/A
c88722_g1_i1	contig02823	0	0	99.8	100	sp|Q9BXL7|CAR11_HUMAN`Q9BXL7`Q:1-313,H:834-1154`61.06%ID`E:4e-110`RecName: Full=Caspase recruitment domain-containing protein 11; AltName: Full=CARD-containing MAGUK protein 1; Short=Carma 1;`Eukaryota; Metazoa; Chordata; Craniata; Vertebrata; Euteleostomi; Mammalia; Eutheria; Euarchontoglires; Primates; Haplorrhini; Catarrhini; Hominidae; Homo.	PREDICTED: caspase recruitment domain-containing protein 11-like [Danio rerio]
c78544_g1_i1	contig00278	0	0	99.6	82.26	#N/A	proline-rich nuclear receptor coactivator 2 [Salmo salar]
c97855_g1_i1	contig00862	0	0	98.04	96.68	#N/A	#N/A
c96808_g2_i1	contig19189	0	0	96.68	44.04	#N/A	RNA polymerase transcriptional regulation mediator, subunit 6 homolog [Osmerus mordax]
c81215_g1_i3	contig09336	0	0	98.41	94.74	sp|Q9P000|COMD9_HUMAN`Q9P000`Q:3-199,H:1-198`63.13%ID`E:2e-65`RecName: Full=COMM domain-containing protein 9;`Eukaryota; Metazoa; Chordata; Craniata; Vertebrata; Euteleostomi; Mammalia; Eutheria; Euarchontoglires; Primates; Haplorrhini; Catarrhini; Hominidae; Homo.	COMM domain-containing protein 9 [Salmo salar]
c97659_g1_i3	contig08027	0	0	99.59	100	sp|P55937|GOGA3_MOUSE`P55937`Q:7-1178,H:302-1459`64.16%ID`E:0`RecName: Full=Golgin subfamily A member 3; AltName: Full=Golgin-160; AltName: Full=Male-enhanced antigen 2; Short=MEA-2;`Eukaryota; Metazoa; Chordata; Craniata; Vertebrata; Euteleostomi; Mammalia; Eutheria; Euarchontoglires; Glires; Rodentia; Sciurognathi; Muroidea; Muridae; Murinae; Mus; Mus.	unnamed protein product [Tetraodon nigroviridis]
c77286_g1_i1	contig06067	0	0	99.79	100	sp|Q9ESG6|P2Y14_MOUSE`Q9ESG6`Q:1-214,H:116-333`33.03%ID`E:2e-22`RecName: Full=P2Y purinoceptor 14; Short=P2Y14; AltName: Full=G-protein coupled receptor 105; AltName: Full=UDP-glucose receptor;`Eukaryota; Metazoa; Chordata; Craniata; Vertebrata; Euteleostomi; Mammalia; Eutheria; Euarchontoglires; Glires; Rodentia; Sciurognathi; Muroidea; Muridae; Murinae; Mus; Mus.	G protein-coupled receptor 34 like [Danio rerio]
c90746_g1_i5	contig20575	7e-130	1e-128	99.22	59.58	#N/A	#N/A
c95511_g1_i2	contig02590	0	0	99.82	100	sp|Q6PGY6|UFL1_DANRE`Q6PGY6`Q:1-794,H:1-793`71.82%ID`E:0`RecName: Full=E3 UFM1-protein ligase 1; EC=6.3.2.-;`Eukaryota; Metazoa; Chordata; Craniata; Vertebrata; Euteleostomi; Actinopterygii; Neopterygii; Teleostei; Ostariophysi; Cypriniformes; Cyprinidae; Danio.	#N/A
c93984_g1_i1	contig07538	0	0	99.44	100	sp|Q8N4C7|STX19_HUMAN`Q8N4C7`Q:1-286,H:1-283`53.5%ID`E:3e-86`RecName: Full=Syntaxin-19;`Eukaryota; Metazoa; Chordata; Craniata; Vertebrata; Euteleostomi; Mammalia; Eutheria; Euarchontoglires; Primates; Haplorrhini; Catarrhini; Hominidae; Homo.	PREDICTED: syntaxin-19-like [Danio rerio]
c98220_g1_i2	contig02882	0	0	100	95.78	sp|O00533|CHL1_HUMAN`O00533`Q:3-1160,H:4-1203`47.04%ID`E:0`RecName: Full=Neural cell adhesion molecule L1-like protein; AltName: Full=Close homolog of L1; Contains: RecName: Full=Processed neural cell adhesion molecule L1-like protein; Flags: Precursor;`Eukaryota; Metazoa; Chordata; Craniata; Vertebrata; Euteleostomi; Mammalia; Eutheria; Euarchontoglires; Primates; Haplorrhini; Catarrhini; Homini…	Neural cell adhesion molecule L1-like protein precursor [Salmo salar]
c86284_g1_i1	contig09638	0	0	99.44	100	#N/A	#N/A
c91129_g2_i1	contig14669	0	0	99.6	100	#N/A	#N/A
c1771_g1_i1	contig15610	6e-111	1e-110	100	100	#N/A	#N/A
c70670_g1_i1	contig00939	0	0	99.41	100	#N/A	#N/A
c89063_g1_i1	contig17727	0	0	97.39	100	#N/A	#N/A
c80262_g1_i1	contig01121	0	0	99.78	100	sp|Q9WUT7|CCR9_MOUSE`Q9WUT7`Q:5-362,H:19-369`48.34%ID`E:7e-92`RecName: Full=C-C chemokine receptor type 9; Short=C-C CKR-9; Short=CC-CKR-9; Short=CCR-9; AltName: Full=Chemokine C-C receptor 10; AltName: CD_antigen=CDw199;`Eukaryota; Metazoa; Chordata; Craniata; Vertebrata; Euteleostomi; Mammalia; Eutheria; Euarchontoglires; Glires; Rodentia; Sciurognathi; Muroidea; Muridae; Murinae; Mus; Mus.	chemokine receptor [Oncorhynchus mykiss]
c98875_g1_i1	contig15925	0	0	96.5	100	#N/A	#N/A
c94190_g1_i1	contig08576	0	0	97.93	100	#N/A	#N/A
c79082_g1_i1	contig14672	0	0	99.81	100	#N/A	#N/A
c69721_g1_i1	contig19629	5e-110	2e-109	100	100	#N/A	#N/A
c92496_g2_i1	contig08916	0	0	99.7	100	sp|Q4VBT5|MKRN1_DANRE`Q4VBT5`Q:17-441,H:16-439`84%ID`E:0`RecName: Full=Probable E3 ubiquitin-protein ligase makorin-1; EC=6.3.2.-;`Eukaryota; Metazoa; Chordata; Craniata; Vertebrata; Euteleostomi; Actinopterygii; Neopterygii; Teleostei; Ostariophysi; Cypriniformes; Cyprinidae; Danio.	probable E3 ubiquitin-protein ligase makorin-1 [Danio rerio]
c85600_g1_i1	contig04613	0	0	99.44	81.14	#N/A	putative senescence-associated protein [Cupressus sempervirens]
c92905_g1_i1	contig17522	0	0	99.67	100	sp|Q5RCS8|VATD_PONAB`Q5RCS8`Q:1-248,H:1-247`87.5%ID`E:3e-121`RecName: Full=V-type proton ATPase subunit D; Short=V-ATPase subunit D; AltName: Full=Vacuolar proton pump subunit D;`Eukaryota; Metazoa; Chordata; Craniata; Vertebrata; Euteleostomi; Mammalia; Eutheria; Euarchontoglires; Primates; Haplorrhini; Catarrhini; Hominidae; Pongo.	V-type proton ATPase subunit D [Danio rerio]
[truncated: 11,162 more rows]
