# Supplementary material for: Transcriptomic analysis reveals specific osmoregulatory adaptive responses in gill mitochondria-rich cells and pavement cells of the Japanese eel
Source: BMC Genomics. 2015 Dec 18;16:1072. doi: 10.1186/s12864-015-2271-0 (PMC4683740; doi:10.1186/s12864-015-2271-0)
Supplement: Additional file 4: — List of the 970 DEGs identified from FW PVCs and SW PVCs. (XLSX 117 kb) [file 12864_2015_2271_MOESM4_ESM.xlsx]

## Sheet: FWPVC.SWPVC
Gene symbol	Gene Name	Transcript ID	log2 Fold Change (FW/SW)	log2 Count Per Million	p-Value	False Discovery Rate
SAM9L	Sterile alpha motif domain-containing protein 9-like	c98944_g1	-11.3934	6.37028	1.93072e-08	3.97192e-05
HMR1	Major histocompatibility complex class I-related gene protein	c63232_g1	-10.7652	5.71247	5.0831e-10	1.86408e-06
SLN11	Schlafen family member 11	c97380_g1	-9.76554	6.93471	4.53947e-08	8.14651e-05
MAG	Myelin-associated glycoprotein	c97806_g1	-9.34272	3.84072	9.53072e-06	0.0047287
PK2L1	Polycystic kidney disease 2-like 1 protein	c82086_g1	-9.2484	3.75958	1.26079e-06	0.00105289
GIMA8	GTPase IMAP family member 8	c95425_g1	-9.02641	3.89003	2.21971e-08	4.35403e-05
DPOM	Probable DNA polymerase	c93953_g2	-8.68611	3.18532	3.47475e-05	0.0117703
COAA1	Collagen alpha-1(X) chain	c54757_g1	-8.22269	8.23881	4.12169e-15	8.69119e-11
FKBP5	Peptidyl-prolyl cis-trans isomerase FKBP5	c77667_g1	-8.19567	2.74229	5.12796e-06	0.00288348
GVIN1	Interferon-induced very large GTPase 1	c97532_g1	-8.15003	3.08078	2.57198e-05	0.00964162
TKT	Transketolase	c88843_g1	-8.05416	2.79902	5.06626e-07	0.000514842
FETUB	Fetuin-B	c90848_g4	-7.97784	2.56105	3.67077e-06	0.00225996
GIMA4	GTPase IMAP family member 4	c86386_g1	-7.75204	2.34533	8.42188e-06	0.00433142
CATS	Cathepsin S	c89806_g1	-7.67749	7.2306	2.03589e-07	0.000264183
HV05	Ig heavy chain V region 5A	c91400_g1	-7.65734	2.58211	0.000177195	0.0377416
MUC5B	Mucin-5B	c87758_g1	-7.55598	2.08069	0.000162888	0.0355931
IIGP5	Interferon-inducible GTPase 5	c81965_g1	-7.44697	1.96114	0.000358855	0.0599366
5HT3A	5-hydroxytryptamine receptor 3A	c94260_g1	-7.28939	3.98964	1.2664e-05	0.00586478
CELF3	CUGBP Elav-like family member 3	c77628_g1	-7.1551	1.71043	0.0002607	0.0493027
FZD8	Frizzled-8	c89041_g1	-7.07041	4.22562	1.16808e-05	0.00562989
YES	Tyrosine-protein kinase yes	c83255_g4	-7.05958	1.60441	0.000450471	0.0707977
HVM36	Ig heavy chain V region 441	c82182_g1	-6.84719	1.73701	0.00143205	0.150983
RHCG	Ammonium transporter Rh type C	c91990_g1	-6.78882	1.35318	0.000663408	0.0920326
TMPS9	Transmembrane protease serine 9	c58687_g1	-6.78882	1.32378	0.0013029	0.143278
DMBT1	Deleted in malignant brain tumors 1 protein	c38209_g2	-6.66447	1.16468	0.00513359	0.320265
CAN2	Calpain-2 catalytic subunit	c84984_g1	-6.59803	1.47466	0.00285552	0.229209
S35D3	Solute carrier family 35 member D3	c63185_g1	-6.59803	1.09806	0.00594452	0.349091
KAD7	Adenylate kinase 7	c88333_g2	-6.55927	4.61789	2.21471e-05	0.00881141
CRLD1	Cysteine-rich secretory protein LCCL domain-containing 1	c81963_g1	-6.45521	1.17851	0.000981907	0.119682
POL4	Retrovirus-related Pol polyprotein from transposon 412	c99626_g2	-6.44854	3.54529	2.93277e-06	0.00193093
CMGA	Chromogranin-A	c92912_g1	-6.43839	3.98719	2.95319e-06	0.00193093
NXPE4	NXPE family member 4	c83401_g2	-6.21568	2.96734	1.23808e-05	0.00583392
CRP	C-reactive protein	c88246_g2	-6.11855	0.966134	0.00891729	0.438156
LAC1	Ig lambda-1 chain C region	c79374_g1	-6.0205	0.789001	0.00622176	0.356011
LOX5	Arachidonate 5-lipoxygenase	c65082_g2	-6.0205	0.516944	0.0179669	0.641572
PGRP2	N-acetylmuramoyl-L-alanine amidase	c90534_g1	-5.95404	5.38115	5.27712e-07	0.000526067
AJL1	Galactose-binding lectin l-1	c59045_g1	-5.94171	4.23508	5.50411e-09	1.33284e-05
CAC1D	Voltage-dependent L-type calcium channel subunit alpha-1D	c46627_g1	-5.91529	0.410776	0.0218817	0.701074
CYT	Cystatin	c91986_g1	-5.91529	0.459789	0.0112816	0.500624
ITLN2	Intelectin-2	c91205_g2	-5.89789	7.27188	2.23851e-05	0.00883562
PE2R4	Prostaglandin E2 receptor EP4 subtype	c77666_g1	-5.8018	0.346774	0.0140006	0.56394
SOCS2	Suppressor of cytokine signaling 2	c90764_g1	-5.68057	2.72064	2.76202e-05	0.0100287
LCAT1	Lecithin-cholesterol acyltransferase-like 1	c87752_g1	-5.67862	0.200278	0.0233526	0.721727
LYG	Lysozyme g	c89484_g1	-5.54763	6.2832	5.30146e-07	0.000526067
CHCH3	Coiled-coil-helix-coiled-coil-helix domain-containing protein 3, mitochondrial	c47031_g1	-5.54393	0.065008	0.0299852	0.815586
CLM8	CMRF35-like molecule 8	c94488_g1	-5.54393	0.034613	0.0432705	0.952466
FCGR2	Low affinity immunoglobulin gamma Fc region receptor II	c100058_g2	-5.54393	0.0650071	0.0299768	0.815586
NTCP	Sodium/bile acid cotransporter	c75620_g1	-5.54393	0.0650064	0.0299707	0.815586
TTC9C	Tetratricopeptide repeat protein 9C	c54992_g1	-5.54393	0.11271	0.0162397	0.60689
HV303	Ig heavy chain V-III region VH26	c74366_g1	-5.50082	2.61513	0.000249388	0.0481966
S10A6	Protein S100-A6	c57081_g1	-5.48985	8.41635	4.08039e-09	1.07551e-05
GBP1	Interferon-induced guanylate-binding protein 1	c94302_g3	-5.459	3.4401	9.41351e-05	0.0242811
ZN503	Zinc finger protein 503	c63696_g1	-5.45525	3.56082	4.11083e-05	0.013035
KHDR3	KH domain-containing, RNA-binding, signal transduction-associated protein 3	c101292_g1	-5.39536	-0.0847335	0.0381056	0.904429
SCN3B	Sodium channel subunit beta-3	c64349_g2	-5.39536	-0.0352397	0.0215354	0.699016
VIPR	Vasoactive intestinal polypeptide receptor	c64165_g1	-5.39536	-0.0847329	0.0381098	0.904429
GCH1	GTP cyclohydrolase 1	c80288_g1	-5.3672	2.11669	0.000770486	0.102895
FRIM	Ferritin, middle subunit	c75500_g1	-5.32412	8.17555	1.29249e-08	2.79529e-05
PAR14	Poly [ADP-ribose] polymerase 14	c100064_g1	-5.32059	3.62156	8.06338e-07	0.000739254
LAT2	Large neutral amino acids transporter small subunit 2	c95958_g3	-5.22972	-0.22468	0.0451543	0.963332
CISH	Cytokine-inducible SH2-containing protein	c85343_g1	-5.18763	3.56974	6.63407e-07	0.00063586
ZSC21	Zinc finger and SCAN domain-containing protein 21	c97844_g2	-5.0559	2.18037	0.00211883	0.191621
DMP4	Extracellular serine/threonine protein kinase FAM20C	c79368_g1	-5.04255	-0.385229	0.0432208	0.952466
PO11	Retrovirus-related Pol polyprotein from type-1 retrotransposable element R1	c94354_g5	-5.04255	-0.385257	0.0431959	0.952466
SYNEM	Synemin	c159728_g1	-5.04255	-0.385242	0.0432094	0.952466
ERG1	Squalene monooxygenase	c92268_g1	-5.00647	3.1215	0.000231384	0.0457057
LY9	T-lymphocyte surface antigen Ly-9	c89727_g2	-4.91935	1.65877	0.00644044	0.363199
CCL8	C-C motif chemokine 8	c91708_g1	-4.90342	2.77669	5.10382e-05	0.0155319
TPOR	Thrombopoietin receptor	c90524_g1	-4.84371	3.64877	0.000296476	0.0536621
DCTD	Deoxycytidylate deaminase	c89779_g1	-4.80381	3.43079	1.81246e-06	0.001341
MUC2	Mucin-2	c90982_g1	-4.78998	6.1962	4.87986e-05	0.0149633
CAN8	Calpain-8	c90951_g2	-4.76856	3.85717	1.33215e-06	0.001087
CILP1	Cartilage intermediate layer protein 1	c88154_g1	-4.73085	2.42452	3.054e-05	0.0106443
JPH1	Junctophilin-1	c84573_g1	-4.73085	2.35735	0.000468909	0.0728372
S10I	Ictacalcin	c70081_g1	-4.71587	2.83128	0.00104038	0.123943
K1586	Uncharacterized protein KIAA1586	c79665_g1	-4.69996	2.35411	0.000271607	0.0501291
EOMES	Eomesodermin	c85649_g1	-4.65271	4.57512	1.60069e-05	0.00703185
CHSTB	Carbohydrate sulfotransferase 11	c96784_g1	-4.63615	2.27778	0.00046434	0.0722776
IOD2	Type II iodothyronine deiodinase	c87243_g1	-4.62971	6.1217	3.74058e-07	0.000409744
CLCN2	Chloride channel protein 2	c80281_g1	-4.56937	2.19703	0.000960667	0.118463
POL3	Retrovirus-related Pol polyprotein from transposon 17.6	c82602_g1	-4.49936	2.48343	0.00176394	0.172038
COMA1	Collagen alpha-1(XXII) chain	c56044_g1	-4.47569	1.32426	0.00338916	0.253424
FRRS1	Putative ferric-chelate reductase 1	c75137_g1	-4.38811	6.26656	4.02214e-08	7.37503e-05
TRI35	Tripartite motif-containing protein 35	c88085_g1	-4.37435	2.9345	0.000102243	0.0260537
CAH7	Carbonic anhydrase 7	c85534_g1	-4.26643	1.13216	0.00612299	0.354705
CO1A2	Collagen alpha-2(I) chain	c88608_g1	-4.24071	4.74763	2.26247e-05	0.00883562
IL21R	Interleukin-21 receptor	c89810_g1	-4.21891	3.7398	7.55708e-05	0.0206951
AVIL	Advillin	c69516_g1	-4.20637	2.34658	0.00136253	0.147338
ANGL7	Angiopoietin-related protein 7	c90587_g1	-4.19714	4.48186	0.000352362	0.0594117
FA46A	Protein FAM46A	c46044_g1	-4.18934	0.997632	0.0146973	0.578448
CO2A1	Collagen alpha-1(II) chain	c63671_g1	-4.1079	0.990038	0.00742993	0.392037
TNMD	Tenomodulin	c82880_g1	-4.06639	3.88596	4.00807e-05	0.0129032
CRVP	Cysteine-rich venom protein	c36918_g1	-4.02626	4.68333	7.60579e-05	0.0207611
HP251	Protein HP-25 homolog 1	c71371_g1	-4.02158	1.13809	0.0215875	0.69934
RFTN2	Raftlin-2	c87387_g1	-3.98815	1.93405	0.00177915	0.172686
SESN3	Sestrin-3	c96409_g1	-3.98211	4.63585	0.000282104	0.0515276
TRPA1	Transient receptor potential cation channel subfamily A member 1	c87033_g1	-3.88209	1.56006	0.00915522	0.442779
CLNK	Cytokine-dependent hematopoietic cell linker	c82390_g1	-3.84638	2.75031	0.00127021	0.141529
PYRD2	Pyridine nucleotide-disulfide oxidoreductase domain-containing protein 2	c93357_g1	-3.84638	2.69506	0.00289752	0.229694
CCKN	Cholecystokinin	c61851_g1	-3.83172	0.626595	0.0396512	0.922346
FYB	FYN-binding protein	c68403_g1	-3.83172	0.648018	0.0324545	0.839448
S10AB	Protein S100-A11	c69909_g1	-3.83172	0.808679	0.016464	0.612558
TNFA	Tumor necrosis factor	c62237_g1	-3.83172	0.667452	0.0226164	0.711522
PLXA3	Plexin A3	c88766_g3	-3.82599	1.81776	0.011284	0.500624
CD2	T-cell surface antigen CD2	c68613_g1	-3.76762	1.39819	0.028198	0.801615
ITA8	Integrin alpha-8	c99478_g1	-3.76012	2.336	0.00199507	0.183823
TM52B	Transmembrane protein 52B	c88062_g1	-3.74354	4.62622	0.000425748	0.0681407
PGBD3	PiggyBac transposable element-derived protein 3	c94189_g3	-3.7418	2.00607	0.00232163	0.201792
ABCG2	ATP-binding cassette sub-family G member 2	c64720_g1	-3.72651	0.546703	0.0484259	0.975223
KCC2B	Calcium/calmodulin-dependent protein kinase type II subunit beta	c59675_g1	-3.72651	0.527997	0.0484105	0.975223
MAP1B	Microtubule-associated protein 1B	c4297_g1	-3.72651	0.721812	0.0223245	0.707269
XCR1	Chemokine XC receptor 1	c86946_g1	-3.71314	2.92399	0.000186755	0.0392355
MIMIT	Mimitin, mitochondrial	c88276_g1	-3.70679	1.40145	0.0140936	0.566605
CLIC2	Chloride intracellular channel protein 2	c84752_g1	-3.69485	2.38008	0.000360298	0.0599512
CRDL1	Chordin-like protein 1	c86747_g1	-3.69049	2.84674	0.00082161	0.105963
SCG3	Secretogranin-3	c90049_g1	-3.66108	2.2762	0.00118599	0.134635
EPAS1	Endothelial PAS domain-containing protein 1	c94372_g1	-3.65072	7.6425	9.21451e-07	0.000801244
TPH1	Tryptophan 5-hydroxylase 1	c86332_g1	-3.61752	4.13385	2.50713e-05	0.0095255
P3C2B	Phosphatidylinositol 4-phosphate 3-kinase C2 domain-containing subunit beta	c77099_g1	-3.61302	0.545478	0.0264435	0.772616
7B2	Neuroendocrine protein 7B2	c73191_g1	-3.57684	1.24442	0.00889392	0.438156
CDK18	Cyclin-dependent kinase 18	c87132_g1	-3.57684	1.25708	0.0205992	0.689071
HARB1	Putative nuclease HARBI1	c96883_g1	-3.5765	4.08258	0.00290832	0.230334
POL2	Retrovirus-related Pol polyprotein LINE-1	c90088_g1	-3.55474	2.17553	0.00778511	0.404806
RTJK	RNA-directed DNA polymerase from mobile element jockey	c95680_g1	-3.52228	3.27148	0.00669993	0.369596
AUXI	Putative tyrosine-protein phosphatase auxilin	c91428_g2	-3.50719	1.20981	0.0205816	0.689071
CRAC1	Cartilage acidic protein 1	c73608_g1	-3.48984	0.39523	0.0420492	0.952466
MKX	Homeobox protein Mohawk	c173322_g1	-3.48984	0.371766	0.0445427	0.962108
ES1	ES1 protein homolog, mitochondrial	c69529_g1	-3.4806	4.96446	0.000198041	0.040841
YG31B	Transposon Ty3-G Gag-Pol polyprotein	c96649_g1	-3.46937	4.46211	0.00121732	0.136844
PGS1	Biglycan	c79416_g1	-3.46367	1.7325	0.00251011	0.210875
MSLN	Mesothelin	c74997_g1	-3.43993	2.27795	0.0025591	0.213663
IL12B	Interleukin-12 subunit beta	c78952_g2	-3.42499	2.32815	0.00605183	0.351306
PLEK	Pleckstrin	c87071_g2	-3.41471	2.57458	0.00312466	0.240371
AQP3	Aquaporin-3	c64632_g1	-3.41328	10.4701	1.49694e-05	0.00661052
CODA1	Collagen alpha-1(XIII) chain	c93332_g1	-3.35837	2.56	0.00224898	0.198631
AA3R	Adenosine receptor A3	c85978_g1	-3.35798	1.984	0.0126302	0.529741
TAGL3	Transgelin-3	c72571_g1	-3.35762	1.68448	0.0062506	0.356225
SNG3	Synaptogyrin-3	c78182_g1	-3.35692	1.04519	0.0147514	0.578448
TBC24	TBC1 domain family member 24	c96477_g1	-3.34901	4.04505	0.00166348	0.166365
KV404	Ig kappa chain V-IV region B17	c93705_g1	-3.34265	3.44148	0.000199819	0.0409075
PHIPL	Phytanoyl-CoA hydroxylase-interacting protein-like	c86135_g1	-3.33201	4.22199	0.000407493	0.0657178
ENL	Protein ENL	c98775_g1	-3.2842	4.67314	0.00336597	0.252137
MB212	Protein mab-21-like 2	c53075_g1	-3.27548	0.968129	0.0477413	0.96984
AT233	Sodium/potassium-transporting ATPase subunit beta-233	c70640_g1	-3.27431	9.2655	0.000235148	0.0461643
ZNRF1	E3 ubiquitin-protein ligase ZNRF1	c87402_g2	-3.2711	2.05229	0.00176703	0.172038
CL10A	Claudin-10A	c89944_g1	-3.25747	5.23244	0.000152676	0.0338376
PERT	Thyroid peroxidase	c87214_g1	-3.22012	3.71613	0.00138218	0.148659
F111A	Protein FAM111A	c95694_g1	-3.2194	4.16509	0.00621292	0.356011
CCR9	C-C chemokine receptor type 9	c27146_g1	-3.18917	0.963428	0.0119426	0.51539
EPS8	Epidermal growth factor receptor kinase substrate 8	c97952_g1	-3.18231	1.47267	0.0230336	0.717717
HS3SB	Heparan sulfate glucosamine 3-O-sulfotransferase 3B1	c78245_g1	-3.17864	1.87158	0.00971247	0.461266
RTF21	Retrotransposable element Tf2 155 kDa protein type 1	c99282_g1	-3.17636	2.12944	0.00707528	0.381613
MCT1A	Mast cell protease 1A	c93143_g1	-3.16794	4.8993	0.00387639	0.272704
SNP25	Synaptosomal-associated protein 25	c85788_g1	-3.15282	3.26555	0.000479332	0.0739118
EVL	Ena/VASP-like protein	c78590_g1	-3.14985	2.90705	0.00452373	0.300203
MUCM	Ig mu chain C region membrane-bound form	c88293_g1	-3.13916	10.5974	1.21058e-05	0.00576881
CNFN	Cornifelin homolog	c78386_g1	-3.13687	3.96	0.0027606	0.224754
NELFE	Negative elongation factor E	c96009_g3	-3.09667	2.13116	0.00304779	0.236277
INSM1	Insulinoma-associated protein 1	c86685_g2	-3.08939	3.02671	0.00195885	0.181762
ST18	Suppression of tumorigenicity 18 protein	c82398_g1	-3.08659	2.51283	0.00289492	0.229694
PKN2	Serine/threonine-protein kinase N2	c86116_g2	-3.07985	1.73543	0.00957137	0.455848
STBD1	Starch-binding domain-containing protein 1	c83025_g2	-3.07345	2.24921	0.0253123	0.754948
CP2U1	Cytochrome P450 2U1	c76020_g1	-3.05236	1.45823	0.0184436	0.650624
TYRO3	Tyrosine-protein kinase receptor TYRO3	c86586_g1	-3.04326	2.65109	0.00625492	0.35623
UPK3A	Uroplakin-3a	c86106_g1	-3.04051	6.61806	2.69442e-05	0.00994887
IRK15	ATP-sensitive inward rectifier potassium channel 15	c82308_g2	-3.03017	5.23027	0.00171408	0.168739
CLC4E	C-type lectin domain family 4 member E	c89865_g1	-3.0278	1.68467	0.032702	0.841827
TSP2	Thrombospondin-2	c73745_g1	-3.01233	2.03604	0.0171263	0.625611
EMX1	Homeobox protein EMX1	c55755_g1	-2.98272	1.45155	0.0118757	0.514205
ITGBL	Integrin beta-like protein 1	c81383_g1	-2.9738	1.65133	0.0317149	0.830347
RGS4	Regulator of G-protein signaling 4	c76529_g1	-2.96553	4.45219	0.000625967	0.0881441
CLD7A	Claudin-7-A	c95911_g4	-2.96443	2.17675	0.0178118	0.641381
NSMF	NMDA Receptor Synaptonuclear Signaling And Neuronal Migration Factor	c88295_g1	-2.96166	2.41046	0.0066642	0.368092
MSMB	Beta-microseminoprotein	c68451_g1	-2.95585	6.82278	0.000795042	0.104309
PK1L2	Polycystic kidney disease protein 1-like 2	c86344_g1	-2.95548	2.9931	0.0102205	0.472874
S14L2	SEC14-like protein 2	c89864_g1	-2.95548	3.06789	0.00288592	0.229421
DPTOR	DEP domain-containing mTOR-interacting protein	c81898_g1	-2.92618	2.18323	0.00881675	0.437616
GBRD	Gamma-aminobutyric acid receptor subunit delta	c71222_g1	-2.9177	1.53838	0.0445331	0.962108
ZFY27	Protrudin	c89961_g1	-2.90954	1.36764	0.011812	0.51197
HSP30	Heat shock protein 30	c70586_g1	-2.90625	5.575	0.00191036	0.179706
GP141	Probable G-protein coupled receptor 141	c89884_g1	-2.89488	2.30093	0.0235328	0.724943
LZTS2	Leucine zipper putative tumor suppressor 2 homolog	c80543_g1	-2.89409	0.612727	0.0485932	0.976798
SSR5	Somatostatin receptor type 5	c90825_g2	-2.88457	3.26525	0.0132972	0.548138
PROX1	Prospero homeobox protein 1	c89532_g1	-2.87432	3.77705	0.000938223	0.116547
CQ058	UPF0450 protein C17orf58 homolog	c92739_g1	-2.85933	1.5798	0.0293981	0.813526
CERS1	Ceramide synthase 1	c98068_g1	-2.85631	5.04842	0.00700367	0.379404
ANG2	Angiogenin-2	c91483_g2	-2.8428	5.39362	0.000807764	0.105099
ERR3	Estrogen-related receptor gamma	c89927_g1	-2.83633	3.54982	0.0037808	0.269565
KGP2	cGMP-dependent protein kinase 2	c95037_g1	-2.83245	1.22357	0.014961	0.582917
AT1A1	Sodium/potassium-transporting ATPase subunit alpha-1	c71172_g1	-2.81573	10.8696	0.00186332	0.177459
GCNT4	Beta-1,3-galactosyl-O-glycosyl-glycoprotein beta-1,6-N-acetylglucosaminyltransferase 4	c82910_g1	-2.80493	2.09195	0.0111757	0.498746
SSRL	Somatostatin-like receptor F_48D10.1	c90825_g1	-2.80221	3.11062	0.00890384	0.438156
RN128	E3 ubiquitin-protein ligase RNF128	c93064_g1	-2.80184	5.1084	0.00229849	0.2009
TRUA	tRNA pseudouridine synthase A, mitochondrial	c84542_g1	-2.79849	1.53323	0.0130743	0.541103
RNT2	Ribonuclease T2	c85448_g1	-2.78618	4.40132	0.000841334	0.10752
GPDA	Glycerol-3-phosphate dehydrogenase [NAD(+)], cytoplasmic	c59596_g1	-2.77699	1.77197	0.0183551	0.648588
IL1R2	Interleukin-1 receptor type 2	c87055_g1	-2.77599	2.44319	0.00566224	0.340928
PPR1B	Protein phosphatase 1 regulatory subunit 1B	c88059_g1	-2.75515	4.57463	0.00424908	0.289727
PENK	Proenkephalin-A	c80204_g2	-2.75101	1.17117	0.0402782	0.932331
STX1A	Syntaxin-1A	c88613_g1	-2.75101	1.06516	0.0279537	0.798711
PPT2A	Lysosomal thioesterase PPT2-A	c77110_g1	-2.73498	1.55276	0.0143572	0.570054
HEG	Protein HEG	c82173_g1	-2.72494	1.71286	0.0296105	0.813526
RDHE2	Epidermal retinol dehydrogenase 2	c85578_g1	-2.71246	5.67117	0.00133454	0.145836
SEGN	Secretagogin	c83466_g1	-2.69976	4.80245	0.000932487	0.116005
CD22	B-cell receptor CD22	c98655_g1	-2.67636	2.75566	0.0186555	0.653998
AA2BR	Adenosine receptor A2b	c82638_g2	-2.67463	2.45751	0.00553437	0.337041
B3AT	Band 3 anion exchange protein	c88979_g1	-2.67419	5.79021	0.00353609	0.261857
3BP2	SH3 domain-binding protein 2	c79440_g1	-2.67256	1.95296	0.0241004	0.734649
ICEF1	Interactor protein for cytohesin exchange factors 1	c87742_g1	-2.67093	1.64317	0.0430897	0.952466
R9BP	Regulator of G-protein signaling 9-binding protein	c76584_g1	-2.67093	1.80293	0.0234451	0.723035
CDS1	Phosphatidate cytidylyltransferase 1	c84857_g1	-2.66854	1.34123	0.0474338	0.967419
INTU	Protein inturned	c83575_g1	-2.66854	1.54874	0.0165422	0.614386
GREM1	Gremlin-1	c27090_g1	-2.66469	1.20738	0.0403527	0.932746
1A04	Patr class I histocompatibility antigen, A-126 alpha chain	c100018_g1	-2.63616	4.28421	0.00128264	0.14183
HCAR2	Hydroxycarboxylic acid receptor 2	c91061_g1	-2.62559	1.94945	0.0135592	0.553834
AGR2	Anterior gradient protein 2 homolog	c88180_g1	-2.61968	3.16963	0.0108887	0.491135
MVD1	Diphosphomevalonate decarboxylase	c92337_g1	-2.61483	1.68156	0.0171508	0.625694
ACES	Acetylcholinesterase	c17743_g1	-2.5989	1.32862	0.0306798	0.816963
ASC	Apoptosis-associated speck-like protein containing a CARD	c70643_g1	-2.5989	1.47068	0.0194649	0.669025
RASD1	Dexamethasone-induced Ras-related protein 1	c67012_g1	-2.5989	1.36937	0.021569	0.69934
M4A4D	Membrane-spanning 4-domains subfamily A member 4D	c88209_g1	-2.58493	3.69453	0.0123101	0.524927
HLX	H2.0-like homeobox protein	c69774_g1	-2.57861	4.68316	0.0115521	0.504858
RAB31	Ras-related protein Rab-31	c80847_g1	-2.57851	2.49238	0.0132677	0.547764
K1239	Leucine-rich repeat and WD repeat-containing protein KIAA1239	c80649_g1	-2.57704	1.90023	0.0163223	0.608628
FOXA2	Hepatocyte nuclear factor 3-beta	c63670_g1	-2.56988	2.727	0.00725473	0.38644
TNR5	Tumor necrosis factor receptor superfamily member 5	c100000_g2	-2.56564	4.54443	0.0016726	0.166521
CXB4	Gap junction beta-4 protein	c92584_g3	-2.54474	2.41133	0.0243255	0.737379
MEF2B	Myocyte-specific enhancer factor 2B	c79652_g1	-2.54474	2.41538	0.0469261	0.967419
WASL	Neural Wiskott-Aldrich syndrome protein	c76534_g1	-2.54474	2.3988	0.0222928	0.70715
LHX8	LIM/homeobox protein Lhx8	c85199_g1	-2.53207	4.77903	0.00892493	0.438174
EX3L2	Exocyst complex component 3-like protein 2	c92657_g1	-2.52883	4.80758	0.00869194	0.433548
SOX13	Transcription factor SOX-13	c99554_g1	-2.52822	3.39636	0.00300733	0.235381
COR1A	Coronin-1A	c89217_g1	-2.51842	7.31838	0.00519944	0.321048
EMAL5	Echinoderm microtubule-associated protein-like 5	c93456_g2	-2.51763	3.12546	0.00680971	0.372969
ALKB7	Alpha-ketoglutarate-dependent dioxygenase alkB homolog 7	c89945_g1	-2.49563	1.54628	0.0441619	0.957799
EFNB2	Ephrin-B2a	c85720_g1	-2.48245	3.28243	0.0168254	0.618362
SHOX	Short stature homeobox protein	c82929_g2	-2.48016	3.50495	0.00891937	0.438156
AMPN	Aminopeptidase N	c72082_g1	-2.47482	0.852105	0.0462404	0.967419
CHKA	Choline kinase alpha	c88593_g1	-2.47475	1.91378	0.0166031	0.615291
SLAP2	Src-like-adapter 2	c92763_g1	-2.46835	5.25404	0.0232901	0.721727
S46A3	Solute carrier family 46 member 3	c94854_g1	-2.46243	3.88981	0.00827445	0.419333
FXL14	F-box/LRR-repeat protein 14	c75271_g2	-2.45585	5.14958	0.00462979	0.302717
FLT3	Receptor-type tyrosine-protein kinase FLT3	c92314_g1	-2.44734	2.79941	0.00462042	0.302717
GRM1B	GRAM domain-containing protein 1B	c79575_g1	-2.4384	2.34506	0.0192428	0.664369
RGS8	Regulator of G-protein signaling 8	c74107_g1	-2.43636	9.05321	0.00446176	0.297731
SC24D	Protein transport protein Sec24D	c99871_g1	-2.43296	3.68172	0.0122003	0.521177
SV2B	Synaptic vesicle glycoprotein 2B	c82003_g1	-2.43212	1.51032	0.0358066	0.878715
GIMA2	GTPase IMAP family member 2	c99447_g1	-2.43046	3.03748	0.0247168	0.744826
ERMAP	Erythroid membrane-associated protein	c84051_g1	-2.42367	4.52109	0.0133116	0.548138
CD79A	B-cell antigen receptor complex-associated protein alpha chain	c86012_g1	-2.42239	3.20916	0.0117467	0.509664
MF2AB	Major facilitator superfamily domain-containing protein 2A-B	c96636_g5	-2.42075	1.72776	0.0461864	0.967419
IDHP	Isocitrate dehydrogenase [NADP], mitochondrial	c84321_g1	-2.40427	7.21168	0.00618572	0.356011
CBR1	Carbonyl reductase [NADPH] 1	c86663_g1	-2.39406	5.08545	0.00186101	0.177459
SLAF5	SLAM family member 5	c99353_g1	-2.39129	3.7484	0.00284437	0.229209
RGS5	Regulator of G-protein signaling 5	c169291_g1	-2.37176	6.96797	0.00128231	0.14183
TNPO1	Transportin-1	c88507_g3	-2.36719	1.16687	0.0469445	0.967419
LYN	Tyrosine-protein kinase Lyn	c69819_g1	-2.3639	1.88233	0.0284838	0.805394
DOT1L	Histone-lysine N-methyltransferase, H3 lysine-79 specific	c86065_g1	-2.36333	2.23073	0.010258	0.473683
PTGIS	Prostacyclin synthase	c61657_g1	-2.36211	9.37579	0.000673028	0.0929838
LKHA4	Leukotriene A-4 hydrolase	c89829_g3	-2.35937	6.5752	0.0153266	0.59189
T150A	Transmembrane protein 150A	c80249_g1	-2.34351	5.78139	0.00206769	0.188746
HSP70	Heat shock 70 kDa protein	c86555_g2	-2.3271	2.39893	0.0155873	0.597465
I20RB	Interleukin-20 receptor subunit beta	c92329_g1	-2.32623	4.94117	0.00190526	0.179706
GEFF	Ras guanine nucleotide exchange factor F	c93174_g1	-2.31877	3.67453	0.0349271	0.86514
WEE1	Wee1-like protein kinase	c89047_g1	-2.29511	5.55515	0.0190334	0.661078
BMF	Bcl-2-modifying factor	c98225_g2	-2.28674	5.46133	0.00390245	0.274068
SI1L2	Signal-induced proliferation-associated 1-like protein 2	c93879_g4	-2.28472	4.28108	0.0108305	0.489294
GSTP1	Glutathione S-transferase P 1	c87289_g1	-2.28395	9.66481	0.00109317	0.128062
SAMH1	SAM domain and HD domain-containing protein 1	c91773_g3	-2.26784	4.14637	0.0116169	0.506116
GRP1	RAS guanyl-releasing protein 1	c90525_g2	-2.23218	4.17926	0.013682	0.55535
ACN9	Protein ACN9 homolog, mitochondrial	c82341_g1	-2.22861	2.43943	0.0257312	0.763662
RGS14	Regulator of G-protein signaling 14	c93549_g2	-2.21964	3.92051	0.0185876	0.65334
CXL14	C-X-C motif chemokine 14	c85422_g1	-2.21545	7.09723	0.0241405	0.735604
OIT3	Oncoprotein-induced transcript 3 protein	c88595_g1	-2.2145	8.46901	0.00397673	0.277667
REL	Proto-oncogene c-Rel	c81517_g1	-2.20086	4.58177	0.00764571	0.40055
RN222	RING finger protein 222	c76503_g1	-2.19318	4.76652	0.00815522	0.419171
MTND	1,2-dihydroxy-3-keto-5-methylthiopentene dioxygenase	c91412_g1	-2.18952	6.44619	0.0024718	0.209114
OPTN	Optineurin	c91499_g1	-2.18668	4.0668	0.0187014	0.654791
RCAN1	Calcipressin-1	c84478_g1	-2.18226	4.51977	0.00355787	0.263008
IL8	Interleukin-8	c76038_g1	-2.1709	3.3523	0.0283343	0.803047
CAHZ	Carbonic anhydrase	c87695_g3	-2.16442	4.5685	0.02076	0.69265
MMP17	Matrix metalloproteinase-17	c87654_g1	-2.16306	3.83263	0.0266834	0.777959
GPRL1	GLIPR1-like protein 1	c94629_g1	-2.16186	3.42194	0.0247762	0.744835
BATF	Basic leucine zipper transcriptional factor ATF-like	c78794_g1	-2.16023	3.01988	0.0441469	0.957799
GTR4	Solute carrier family 2, facilitated glucose transporter member 4	c78297_g1	-2.14667	4.40087	0.0436522	0.954999
ZBED1	Zinc finger BED domain-containing protein 1	c100009_g1	-2.13557	2.23435	0.0328408	0.843288
GSTO1	Glutathione S-transferase omega-1	c90147_g1	-2.11612	6.02165	0.00347231	0.258268
CLD10	Claudin-10	c91795_g1	-2.11138	3.98507	0.0332819	0.846306
NNTM	NAD(P) transhydrogenase, mitochondrial	c82690_g1	-2.09756	5.23424	0.0362336	0.885533
MCF2L	Guanine nucleotide exchange factor DBS	c99831_g1	-2.087	5.47899	0.00757826	0.397757
CP7A1	Cholesterol 7-alpha-monooxygenase	c88162_g1	-2.08111	8.1158	0.00285879	0.229209
PDLI5	PDZ and LIM domain protein 5	c69928_g1	-2.07594	1.95003	0.0258248	0.765629
DNSL3	Deoxyribonuclease gamma	c82052_g2	-2.07546	5.02461	0.00604976	0.351306
CAPSL	Calcyphosin-like protein	c87482_g1	-2.05491	3.14282	0.0137869	0.55835
SAP	Proactivator polypeptide	c99210_g2	-2.04609	6.32029	0.00587749	0.348338
ACSL6	Long-chain-fatty-acid--CoA ligase 6	c92863_g1	-2.04525	3.6392	0.0365279	0.890199
PLD3A	1-phosphatidylinositol 4,5-bisphosphate phosphodiesterase delta-3-A	c98366_g1	-2.03615	3.88077	0.00860071	0.430352
ANGT	Angiotensinogen	c78648_g1	-2.03432	2.49045	0.0209756	0.696882
ADSV	Adseverin	c69540_g1	-2.02963	4.12938	0.0192115	0.663833
TNR1A	Tumor necrosis factor receptor superfamily member 1A	c91941_g1	-2.02816	5.61627	0.0186058	0.65334
HA1F	Class I histocompatibility antigen, F10 alpha chain	c83402_g1	-2.02325	8.23208	0.00322554	0.24488
TOB1	Protein Tob1	c84714_g1	-2.02011	7.12158	0.00523811	0.322491
GPCP1	Glycerophosphocholine phosphodiesterase GPCPD1	c86644_g2	-2.01782	5.85941	0.00384674	0.271285
EPD	Ependymin	c86782_g1	-2.01371	4.03943	0.00877056	0.43618
F102A	Protein FAM102A	c96406_g1	-1.99583	4.83726	0.00899978	0.438701
NAMPT	Nicotinamide phosphoribosyltransferase	c92008_g1	-1.99348	5.16761	0.0113732	0.502615
ALR	FAD-linked sulfhydryl oxidase ALR	c59218_g1	-1.98683	2.69223	0.0380151	0.904429
POL	Pol polyprotein	c99787_g2	-1.98635	7.69142	0.00314705	0.241177
SACA4	Sperm acrosome membrane-associated protein 4	c75511_g1	-1.98184	6.08248	0.00874103	0.434968
CLD4	Claudin-4	c64085_g1	-1.98058	5.79928	0.0229132	0.716418
NATTL	Natterin-like protein	c66758_g1	-1.97994	6.07411	0.0499365	0.98548
NEK1	Serine/threonine-protein kinase Nek1	c99123_g1	-1.97272	5.41407	0.0499004	0.985229
C1QBP	Complement component 1 Q subcomponent-binding protein, mitochondrial	c82445_g1	-1.96433	5.739	0.0109611	0.492291
CART	Cocaine- and amphetamine-regulated transcript protein	c81661_g1	-1.9639	3.79509	0.0213929	0.699016
PDLI2	PDZ and LIM domain protein 2	c89717_g1	-1.95936	4.30479	0.00949969	0.453715
RHG15	Rho GTPase-activating protein 15	c90796_g1	-1.95012	3.63321	0.0345135	0.86128
CDN1A	Cyclin-dependent kinase inhibitor 1	c87192_g1	-1.94894	8.50201	0.0164997	0.613075
GPR97	Probable G-protein coupled receptor 97	c98598_g1	-1.9462	5.16798	0.0204559	0.687127
CH10	10 kDa heat shock protein, mitochondrial	c81556_g1	-1.94143	5.46565	0.0296291	0.813526
DUS6	Dual specificity protein phosphatase 6	c76176_g2	-1.93453	3.84405	0.0128668	0.536419
LAMC1	Laminin subunit gamma-1	c98053_g1	-1.92119	4.00656	0.0134766	0.552598
SH3K1	SH3 domain-containing kinase-binding protein 1	c89177_g2	-1.91364	5.95847	0.0279996	0.799186
IF44L	Interferon-induced protein 44-like	c100050_g1	-1.90976	4.51487	0.00881101	0.437616
HMGA1	High mobility group protein HMG-I/HMG-Y	c82756_g1	-1.90513	3.19975	0.0263084	0.771635
EHD1	EH domain-containing protein 1	c93176_g1	-1.89365	6.65832	0.0138469	0.559666
ITFG2	Integrin-alpha FG-GAP repeat-containing protein 2	c91335_g3	-1.89345	4.41018	0.0373449	0.895882
MAFB	Transcription factor MafB	c76572_g1	-1.88961	6.34086	0.0233038	0.721727
AK1D1	3-oxo-5-beta-steroid 4-dehydrogenase	c85373_g1	-1.87912	2.35227	0.0331948	0.845825
DHRS4	Dehydrogenase/reductase SDR family member 4	c86731_g1	-1.87627	3.38151	0.0370484	0.89434
OCLN	Occludin	c91532_g1	-1.87617	6.52426	0.0133223	0.548138
M1I1B	Mid1-interacting protein 1-B	c98719_g1	-1.87322	2.20716	0.0434417	0.952466
KLF9	Krueppel-like factor 9	c77063_g1	-1.87083	4.46871	0.0100033	0.46647
MYO1F	Unconventional myosin-If	c91930_g1	-1.86282	3.97012	0.0429764	0.952466
UPK2	Uroplakin-2	c80071_g1	-1.86209	7.20923	0.00818393	0.419333
ES8L1	Epidermal growth factor receptor kinase substrate 8-like protein 1	c94227_g2	-1.85213	5.23149	0.0123746	0.525596
S6A13	Sodium- and chloride-dependent GABA transporter 2	c98335_g1	-1.84953	4.17888	0.0242504	0.737357
FRIH	Ferritin, heavy subunit	c84877_g1	-1.84778	4.8801	0.0219011	0.701074
MEX3B	RNA-binding protein MEX3B	c86387_g2	-1.83961	2.86396	0.0456498	0.965249
ATOH1	Protein atonal homolog 1	c93970_g1	-1.83303	3.7417	0.0327864	0.842339
BRE1B	E3 ubiquitin-protein ligase BRE1B	c85891_g7	-1.83303	3.74008	0.0463481	0.967419
B3GN2	UDP-GlcNAc:betaGal beta-1,3-N-acetylglucosaminyltransferase 2	c86841_g4	-1.83294	2.76448	0.0316163	0.82946
BLNK	B-cell linker protein	c79280_g1	-1.82396	2.91644	0.0397352	0.923789
TMM65	Transmembrane protein 65	c98134_g2	-1.82154	3.852	0.0309966	0.820924
SUSD4	Sushi domain-containing protein 4	c86168_g1	-1.80792	5.82392	0.0495398	0.980881
VMA21	Vacuolar ATPase assembly integral membrane protein VMA21	c87380_g2	-1.7936	3.11782	0.0390792	0.916114
TCB1	Transposable element Tcb1 transposase	c100014_g1	-1.77588	6.89812	0.0242819	0.737379
SNAB	Beta-soluble NSF attachment protein	c95505_g2	-1.75819	3.48294	0.0482471	0.975186
IBP5	Insulin-like growth factor-binding protein 5	c64046_g1	-1.74322	5.42589	0.0292271	0.813526
OTOAN	Otoancorin	c92167_g1	-1.74082	7.49671	0.0164994	0.613075
PIEZ1	Piezo-type mechanosensitive ion channel component 1	c98172_g1	-1.73572	3.64485	0.0212243	0.698459
MDH	Malate dehydrogenase	c88965_g1	-1.7339	2.65952	0.0367844	0.891357
ARP5L	Actin-related protein 2/3 complex subunit 5-like protein	c82252_g1	-1.72609	5.32222	0.0158935	0.601955
IF4E2	Eukaryotic translation initiation factor 4E type 2	c82884_g1	-1.71602	4.23538	0.0236578	0.726788
ANXA3	Annexin A3	c93395_g1	-1.71276	7.50842	0.0116965	0.508271
Y31E	Putative serine/threonine-protein kinase F31E3.2	c91834_g2	-1.71123	2.92876	0.046475	0.967419
ARL4D	ADP-ribosylation factor-like protein 4D	c92058_g3	-1.70972	4.23716	0.0290101	0.811659
RM48	39S ribosomal protein L48, mitochondrial	c85252_g1	-1.70364	4.2658	0.0454301	0.963501
RAB25	Ras-related protein Rab-25	c89999_g3	-1.69864	3.72184	0.0338549	0.85316
TGM1	Protein-glutamine gamma-glutamyltransferase K	c96419_g1	-1.69075	9.17932	0.0161581	0.606132
IDH3A	Isocitrate dehydrogenase [NAD] subunit alpha, mitochondrial	c70548_g1	-1.6812	5.4607	0.0438827	0.955176
TRIB1	Tribbles homolog 1	c98036_g1	-1.67236	6.55295	0.0186877	0.654791
LUR1L	Leucine rich adaptor protein 1-like	c94331_g1	-1.66916	5.60677	0.0261365	0.77002
PRDX1	Peroxiredoxin-1	c82360_g1	-1.66537	6.54501	0.0248964	0.746675
NGAP	Ras GTPase-activating protein nGAP	c92151_g1	-1.65998	4.70899	0.0281712	0.801541
SQSTM	Sequestosome-1	c87536_g1	-1.6493	8.97542	0.0251178	0.751005
RHOV	Rho-related GTP-binding protein RhoV	c95898_g1	-1.6286	8.27679	0.0190273	0.661078
ESYT2	Extended synaptotagmin-2	c88981_g1	-1.62763	3.91829	0.0320103	0.834604
GSH0	Glutamate--cysteine ligase regulatory subunit	c84862_g1	-1.62086	5.35316	0.0298261	0.815467
NUD22	Nucleoside diphosphate-linked moiety X motif 22	c92711_g1	-1.61023	4.90563	0.025357	0.755746
HS3S1	Heparan sulfate glucosamine 3-O-sulfotransferase 1	c90420_g2	-1.59705	7.97784	0.0196902	0.673202
GP183	G-protein coupled receptor 183	c86211_g1	-1.57878	5.03276	0.046069	0.967419
MAL	Myelin and lymphocyte protein	c78746_g1	-1.57728	9.67497	0.0230344	0.717717
MAL2	Protein MAL2	c80313_g1	-1.55759	5.69423	0.0331206	0.845049
RLA1	60S acidic ribosomal protein P1	c31345_g1	-1.54959	10.5729	0.0167887	0.618253
HES4B	Transcription factor HES-4-B	c80346_g2	-1.54227	8.73605	0.0309251	0.820254
NDUAD	NADH dehydrogenase [ubiquinone] 1 alpha subcomplex subunit 13	c75944_g1	-1.53451	5.05948	0.0451329	0.963332
GPR64	G-protein coupled receptor 64	c99592_g3	-1.52662	7.86541	0.0226532	0.711522
ST14	Suppressor of tumorigenicity 14 protein homolog	c98115_g1	-1.51556	4.29276	0.0399321	0.927549
ABCAC	ATP-binding cassette sub-family A member 12	c100066_g1	-1.51003	7.20646	0.0209021	0.696018
NARPA	Notch-regulated ankyrin repeat-containing protein A	c89217_g3	-1.50973	8.94873	0.023593	0.726359
5NTD	5'-nucleotidase	c86583_g1	-1.50817	6.09052	0.032906	0.843288
AIF1L	Allograft inflammatory factor 1-like	c24762_g1	-1.49227	5.65999	0.044363	0.960679
GRN	Granulins	c78604_g1	-1.49213	4.9088	0.0346593	0.861639
FA84A	Protein FAM84A	c79051_g1	-1.487	5.72268	0.0278027	0.796214
TEF	Transcription factor VBP	c98540_g1	-1.47598	5.55143	0.0403422	0.932746
DH12A	Estradiol 17-beta-dehydrogenase 12-A	c82110_g1	-1.47533	5.26581	0.0430174	0.952466
EMP2	Epithelial membrane protein 2	c91586_g1	-1.46962	9.48079	0.0378423	0.903274
GP112	Probable G-protein coupled receptor 112	c99592_g4	-1.46334	6.80224	0.0424287	0.952466
IP6K2	Inositol hexakisphosphate kinase 2	c88325_g1	-1.4629	7.76358	0.0257233	0.763662
ETHE1	Protein ETHE1, mitochondrial	c85459_g1	-1.44894	6.10472	0.0444085	0.961416
SCEL	Sciellin	c87093_g1	-1.44213	7.83925	0.0281764	0.801541
UCHL1	Ubiquitin carboxyl-terminal hydrolase isozyme L1	c77820_g1	-1.43257	5.47623	0.044133	0.957799
GGTA1	N-acetyllactosaminide alpha-1,3-galactosyltransferase	c86420_g4	-1.42644	4.33695	0.0451891	0.963478
B2L15	Bcl-2-like protein 15	c87845_g3	-1.42119	6.0395	0.0497716	0.983147
PEPL	Periplakin	c91588_g1	-1.4185	8.71545	0.0293858	0.813526
TNR9	Tumor necrosis factor receptor superfamily member 9	c82989_g1	-1.39998	6.11555	0.03606	0.882623
RHOB	Rho-related GTP-binding protein RhoB	c57982_g1	-1.38944	6.78116	0.0368525	0.891633
FOSL1	Fos-related antigen 1	c95531_g2	-1.3453	8.81508	0.0401255	0.929787
CEBPA	CCAAT/enhancer-binding protein alpha	c77855_g1	-1.34018	7.16522	0.0451471	0.963332
MUC15	Mucin-15	c89967_g3	-1.31708	7.66676	0.0426148	0.952466
TSTD1	Thiosulfate sulfurtransferase/rhodanese-like domain-containing protein 1	c85091_g1	-1.27359	7.1037	0.0495453	0.980881
B4GT4	Beta-1,4-galactosyltransferase 4	c76780_g1	1.33104	5.29876	0.0477013	0.96984
JUN	Transcription factor AP-1	c82143_g1	1.35423	9.59991	0.0427984	0.952466
ANK3	Ankyrin-3	c99584_g1	1.40123	5.8666	0.0467635	0.967419
C1QB	Complement C1q subcomponent subunit B	c73506_g1	1.41927	4.45576	0.0456973	0.965348
CHP3	Calcineurin B homologous protein 3	c91929_g1	1.44937	6.28764	0.0358407	0.878761
SC6A6	Sodium- and chloride-dependent taurine transporter	c91500_g1	1.45213	5.47236	0.043584	0.95484
LEG	Beta-galactoside-binding lectin	c85725_g1	1.45404	8.80616	0.0265702	0.775465
H10B	Histone H1.0-B	c64680_g1	1.45836	7.93766	0.0385279	0.908491
TSN3	Tetraspanin-3	c74844_g1	1.4636	4.16018	0.0441024	0.957799
WLS	Protein wntless homolog	c92110_g1	1.474	6.80095	0.0321702	0.836027
PYGL	Glycogen phosphorylase, liver form	c97632_g1	1.48935	7.26697	0.0406501	0.937435
ZN618	Zinc finger protein 618	c89460_g1	1.49007	3.73612	0.0467777	0.967419
UFO	Tyrosine-protein kinase receptor UFO	c97220_g1	1.49195	4.044	0.0445777	0.962363
SLAF8	SLAM family member 8	c98592_g1	1.50353	7.36252	0.0288221	0.80936
MATR3	Matrin-3	c93300_g1	1.51624	4.72225	0.0434342	0.952466
MYEF2	Myelin expression factor 2	c95056_g3	1.52908	5.39778	0.027951	0.798711
SV421	Histone-lysine N-methyltransferase SUV420H1	c86278_g1	1.53648	3.60865	0.0493292	0.980881
GILT	Gamma-interferon-inducible lysosomal thiol reductase	c91074_g1	1.5384	5.82981	0.0259683	0.768502
FHDC1	FH2 domain-containing protein 1	c98309_g3	1.5423	5.0369	0.0490474	0.980881
BMP1	Bone morphogenetic protein 1	c92365_g1	1.54724	3.93233	0.0454996	0.963851
EHMT1	Histone-lysine N-methyltransferase EHMT1	c99035_g1	1.54956	4.31289	0.0372281	0.895882
BACH	Cytosolic acyl coenzyme A thioester hydrolase	c87808_g1	1.55676	4.55067	0.0318194	0.832457
TSP1	Thrombospondin-1	c82895_g1	1.56127	8.31585	0.0236807	0.726788
SYUA	Alpha-synuclein	c71255_g1	1.56171	3.63523	0.0386684	0.910277
SIAT6	CMP-N-acetylneuraminate-beta-1,4-galactoside alpha-2,3-sialyltransferase	c92015_g2	1.56179	5.34896	0.0341819	0.858421
ELF3	ETS-related transcription factor Elf-3	c87670_g2	1.56219	6.1346	0.0378589	0.903274
AB1IP	Amyloid beta A4 precursor protein-binding family B member 1-interacting protein	c79974_g2	1.57361	4.41979	0.0475288	0.968324
EMAL3	Echinoderm microtubule-associated protein-like 3	c93471_g2	1.57617	5.84834	0.0389838	0.914384
S5A2	3-oxo-5-alpha-steroid 4-dehydrogenase 2	c80613_g1	1.5792	5.74365	0.0487904	0.978662
JDP2	Jun dimerization protein 2	c91261_g4	1.59909	10.0381	0.0453028	0.963482
CHSTF	Carbohydrate sulfotransferase 15	c89502_g1	1.61468	3.37611	0.0448691	0.963332
RNF11	RING finger protein 11	c91620_g1	1.61475	4.5653	0.0318603	0.833267
PLCE1	1-phosphatidylinositol 4,5-bisphosphate phosphodiesterase epsilon-1	c97394_g1	1.6187	3.71583	0.0359567	0.880606
CERS5	Ceramide synthase 5	c93089_g1	1.61923	5.47941	0.0448506	0.963332
RHCG1	Ammonium transporter Rh type C 1	c64960_g3	1.62166	4.64912	0.0471373	0.967419
APLP2	Amyloid-like protein 2	c87166_g1	1.62274	5.11079	0.0440713	0.957799
CSP	Cysteine string protein	c95142_g1	1.62406	4.83511	0.032469	0.839448
TM204	Transmembrane protein 204	c92757_g1	1.6296	3.2207	0.0418115	0.952466
MMP2	72 kDa type IV collagenase	c93706_g1	1.63058	7.17393	0.0155271	0.596379
MEDAG	Mesenteric estrogen-dependent adipogenesis protein	c93111_g1	1.63556	8.4755	0.0458775	0.96705
PAX9	Paired box protein Pax-9	c79004_g1	1.64252	5.31486	0.0336182	0.850609
CTL2A	CTD small phosphatase-like protein 2-A	c86229_g1	1.65891	6.55021	0.0230988	0.718817
ALAT2	Alanine aminotransferase 2	c95596_g2	1.66923	3.82987	0.0359095	0.87996
SNX16	Sorting nexin-16	c99834_g1	1.67769	3.50306	0.0410028	0.942702
BCL6	B-cell lymphoma 6 protein homolog	c91843_g1	1.69329	4.36089	0.0389664	0.914273
LIN9	Protein lin-9 homolog	c90236_g1	1.69332	3.01291	0.0395344	0.921412
M4A15	Membrane-spanning 4-domains subfamily A member 15	c87473_g1	1.70328	6.02049	0.0265961	0.775952
S39A1	Zinc transporter ZIP1	c90623_g2	1.71331	3.81235	0.0321839	0.836027
SOCS3	Suppressor of cytokine signaling 3	c80330_g1	1.71606	8.26997	0.030661	0.816963
FBLN4	EGF-containing fibulin-like extracellular matrix protein 2	c91931_g2	1.72469	2.77729	0.0495522	0.980881
HVCN1	Voltage-gated hydrogen channel 1	c94622_g2	1.72469	2.80763	0.0409871	0.942702
LY10L	Nuclear body protein SP140-like protein	c87719_g1	1.72891	4.74585	0.0180009	0.64165
RAB23	Ras-related protein Rab-23	c87503_g1	1.73558	3.02954	0.0398339	0.925574
ISM1	Isthmin-1	c94744_g1	1.74159	3.03162	0.0462547	0.967419
MY18A	Unconventional myosin-XVIIIa	c94185_g1	1.74402	3.18951	0.0394234	0.92111
ACSF2	Acyl-CoA synthetase family member 2, mitochondrial	c97000_g1	1.74795	6.39242	0.0181717	0.645622
LPP3	Lipid phosphate phosphohydrolase 3	c88610_g1	1.7519	5.27271	0.0482656	0.975223
CPXM2	Inactive carboxypeptidase-like protein X2	c96453_g1	1.76018	5.42035	0.0261737	0.77002
GPSM2	G-protein-signaling modulator 2	c89615_g1	1.76822	2.27738	0.0486414	0.977161
KLDC4	Kelch domain-containing protein 4	c99552_g2	1.77096	5.21067	0.0205005	0.688075
DVL1	Segment polarity protein dishevelled homolog DVL-1	c84225_g1	1.77744	3.99265	0.0262846	0.771635
GATA2	GATA-binding factor 2	c90447_g1	1.77807	5.80316	0.0222433	0.706634
DPEP3	Dipeptidase 3	c82734_g1	1.77991	5.16028	0.0168999	0.620025
FABP7	Fatty acid-binding protein, brain	c56171_g1	1.78038	4.70426	0.0130027	0.539858
WNK2	Serine/threonine-protein kinase WNK2	c89978_g1	1.78974	3.77403	0.0276278	0.792617
VAC8	Vacuolar protein 8	c92017_g1	1.7905	3.36086	0.0301873	0.816054
ARRD3	Arrestin domain-containing protein 3	c91332_g2	1.79373	5.83641	0.010226	0.472874
TPM3	Tropomyosin alpha-3 chain	c92641_g1	1.79479	5.76533	0.0184767	0.650991
EGLN1	Egl nine homolog 1	c87875_g2	1.81821	5.6475	0.0210376	0.697225
PRGR	Progesterone receptor	c92871_g1	1.81943	3.92181	0.0357645	0.878449
TTYH3	Protein tweety homolog 3	c91183_g2	1.8227	3.4775	0.0455125	0.963851
MSRB3	Methionine-R-sulfoxide reductase B3, mitochondrial	c94393_g1	1.82883	4.75854	0.0223301	0.707269
CNN2	Calponin-2	c89256_g1	1.8334	4.45935	0.0206236	0.689071
ION3	Intermediate filament protein ON3	c83291_g2	1.834	5.38458	0.0102002	0.472197
I17RD	Interleukin-17 receptor D	c85327_g1	1.83611	3.09096	0.0364427	0.888893
FMNL2	Formin-like protein 2	c85986_g2	1.84826	4.2221	0.0258783	0.766409
CR1	Complement receptor type 1	c91330_g3	1.85168	7.57427	0.01423	0.569559
EHD2	EH domain-containing protein 2	c88831_g2	1.85363	2.76506	0.0415097	0.948314
LZTS1	Leucine zipper putative tumor suppressor 1	c93644_g1	1.85873	3.86787	0.0377183	0.902261
TCB	T-cell receptor beta chain T17T-22	c83059_g1	1.86114	2.68259	0.0296255	0.813526
TSCOT	Thymic stromal cotransporter homolog	c88959_g1	1.86241	3.96841	0.0257062	0.763662
I17RB	Interleukin-17 receptor B	c88252_g1	1.86967	3.97371	0.0125897	0.528429
NAT16	Putative N-acetyltransferase 16	c78288_g1	1.86973	2.77183	0.0298725	0.815586
P4HA1	Prolyl 4-hydroxylase subunit alpha-1	c90217_g1	1.87381	4.60653	0.0281638	0.801541
DCBD1	Discoidin, CUB and LCCL domain-containing protein 1	c99064_g1	1.88	4.23815	0.0250094	0.748559
CLUS	Clusterin	c85698_g1	1.88599	7.95484	0.0136647	0.55535
DDX55	ATP-dependent RNA helicase DDX55	c78093_g1	1.89234	3.43586	0.0208009	0.693742
PTPC1	Protein tyrosine phosphatase domain-containing protein 1	c80778_g1	1.8976	2.13769	0.0492048	0.980881
CAR11	Caspase recruitment domain-containing protein 11	c98704_g1	1.90296	5.00273	0.0236286	0.726738
CHD3	Chromodomain-helicase-DNA-binding protein 3	c88260_g1	1.90415	4.01789	0.0250542	0.749635
CO5A2	Collagen alpha-2(V) chain	c87545_g2	1.90435	6.15033	0.0124152	0.525952
DSE	Dermatan-sulfate epimerase	c90560_g1	1.9096	4.54729	0.0131832	0.54454
NAV2	Neuron navigator 2	c99904_g1	1.9107	5.85377	0.0298689	0.815586
CEBPD	CCAAT/enhancer-binding protein delta	c55730_g1	1.91399	9.84664	0.0104139	0.477635
SEM3F	Semaphorin-3F	c93522_g3	1.91475	5.31562	0.042286	0.952466
SEM3A	Semaphorin-3A	c90661_g1	1.92395	3.58546	0.0171758	0.625903
FACD2	Fanconi anemia group D2 protein	c79714_g1	1.92982	1.99679	0.0467632	0.967419
SYNE2	Nesprin-2	c84018_g2	1.93017	3.78218	0.042855	0.952466
H1X	Histone H1x	c70523_g1	1.93411	8.92618	0.00403717	0.280725
QSER1	Glutamine and serine-rich protein 1	c91355_g3	1.93702	2.34849	0.0469716	0.967419
SRGP2	SLIT-ROBO Rho GTPase-activating protein 2	c95528_g1	1.94033	6.74644	0.0143432	0.570054
PPM1L	Protein phosphatase 1L	c88278_g1	1.94183	3.81806	0.0216328	0.700047
T11L1	T-complex protein 11-like protein 1	c99493_g1	1.94338	3.92094	0.0130259	0.540154
GNA14	Guanine nucleotide-binding protein subunit alpha-14	c89073_g3	1.9464	4.21143	0.0164263	0.611697
PLEK2	Pleckstrin-2	c83717_g1	1.96328	5.78139	0.0249203	0.746688
HTR1B	Serine protease HTRA1B	c82027_g1	1.96504	3.71542	0.0136664	0.55535
HBEGF	Proheparin-binding EGF-like growth factor	c92792_g1	1.96711	8.02679	0.00908454	0.440489
CAN10	Calpain-10	c86649_g1	1.96854	2.38457	0.038124	0.904429
IN80D	INO80 complex subunit D	c68279_g1	1.96854	2.39139	0.038571	0.908726
NOX4	NADPH oxidase 4	c87328_g1	1.97166	4.4085	0.0215558	0.699287
FGRL1	Fibroblast growth factor receptor-like 1	c97400_g1	1.97242	4.36135	0.00983532	0.46364
K0556	Uncharacterized protein KIAA0556 homolog	c93521_g1	1.98247	3.28029	0.0300144	0.816054
UGDH	UDP-glucose 6-dehydrogenase	c99243_g2	1.98303	5.37238	0.00647374	0.364509
TRY2	Anionic trypsin-2	c88991_g3	1.98839	3.01535	0.0162571	0.607157
BODG	Gamma-butyrobetaine dioxygenase	c72378_g1	1.99583	2.55451	0.0295933	0.813526
MRP	MARCKS-related protein	c74596_g1	2.00085	4.85409	0.0084128	0.42414
GRAP	GRB2-related adapter protein	c89971_g1	2.00091	4.25137	0.00842599	0.424551
AFAD	Afadin	c72876_g1	2.00377	2.249	0.0408889	0.941271
IRF7	Interferon regulatory factor 7	c77580_g1	2.01817	5.17334	0.00674315	0.370526
ETUD1	Elongation factor Tu GTP-binding domain-containing protein 1	c94349_g4	2.02044	4.34261	0.013789	0.55835
DOCK1	Dedicator of cytokinesis protein 1	c93108_g4	2.02088	3.88659	0.0205518	0.689071
TBX1	T-box transcription factor TBX1	c92428_g1	2.02755	3.49954	0.014132	0.567607
DLL4	Delta-like protein 4	c91116_g2	2.02817	6.63972	0.0109902	0.493338
RHG17	Rho GTPase-activating protein 17	c75813_g1	2.03214	4.26778	0.0177898	0.640964
PDD2L	Programmed cell death protein 2-like	c76849_g1	2.03607	2.82478	0.0247966	0.744835
COGA1	Collagen alpha-1(XVI) chain	c98689_g1	2.03768	5.84677	0.00740256	0.391431
DNJB5	DnaJ homolog subfamily B member 5	c85395_g2	2.03856	3.47103	0.0178804	0.641572
ANTR1	Anthrax toxin receptor 1	c87905_g1	2.03885	4.11028	0.0141985	0.569559
CA021	Uncharacterized protein C1orf21 homolog	c93879_g3	2.04527	3.0682	0.0213392	0.698459
DMRTA	Doublesex- and mab-3-related transcription factor A1	c85574_g1	2.04712	3.33746	0.0358501	0.878761
CLASR	CLK4-associating serine/arginine rich protein	c98299_g2	2.05	2.61685	0.0324847	0.839448
RGL1	Ral guanine nucleotide dissociation stimulator-like 1	c95374_g2	2.05	2.69849	0.0222514	0.706634
PKHG5	Pleckstrin homology domain-containing family G member 5	c95896_g1	2.05274	3.51183	0.0441435	0.957799
K132L	UPF0577 protein KIAA1324-like homolog	c99237_g1	2.05648	4.81169	0.0113859	0.502806
FMO5	Dimethylaniline monooxygenase [N-oxide-forming] 5	c83780_g1	2.06284	3.31589	0.0184771	0.650991
SIAT1	Beta-galactoside alpha-2,6-sialyltransferase 1	c83533_g1	2.07549	3.21737	0.0453678	0.963482
PRDM5	PR domain zinc finger protein 5	c83131_g1	2.08476	2.12767	0.0275218	0.790114
PLXD1	Plexin-D1	c85457_g1	2.08821	3.62748	0.00916463	0.44298
CNTRL	Centriolin	c95848_g1	2.10267	2.31827	0.0334899	0.849289
INT3	Integrator complex subunit 3	c86550_g1	2.10345	1.97395	0.0412732	0.945217
RAIN	Ras-interacting protein 1	c82691_g1	2.10345	2.07799	0.0495426	0.980881
1A1L1	1-aminocyclopropane-1-carboxylate synthase-like protein 1	c90557_g1	2.11163	3.04968	0.0160634	0.604051
RIPK2	Receptor-interacting serine/threonine-protein kinase 2	c97794_g2	2.11163	3.02051	0.0137407	0.557465
SEPT9	Septin 9	c48303_g1	2.12892	1.67911	0.0484571	0.975223
CD276	CD276 antigen	c97089_g1	2.13293	6.70643	0.00228795	0.200186
LEF1	Lymphoid enhancer-binding factor 1	c80373_g1	2.13419	2.49228	0.0270022	0.782387
SORC2	VPS10 domain-containing receptor SorCS2	c77793_g1	2.14441	2.58647	0.0260647	0.768958
SAM12	Sterile alpha motif domain-containing protein 12	c71728_g1	2.14493	1.99845	0.0441522	0.957799
SMAD3	Mothers against decapentaplegic homolog 3	c95318_g4	2.15257	2.69967	0.0293313	0.813526
EMID1	EMI domain-containing protein 1	c82076_g1	2.15641	2.23666	0.0273919	0.787089
MUS81	Crossover junction endonuclease MUS81	c93015_g1	2.1606	3.25763	0.0184249	0.650238
HTRA1	Serine protease HTRA1	c87761_g1	2.16138	6.0173	0.0436831	0.954999
PLEC	Plectin	c91168_g3	2.16452	4.46753	0.00932157	0.449792
SO2A1	Solute carrier organic anion transporter family member 2A1	c91305_g2	2.1647	3.43233	0.0185447	0.652828
ITPR2	Inositol 1,4,5-trisphosphate receptor type 2	c97964_g2	2.17268	3.8597	0.0128729	0.536419
PCDH7	Protocadherin-7	c79761_g2	2.17441	3.58523	0.034988	0.865932
CCD80	Coiled-coil domain-containing protein 80	c98823_g1	2.17689	5.62007	0.0186953	0.654791
LAMC2	Laminin subunit gamma-2	c76208_g1	2.1844	9.92035	0.023782	0.728099
STRAB	STE20-related kinase adapter protein beta	c86134_g1	2.18526	2.00247	0.037289	0.895882
DAB2P	Disabled homolog 2-interacting protein	c93459_g2	2.18924	3.68184	0.011718	0.508679
ACBG2	Long-chain-fatty-acid--CoA ligase ACSBG2	c93222_g1	2.19099	4.47429	0.0049104	0.313293
MYH7	Myosin-7	c85390_g1	2.19334	6.08343	0.00716774	0.385087
ARL3	ADP-ribosylation factor-like protein 3	c81078_g2	2.19522	2.38852	0.0272082	0.783689
ATX7	Ataxin-7	c76055_g1	2.19522	2.40784	0.0221354	0.70454
FSTA	Follistatin-A	c77291_g2	2.21037	3.52158	0.0089452	0.438701
PKHF1	Pleckstrin homology domain-containing family F member 1	c89928_g1	2.21724	6.50191	0.0030377	0.235928
ANKZ1	Ankyrin repeat and zinc finger domain-containing protein 1	c84872_g1	2.22387	1.47226	0.0454063	0.963482
WDR67	WD repeat-containing protein 67	c81529_g1	2.22387	1.45658	0.0480447	0.972726
BCR	Breakpoint cluster region protein	c96285_g3	2.22424	1.78048	0.028825	0.80936
FARP2	FERM, RhoGEF and pleckstrin domain-containing protein 2	c83365_g2	2.22424	1.81184	0.0496499	0.981862
WRP73	WD repeat-containing protein WRAP73	c79422_g1	2.22424	1.81785	0.0318792	0.833503
IF43A	Intraflagellar transport protein 43 homolog A	c85933_g1	2.2248	2.39879	0.0316577	0.829867
S22A5	Solute carrier family 22 member 5	c81949_g1	2.22499	2.71803	0.0181913	0.645822
RTBS	Probable RNA-directed DNA polymerase from transposon BS	c97646_g1	2.24325	3.2549	0.0100148	0.46647
F167A	Protein FAM167A	c95132_g1	2.24919	4.2792	0.0162831	0.607705
LRC8D	Leucine-rich repeat-containing protein 8D	c98839_g2	2.25516	4.72988	0.00331956	0.249807
TESK2	Dual specificity testis-specific protein kinase 2	c73015_g1	2.25762	2.25539	0.0269637	0.782024
FAT1	Protocadherin Fat 1	c98316_g1	2.26087	5.57294	0.00482794	0.310143
TTC31	Tetratricopeptide repeat protein 31	c81117_g2	2.26111	3.1678	0.00953766	0.455013
PTN12	Tyrosine-protein phosphatase non-receptor type 12	c81344_g1	2.26267	2.04764	0.0456865	0.965348
SEM4D	Semaphorin-4D	c68831_g1	2.26964	1.80927	0.0457032	0.965348
CNKR3	Connector enhancer of kinase suppressor of ras 3	c95842_g1	2.27132	2.76205	0.0242931	0.737379
PAQRA	Monocyte to macrophage differentiation factor 2	c98707_g2	2.27706	6.66223	0.00362856	0.264383
WNT6	Protein Wnt-6	c87775_g1	2.28219	2.54531	0.0206133	0.689071
SERPH	Serpin H1	c90950_g2	2.28341	3.39903	0.0374711	0.897879
PGFRB	Platelet-derived growth factor receptor beta	c97664_g1	2.28366	3.81307	0.0047963	0.309525
IL4RA	Interleukin-4 receptor subunit alpha	c93343_g2	2.28454	6.82992	0.00155535	0.159015
SIA7B	Alpha-N-acetylgalactosaminide alpha-2,6-sialyltransferase 2	c87822_g1	2.28876	4.73087	0.00687398	0.37527
GLGB	1,4-alpha-glucan-branching enzyme	c81943_g1	2.28983	2.2239	0.0319962	0.834555
SMAD4	Mothers against decapentaplegic homolog 4	c98393_g1	2.29504	3.84128	0.0107893	0.488882
HES1B	Transcription factor HES-1-B	c82891_g1	2.29666	5.05485	0.00180165	0.173331
PKHG3	Pleckstrin homology domain-containing family G member 3	c95212_g1	2.30786	4.43305	0.00369012	0.266023
DEGS2	Sphingolipid delta(4)-desaturase/C4-hydroxylase DES2	c93406_g1	2.30838	3.00777	0.00663129	0.367657
SC16B	Protein transport protein Sec16B	c91787_g1	2.31365	1.93507	0.0305933	0.816963
RGS3	Regulator of G-protein signaling 3	c90948_g2	2.32112	5.50996	0.00294139	0.232516
HTR1A	Serine protease HTRA1A	c68384_g1	2.32135	2.32822	0.034371	0.86128
SMTN	Smoothelin	c93079_g2	2.32135	2.33766	0.0170926	0.625042
TPM1	Tropomyosin alpha-1 chain	c81647_g1	2.33332	5.87297	0.00341024	0.254775
PAPP1	Pappalysin-1	c75697_g1	2.33372	1.56782	0.0326344	0.841252
P73	Tumor protein p73	c80861_g1	2.33614	2.0701	0.0470453	0.967419
LR16A	Leucine-rich repeat-containing protein 16A	c93693_g2	2.34202	6.16172	0.0031748	0.241975
PKCB1	Protein kinase C-binding protein 1	c86563_g2	2.35636	1.874	0.0223944	0.708508
JIP1	C-Jun-amino-terminal kinase-interacting protein 1	c92536_g1	2.35975	2.99504	0.0356419	0.877302
GLI1	Zinc finger protein GLI1	c94086_g1	2.36386	3.20908	0.00698519	0.379171
LRRN4	Leucine-rich repeat neuronal protein 4	c80253_g2	2.36541	6.43569	0.0117832	0.510986
FA63B	Protein FAM63B	c46548_g2	2.36567	1.22816	0.0446618	0.963191
EGR2B	Early growth response protein 2b	c70591_g1	2.38212	7.45331	0.00236329	0.20361
MAGI1	Membrane-associated guanylate kinase, WW and PDZ domain-containing protein 1	c89011_g1	2.38565	1.67519	0.0495377	0.980881
SOCS1	Suppressor of cytokine signaling 1	c72933_g1	2.38565	1.62629	0.0445552	0.962124
FRAS1	Extracellular matrix protein FRAS1	c95715_g1	2.38875	4.39669	0.00253348	0.211783
SEM3D	Semaphorin-3D	c94254_g2	2.3894	3.47709	0.00385014	0.271298
SIA8F	Alpha-2,8-sialyltransferase 8F	c87056_g2	2.39784	2.05101	0.0267023	0.778243
YRD6	Uncharacterized protein K02A2.6	c98156_g1	2.39784	1.90015	0.0370482	0.89434
CARM1	Histone-arginine methyltransferase CARM1	c95881_g1	2.41988	7.71239	0.00111497	0.130074
TRI60	Tripartite motif-containing protein 60	c75950_g1	2.43192	1.35292	0.0409617	0.942689
CDK8	Cyclin-dependent kinase 8	c91559_g3	2.43579	1.7427	0.0206746	0.690349
SDC1	Syndecan-1	c25856_g1	2.43579	1.67479	0.0375882	0.899919
ZN469	Zinc finger protein 469	c74066_g1	2.44251	2.79793	0.00658385	0.367519
AMC2	Alveolar macrophage chemotactic factor 2	c90421_g1	2.44798	7.7012	0.00396387	0.277012
RRAS	Ras-related protein R-Ras	c70393_g2	2.46679	2.59433	0.00977403	0.462519
SHOT1	Shootin-1	c90889_g1	2.48671	2.82222	0.0097937	0.462519
ITB1	Integrin beta-1	c97843_g3	2.48833	6.52732	0.00143562	0.150983
CASL	Enhancer of filamentation 1	c78894_g1	2.49804	3.48379	0.00529504	0.324811
MYLK	Myosin light chain kinase, smooth muscle	c82786_g1	2.4982	3.86667	0.0120797	0.519037
PECR	Peroxisomal trans-2-enoyl-CoA reductase	c72045_g1	2.51558	1.97541	0.0330927	0.845049
MRP5	Multidrug resistance-associated protein 5	c89704_g1	2.52183	2.97961	0.00803917	0.413963
CCBP2	Chemokine-binding protein 2	c83850_g1	2.5296	2.95802	0.00616472	0.356011
GLT14	Polypeptide N-acetylgalactosaminyltransferase 14	c87119_g1	2.53285	3.11115	0.007308	0.388406
NAL12	NACHT, LRR and PYD domains-containing protein 12	c90886_g1	2.55138	2.48701	0.0135049	0.552613
PCSK5	Proprotein convertase subtilisin/kexin type 5	c76061_g1	2.56417	3.43135	0.0027837	0.225483
LAP2	Protein LAP2	c83220_g2	2.5673	2.30135	0.0172619	0.628385
AF1L1	Actin filament-associated protein 1-like 1	c90599_g1	2.57693	4.60187	0.00622658	0.356011
ARHGJ	Rho guanine nucleotide exchange factor 19	c85243_g2	2.58773	6.05394	0.00192218	0.180142
C1QC	Complement C1q subcomponent subunit C	c81401_g1	2.59116	4.10489	0.00088203	0.111371
LAMB3	Laminin subunit beta-3	c83052_g2	2.59442	5.37041	0.00649332	0.365367
CLC4F	C-type lectin domain family 4 member F	c79213_g1	2.59652	3.10128	0.00409852	0.283356
KCRS	Creatine kinase S-type, mitochondrial	c92617_g6	2.60199	0.934105	0.0380814	0.904429
RS10B	Radial spoke head 10 homolog B	c71447_g1	2.60199	0.879575	0.0449248	0.963332
RNF14	E3 ubiquitin-protein ligase RNF14	c93864_g1	2.60541	4.52825	0.00148224	0.154347
PXDN	Peroxidasin	c75519_g1	2.61416	1.41453	0.0254736	0.758416
CO4A2	Collagen alpha-2(IV) chain	c77003_g1	2.65011	3.10098	0.00309652	0.238956
YI036	Putative UDP-GlcNAc:betaGal beta-1,3-N-acetylglucosaminyltransferase LOC402377	c73251_g1	2.65606	2.43021	0.0152304	0.589277
EHF	ETS homologous factor	c85360_g2	2.66318	4.63865	0.0010209	0.122707
S27A2	Very long-chain acyl-CoA synthetase	c96011_g1	2.66917	4.27249	0.000669271	0.0926935
HPGDS	Hematopoietic prostaglandin D synthase	c92001_g2	2.67012	1.41969	0.0279634	0.798711
PZRN3	E3 ubiquitin-protein ligase PDZRN3	c70341_g1	2.68447	2.36281	0.00899112	0.438701
FKBP9	Peptidyl-prolyl cis-trans isomerase FKBP9	c88769_g1	2.68747	3.84975	0.00360866	0.263986
K1C18	Keratin, type I cytoskeletal 18	c78375_g2	2.6921	8.17877	0.000432757	0.0688058
MTA1	Metastasis-associated protein MTA1	c99288_g1	2.70823	3.06219	0.00219353	0.195391
FA43A	Protein FAM43A	c24818_g1	2.70842	4.24339	0.00127735	0.141794
OSTA	Organic solute transporter subunit alpha	c71475_g1	2.71287	5.25374	0.00418401	0.286216
AKA7G	A-kinase anchor protein 7 isoform gamma	c99774_g1	2.724	1.51503	0.0350995	0.867902
RHG07	Rho GTPase-activating protein 7	c86095_g1	2.724	1.48096	0.0478316	0.970793
BCAT1	Branched-chain-amino-acid aminotransferase, cytosolic	c83996_g1	2.72723	3.55873	0.00623673	0.356011
HELZ2	Helicase with zinc finger domain 2	c99099_g1	2.72762	4.32467	0.00707137	0.381613
PPN	Papilin	c96144_g1	2.73179	4.10312	0.0022703	0.198978
BAIP3	BAI1-associated protein 3	c93850_g2	2.74503	1.97578	0.00882019	0.437616
DEN2A	DENN domain-containing protein 2A	c75353_g1	2.75998	0.975836	0.0410335	0.942702
PIWL1	Piwi-like protein 1	c72186_g1	2.75998	1.03119	0.0305874	0.816963
TEX2	Testis-expressed sequence 2 protein	c80488_g2	2.75998	0.962829	0.0441372	0.957799
CCR6	C-C chemokine receptor type 6	c83770_g1	2.76649	2.59178	0.00414301	0.284198
EYA2	Eyes absent homolog 2	c93951_g1	2.76649	2.54892	0.0040703	0.282561
GP146	Probable G-protein coupled receptor 146	c93725_g2	2.77594	1.53463	0.0191955	0.663711
IF140	Intraflagellar transport protein 140 homolog	c74116_g1	2.77594	1.5067	0.0241834	0.736646
MP2K1	Dual specificity mitogen-activated protein kinase kinase 1	c60861_g1	2.77594	1.53516	0.0387943	0.912223
PGH1	Prostaglandin G/H synthase 1	c19437_g1	2.78426	1.93425	0.0173821	0.630452
TRIM3	Tripartite motif-containing protein 3	c90847_g4	2.79721	2.89953	0.00312626	0.240371
ST2B1	Sulfotransferase family cytosolic 2B member 1	c97713_g1	2.81611	3.15174	0.00859171	0.430352
GGT1	Gamma-glutamyltranspeptidase 1	c91327_g1	2.83078	4.97848	0.000836649	0.107083
A33	Zinc-binding protein A33	c72756_g1	2.83293	1.07823	0.0301398	0.816054
NDST1	Bifunctional heparan sulfate N-deacetylase/N-sulfotransferase 1	c99821_g1	2.83293	1.05517	0.0307501	0.816963
PLCL2	Inactive phospholipase C-like protein 2	c56189_g1	2.83293	1.04016	0.0331807	0.845825
TOR4A	Torsin-4A	c78372_g1	2.84122	3.96151	0.00171729	0.168819
S3TC2	SH3 domain and tetratricopeptide repeat-containing protein 2	c93860_g2	2.85965	1.99551	0.017974	0.641572
TENS3	Tensin-3	c86179_g1	2.85965	1.96874	0.0191202	0.662114
GPC6A	G-protein coupled receptor family C group 6 member A	c89259_g1	2.86113	2.81946	0.00205828	0.188091
I13R2	Interleukin-13 receptor subunit alpha-2	c92864_g2	2.87145	8.6502	0.000332595	0.0574598
DEN5A	DENN domain-containing protein 5A	c57713_g1	2.87452	1.65751	0.0203362	0.686508
PLXB2	Plexin-B2	c80115_g1	2.87452	1.62654	0.0129596	0.539264
SMOC1	SPARC-related modular calcium-binding protein 1	c88662_g1	2.87452	1.70334	0.0169694	0.622304
RN139	E3 ubiquitin-protein ligase RNF139	c78356_g1	2.87998	2.31231	0.00965953	0.459269
Z385A	Zinc finger protein 385A	c87681_g1	2.89361	2.53516	0.00518176	0.321048
NPHP1	Nephrocystin-1	c80171_g1	2.90237	1.12266	0.0252528	0.753438
SCMC1	Calcium-binding mitochondrial carrier protein SCaMC-1	c78315_g1	2.90237	1.15244	0.0222363	0.706634
TMC7	Transmembrane channel-like protein 7	c98380_g1	2.91767	5.04702	0.000122476	0.0294313
COBL1	Cordon-bleu protein-like 1	c79507_g1	2.91775	2.66339	0.00451993	0.300188
MERL	Merlin	c92816_g1	2.92266	4.64915	0.000267138	0.0497088
SC6A2	Sodium-dependent noradrenaline transporter	c96873_g1	2.92406	3.04093	0.00891072	0.438156
SC6A8	Sodium- and chloride-dependent creatine transporter 1	c84304_g1	2.93254	3.27204	0.000850365	0.10851
R4RL2	Reticulon-4 receptor-like 2	c88970_g4	2.94148	2.55175	0.0482212	0.974914
VAV2	Guanine nucleotide exchange factor VAV2	c92789_g2	2.95278	3.75714	0.000951855	0.117829
KAD1	Adenylate kinase isoenzyme 1	c92627_g2	2.95589	4.24707	0.000635437	0.089179
MABP1	Mitogen-activated protein kinase-binding protein 1	c93385_g1	2.96455	2.83943	0.00353019	0.26165
LIMA1	LIM domain and actin-binding protein 1	c87701_g1	2.96606	5.56463	0.00107975	0.127197
PLVAP	Plasmalemma vesicle-associated protein	c87446_g1	2.96679	1.78344	0.00602521	0.351211
CLYBL	Citrate lyase subunit beta-like protein, mitochondrial	c83617_g1	2.96861	1.18173	0.0198576	0.677828
NETR	Neurotrypsin	c63576_g1	2.96861	1.28292	0.0183004	0.64747
TIKI2	Metalloprotease TIKI2	c81149_g1	2.96861	1.22616	0.0166209	0.615412
ITB3	Integrin beta-3	c96541_g1	2.97695	4.94467	0.000395336	0.0647476
FBLN3	EGF-containing fibulin-like extracellular matrix protein 1	c95285_g1	2.98795	5.3207	0.00178773	0.173116
CXCR1	C-X-C chemokine receptor type 1	c86540_g2	2.99955	2.17143	0.00682613	0.373626
EPGN	Epigen	c71039_g1	3.01437	9.23915	0.000457027	0.0715184
CSPG4	Chondroitin sulfate proteoglycan 4	c96000_g1	3.01782	4.20077	0.00163386	0.163981
FOS	Proto-oncogene c-Fos	c72226_g1	3.03005	4.57611	0.000271041	0.0501291
NOTC2	Neurogenic locus notch homolog protein 2	c58896_g1	3.03195	1.43135	0.030278	0.816054
P2RY1	P2Y purinoceptor 1	c52395_g1	3.03195	1.39399	0.0171033	0.625042
K1614	Uncharacterized protein KIAA1614	c85427_g1	3.03251	2.18386	0.00717847	0.385228
MYO15	Unconventional myosin-XV	c76337_g1	3.04225	2.91622	0.00192189	0.180142
TYRO	Tyrosinase	c73698_g1	3.04574	2.46015	0.0143477	0.570054
B3GN7	UDP-GlcNAc:betaGal beta-1,3-N-acetylglucosaminyltransferase 7	c91266_g1	3.05503	3.32825	0.000517042	0.077737
CD3G	T-cell surface glycoprotein CD3 gamma chain	c81980_g1	3.06473	2.32094	0.0040821	0.282684
LIPB1	Liprin-beta-1	c92119_g1	3.06473	2.20298	0.00657944	0.367516
CPAS1	Circularly permutated Ras protein 1	c86925_g3	3.06626	3.81323	0.00194827	0.181255
CROCC	Rootletin	c94461_g1	3.08212	3.19721	0.000602193	0.0859434
HIF1A	Hypoxia-inducible factor 1-alpha	c84702_g1	3.08635	0.523573	0.0493728	0.980881
CHIA	Acidic mammalian chitinase	c93275_g1	3.0873	7.54799	5.20951e-05	0.0157327
SRPX	Sushi-repeat-containing protein SRPX	c86678_g1	3.09272	5.33348	0.000122294	0.0294313
COM1	DNA endonuclease RBBP8	c93569_g2	3.095	1.81961	0.0145754	0.577172
SC65	Synaptonemal complex protein SC65	c74282_g1	3.09624	2.23495	0.0128588	0.536419
LAMA5	Laminin subunit alpha-5	c83230_g1	3.09753	2.71246	0.00266441	0.219251
RTXE	Probable RNA-directed DNA polymerase from transposon X-element	c96624_g1	3.09753	2.878	0.00376721	0.269285
LIPS	Hormone-sensitive lipase	c97160_g1	3.12406	3.64325	0.000407128	0.0657178
MBTP1	Membrane-bound transcription factor site-1 protease	c92325_g1	3.1298	3.21472	0.00060676	0.0864489
LRIG1	Leucine-rich repeats and immunoglobulin-like domains protein 1	c87762_g1	3.13532	1.84819	0.00661598	0.367629
CIKS	Adapter protein CIKS	c92908_g2	3.13654	5.31834	5.48451e-05	0.0161747
CHS2	Chitin synthase 2	c92437_g2	3.13676	8.79134	0.00054977	0.0816389
MCM4B	DNA replication licensing factor mcm4-B	c89157_g3	3.13918	2.80436	0.00146646	0.153652
CAMP2	Calmodulin-regulated spectrin-associated protein 2	c92440_g2	3.15085	1.35816	0.031008	0.820924
KAD5	Adenylate kinase isoenzyme 5	c89171_g4	3.17455	1.8935	0.0139315	0.561962
THSD4	Thrombospondin type-1 domain-containing protein 4	c74559_g1	3.17455	1.91155	0.00367554	0.265219
CCD13	Coiled-coil domain-containing protein 13	c61887_g1	3.19109	0.577372	0.0334563	0.848694
DCR1A	DNA cross-link repair 1A protein	c33582_g1	3.19109	0.524779	0.0422096	0.952466
LNEBL	LIM zinc-binding domain-containing Nebulette	c65959_g1	3.19109	0.573906	0.0342699	0.859775
MSRA	Mitochondrial peptide methionine sulfoxide reductase	c85410_g2	3.19109	0.541923	0.0414599	0.947963
NRP1A	Neuropilin-1a	c95790_g2	3.19109	0.573906	0.0342703	0.859775
PEF1	Peflin	c73824_g1	3.19109	0.524779	0.0422093	0.952466
PTN2	Tyrosine-protein phosphatase non-receptor type 2	c63004_g1	3.19109	0.541915	0.0414718	0.947963
ULK1	Serine/threonine-protein kinase ULK1	c76859_g1	3.19109	0.50654	0.0439127	0.955176
SFSWA	Splicing factor, suppressor of white-apricot homolog	c84916_g1	3.20682	1.42775	0.00785935	0.407343
ITB4	Integrin beta-4	c86816_g2	3.21037	8.09108	0.000285314	0.0519764
EPHB4	Ephrin type-B receptor 4	c75977_g1	3.21273	1.95277	0.00786231	0.407343
ATL5	ADAMTS-like protein 5	c75610_g1	3.21774	2.59842	0.00272452	0.223109
IMPA1	Inositol monophosphatase 1	c46770_g1	3.23786	8.08952	4.89635e-05	0.0149633
GLSL	Glutaminase liver isoform, mitochondrial	c83011_g1	3.24425	2.37667	0.00234566	0.203129
TMG1	Transmembrane gamma-carboxyglutamic acid protein 1	c85748_g2	3.24994	1.99173	0.00657017	0.367485
CDR2	Cerebellar degeneration-related protein 2	c83985_g3	3.2607	1.41275	0.0333173	0.846694
DOK1	Docking protein 1	c67821_g1	3.2607	1.43989	0.00891718	0.438156
ELL	RNA polymerase II elongation factor ELL	c93827_g1	3.2607	1.50389	0.0168563	0.618965
TRI25	E3 ubiquitin/ISG15 ligase TRIM25	c79106_g1	3.2607	1.45026	0.0224585	0.708681
VWA2	von Willebrand factor A domain-containing protein 2	c85749_g1	3.26811	3.62241	0.00138958	0.148927
M4K2	Mitogen-activated protein kinase kinase kinase kinase 2	c88484_g1	3.27211	2.37882	0.00131208	0.143725
SCHI1	Schwannomin-interacting protein 1	c63448_g1	3.27211	2.35208	0.00187421	0.178021
LAMA3	Laminin subunit alpha-3	c90235_g4	3.28794	6.99739	0.0010491	0.124806
ATS8	A disintegrin and metalloproteinase with thrombospondin motifs 8	c49745_g1	3.28873	0.609083	0.0329262	0.843288
CD38	ADP-ribosyl cyclase 1	c85041_g1	3.28873	0.590678	0.0482221	0.974914
CYR61	Protein CYR61	c82294_g1	3.28873	0.59068	0.0482202	0.974914
BAG2	BAG family molecular chaperone regulator 2	c87676_g1	3.31263	1.55163	0.00624072	0.356011
CND2	Condensin complex subunit 2	c91371_g1	3.31263	1.52623	0.00639774	0.361436
SLIT3	Slit homolog 3 protein	c98512_g1	3.34595	3.80643	0.000126422	0.030122
HIPL1	HHIP-like protein 1	c71431_g1	3.3526	2.48198	0.000673572	0.0929838
UPAR	Urokinase plasminogen activator surface receptor	c90649_g2	3.36941	6.40417	2.92312e-05	0.0103962
TSN13	Tetraspanin-13	c87282_g2	3.37991	4.65335	2.3572e-05	0.00912021
CDT1	DNA replication factor Cdt1	c77321_g1	3.38018	0.652033	0.0372545	0.895882
ERCC6	DNA excision repair protein ERCC-6	c76019_g1	3.38018	0.671242	0.0373124	0.895882
KS6A6	Ribosomal protein S6 kinase alpha-6	c75368_g1	3.38018	0.72294	0.0249076	0.746675
LTBP2	Latent-transforming growth factor beta-binding protein 2	c55769_g1	3.38018	0.764288	0.0216273	0.700047
PTN4	Tyrosine-protein phosphatase non-receptor type 4	c75503_g1	3.38018	0.671749	0.0268493	0.780676
ATS14	A disintegrin and metalloproteinase with thrombospondin motifs 14	c88270_g1	3.38403	3.01826	0.00064949	0.0909998
GGT5	Gamma-glutamyltransferase 5	c92527_g1	3.38601	7.25289	2.08336e-05	0.00848903
PEDF	Pigment epithelium-derived factor	c93047_g1	3.39513	5.44215	1.6486e-05	0.00716166
PRIC1	Prickle-like protein 1	c99959_g1	3.40388	2.50914	0.00175994	0.172038
T22D2	TSC22 domain family protein 2	c89168_g1	3.40388	2.48947	0.00578037	0.344334
COEA1	Collagen alpha-1(XIV) chain	c98799_g1	3.4058	4.62459	0.00119142	0.134887
PCD19	Protocadherin-19	c69880_g2	3.41121	1.52918	0.00891635	0.438156
AT8B2	Probable phospholipid-transporting ATPase ID	c86942_g1	3.43795	5.26739	3.73742e-05	0.0123622
S22A8	Solute carrier family 22 member 8	c85539_g1	3.43936	3.62562	0.000341448	0.0580641
CFAB	Complement factor B	c81849_g2	3.44152	4.05186	6.54673e-05	0.0185923
PHLB1	Pleckstrin homology-like domain family B member 1	c81399_g1	3.46253	5.61836	7.89599e-05	0.0211192
ANKR6	Ankyrin repeat domain-containing protein 6	c43216_g1	3.46618	0.74567	0.0305535	0.816963
HECD4	Probable E3 ubiquitin-protein ligase HECTD4	c70444_g1	3.46618	0.74622	0.0273735	0.786929
RSRC2	Arginine/serine-rich coiled-coil protein 2	c63590_g1	3.46618	0.706176	0.0344949	0.86128
SIX4	Homeobox protein SIX4	c59208_g1	3.46618	0.8405	0.0196685	0.672732
CP2J2	Cytochrome P450 2J2	c75967_g1	3.47194	2.97517	0.000369267	0.0613115
POSTN	Periostin	c92899_g5	3.49937	7.10837	3.24225e-05	0.0111183
SDF1	Stromal cell-derived factor 1	c80975_g1	3.50126	2.77292	0.00120247	0.135593
NPNT	Nephronectin	c71138_g2	3.50349	1.62161	0.00678132	0.372334
MKB	Midkine-B	c26459_g1	3.5071	3.38872	0.000450743	0.0707977
ASAL	Mannose-specific lectin	c19662_g1	3.51511	8.88765	2.19818e-05	0.00879329
ROR2	Tyrosine-protein kinase transmembrane receptor ROR2	c82519_g1	3.52461	2.60244	0.000483485	0.0744162
FAT3	Protocadherin Fat 3	c98316_g3	3.5475	1.65057	0.00670652	0.369718
P3H1	Prolyl 3-hydroxylase 1	c81539_g1	3.5475	1.65984	0.00585683	0.347888
CCD65	Coiled-coil domain-containing protein 65	c75857_g1	3.54756	2.2264	0.00295127	0.23286
RHDF2	Inactive rhomboid protein 2	c84057_g1	3.54756	2.20295	0.0043373	0.293296
APOL6	Apolipoprotein L6	c91189_g5	3.54759	2.66658	0.000561072	0.0831708
FXDC2	Uncharacterized protein C5orf4 homolog	c91443_g1	3.56301	3.27443	0.00012885	0.0304426
GPC5C	G-protein coupled receptor family C group 5 member C	c90530_g1	3.57881	4.16136	0.00015001	0.033473
PIGR	Polymeric immunoglobulin receptor	c100024_g1	3.58612	5.0892	7.00191e-05	0.0194912
PR3CB	Protein phosphatase 1 regulatory subunit 3C-B	c76866_g1	3.6082	3.19819	0.000378568	0.062122
ELOV2	Elongation of very long chain fatty acids protein 2	c85268_g1	3.62105	4.00155	4.63937e-05	0.014385
FCRL5	Fc receptor-like protein 5	c92286_g1	3.62417	0.972016	0.0118265	0.512334
DDR1	Epithelial discoidin domain-containing receptor 1	c84469_g1	3.62879	3.82671	0.000110302	0.0273177
PGBD4	PiggyBac transposable element-derived protein 4	c85803_g7	3.63169	1.76748	0.00740669	0.391431
CO4A6	Collagen alpha-6(IV) chain	c90036_g2	3.63224	8.6409	6.64441e-06	0.00354702
TGM2	Protein-glutamine gamma-glutamyltransferase 2	c92684_g1	3.63437	5.54755	9.17711e-06	0.00458019
P63	Tumor protein 63	c80046_g2	3.63602	2.64253	0.00673098	0.37034
AT8B4	Probable phospholipid-transporting ATPase IM	c94323_g2	3.66634	4.97567	4.75671e-05	0.0146427
NALP3	NACHT, LRR and PYD domains-containing protein 3	c93685_g1	3.68051	3.32198	0.000224416	0.0446429
CRJ1B	Crystallin J1B	c78826_g1	3.69712	1.07184	0.00883792	0.437981
FRPC	Iron-regulated protein FrpC	c3438_g1	3.69712	1.11359	0.010828	0.489294
TNC18	Trinucleotide repeat-containing gene 18 protein	c86486_g1	3.69712	0.931876	0.0199222	0.679207
IRG1	Immune-responsive gene 1 protein homolog	c92651_g2	3.70462	3.21997	0.00020465	0.0416812
PXN1	Pentraxin fusion protein	c89758_g2	3.70697	7.75466	0.000130367	0.0305501
MOT7	Monocarboxylate transporter 7	c96705_g2	3.71444	5.15512	2.65171e-06	0.00180372
IL18R	Interleukin-18 receptor 1	c93956_g1	3.71624	4.01024	5.68731e-05	0.0167143
OSTB	Organic solute transporter subunit beta	c63084_g1	3.74943	1.87855	0.00455129	0.301321
STXB	Stonustoxin subunit beta	c92227_g1	3.76563	4.12889	1.17781e-05	0.00564454
ACOT3	Acyl-coenzyme A thioesterase 3	c63014_g1	3.76656	1.02727	0.0105612	0.482498
PTC1	Protein patched homolog 1	c83773_g1	3.78916	3.34741	0.000289122	0.0525567
PLAC8	Placenta-specific gene 8 protein	c31618_g1	3.80006	6.53741	1.57802e-06	0.00120031
NR1D1	Nuclear receptor subfamily 1 group D member 1	c85363_g1	3.8328	1.05302	0.0135443	0.553492
CRIM1	Cysteine-rich motor neuron 1 protein	c95609_g1	3.8462	3.38571	0.000267239	0.0497088
SHH	Sonic hedgehog protein A	c72038_g1	3.8462	3.11268	0.00464623	0.303321
PUSL1	tRNA pseudouridine synthase-like 1	c82355_g1	3.85313	3.51715	2.02881e-05	0.00830691
TRI39	E3 ubiquitin-protein ligase TRIM39	c86488_g1	3.85439	7.32524	3.38472e-05	0.0115116
H1	Histone H1	c88808_g1	3.85828	2.04143	0.000828746	0.106395
RIN2	Ras and Rab interactor 2	c80126_g1	3.85828	1.92431	0.00315278	0.241311
HUNK	Hormonally up-regulated neu tumor-associated kinase	c93689_g1	3.86658	6.87302	4.14308e-06	0.00246093
IBP7	Insulin-like growth factor-binding protein 7	c74744_g1	3.86754	5.18059	0.000402634	0.0652423
5NTC	Cytosolic purine 5'-nucleotidase	c78488_g1	3.89614	1.20629	0.0056485	0.340928
C1QT1	Complement C1q tumor necrosis factor-related protein 1	c69433_g1	3.89614	1.2205	0.0158712	0.601649
GIMA7	GTPase IMAP family member 7	c96143_g1	3.89741	5.73279	3.31373e-06	0.00208576
CO6A3	Collagen alpha-3(VI) chain	c96884_g2	3.90874	2.99585	0.000140884	0.0318579
DPYL4	Dihydropyrimidinase-related protein 4	c112097_g1	3.95682	1.17927	0.0115757	0.504858
DYR	Dihydrofolate reductase	c75520_g1	3.95682	1.27034	0.00451885	0.300188
GRZ1	Granzyme-like protein 1	c81236_g3	3.95682	1.259	0.00451416	0.300188
CNTFR	Ciliary neurotrophic factor receptor subunit alpha	c68633_g1	4.01504	1.21464	0.0116818	0.507895
L3BPA	Galectin-3-binding protein A	c83314_g1	4.02322	2.12524	0.00193502	0.180743
H11	Histone H1.1	c87574_g1	4.0263	2.79963	0.000196915	0.0407083
PGBM	Basement membrane-specific heparan sulfate proteoglycan core protein	c98820_g1	4.07021	4.58887	1.27244e-05	0.00586478
PIEZ2	Piezo-type mechanosensitive ion channel component 2	c66816_g1	4.07101	1.29682	0.00507814	0.318532
CO4A1	Collagen alpha-1(IV) chain	c91040_g2	4.07142	8.25609	2.46797e-06	0.00169239
VITRN	Vitrin	c92147_g1	4.11143	5.34021	5.42715e-05	0.0160617
CP26A	Cytochrome P450 26A1	c73023_g1	4.13182	4.5047	5.11924e-05	0.0155319
ZN318	Zinc finger protein 318	c95394_g1	4.13629	3.77427	8.07245e-06	0.00420296
NPCL1	Niemann-Pick C1-like protein 1	c81007_g1	4.17682	1.53369	0.00578032	0.344334
TRI32	E3 ubiquitin-protein ligase TRIM32	c67405_g1	4.18207	6.99657	4.10765e-05	0.013035
DYHC2	Cytoplasmic dynein 2 heavy chain 1	c85319_g1	4.19734	3.2466	2.2627e-05	0.00883562
THS7B	Thrombospondin type-1 domain-containing protein 7B	c89057_g1	4.19909	2.40236	0.000402998	0.0652423
FLIP1	Filamin-A-interacting protein 1	c73313_g1	4.22611	3.20483	0.00012711	0.0302006
SIA8E	Alpha-2,8-sialyltransferase 8E	c77231_g1	4.22642	2.45393	0.000400309	0.0652423
AGRIN	Agrin	c82745_g1	4.22696	1.44958	0.0101508	0.470621
KLH35	Kelch-like protein 35	c86528_g1	4.23495	4.92773	5.97713e-07	0.000586217
IKBZ	NF-kappa-B inhibitor zeta	c86082_g4	4.2754	1.53732	0.00166471	0.166365
RXFP2	Relaxin receptor 2	c89559_g3	4.30545	2.46931	0.00032767	0.0568677
CO5A1	Collagen alpha-1(V) chain	c89881_g1	4.32253	3.33144	3.30519e-05	0.0112866
FREM2	FRAS1-related extracellular matrix protein 2	c84387_g1	4.35583	2.38724	0.00193446	0.180743
IFFO1	Intermediate filament family orphan 1	c75790_g1	4.38037	2.43817	0.00025633	0.0488045
DDR2	Discoidin domain-containing receptor 2	c90255_g2	4.4045	2.50103	0.000302661	0.0542001
CP2J5	Cytochrome P450 2J5	c72678_g1	4.41169	1.73905	0.000814096	0.105483
SYNPR	Synaptoporin	c73042_g2	4.42824	2.55979	6.37855e-05	0.0183621
TNR19	Tumor necrosis factor receptor superfamily member 19	c95691_g1	4.46565	4.59776	4.5559e-06	0.002632
AMOL1	Angiomotin-like protein 1	c87619_g2	4.47457	2.54333	0.000440419	0.0698263
PROM2	Prominin-2	c92626_g1	4.51307	3.2273	9.16236e-06	0.00458019
TET2	Methylcytosine dioxygenase TET2	c90109_g2	4.54379	9.05794	4.25467e-09	1.08747e-05
FUCO	Tissue alpha-L-fucosidase	c100002_g2	4.56706	3.58773	3.23405e-05	0.0111183
DCHS	Histidine decarboxylase	c88322_g1	4.64278	4.282	4.17157e-07	0.000451096
CASP7	Caspase-7	c95156_g2	4.64632	2.75104	6.48887e-05	0.0184902
CFAD	Complement factor D	c87432_g1	4.68709	2.10275	0.000797925	0.104506
COBA1	Collagen alpha-1(XI) chain	c95218_g1	4.69079	4.59214	1.89533e-05	0.0079932
CO6A2	Collagen alpha-2(VI) chain	c87260_g1	4.73922	3.31408	5.27869e-05	0.0157327
ACTP2	Equinatoxin-2	c93129_g1	4.79073	2.06757	0.000578733	0.0849723
SNED1	Sushi, nidogen and EGF-like domain-containing protein 1	c91526_g1	4.82368	2.09615	0.000571699	0.0841545
UT2	Urea transporter 2	c60950_g1	4.82368	2.03268	0.000268646	0.0498004
ACK1	Activated CDC42 kinase 1	c99033_g1	4.87024	3.92252	4.12589e-06	0.00246093
PERF	Perforin-1	c99178_g1	4.88017	7.04785	1.21628e-07	0.000189979
WNT7A	Protein Wnt-7a	c38066_g1	4.88741	2.07376	0.00108246	0.127338
DLK2	Protein delta homolog 2	c46136_g1	5.04583	-0.23425	0.0468479	0.967419
KPCT	Protein kinase C theta type	c81933_g2	5.04583	-0.206283	0.043415	0.952466
MARF1	Meiosis arrest female protein 1 homolog	c68862_g1	5.04583	-0.206233	0.0433703	0.952466
RABP1	Cellular retinoic acid-binding protein 1	c64751_g1	5.04583	-0.0879226	0.0463999	0.967419
RUFY3	Protein RUFY3	c58705_g1	5.04583	-0.159679	0.043829	0.954999
NOS1	Nitric oxide synthase, brain	c64597_g1	5.11744	2.42981	3.70949e-05	0.0123622
MMP13	Collagenase 3	c89706_g1	5.14107	7.01693	1.68249e-08	3.54777e-05
ASAP1	Arf-GAP with SH3 domain, ANK repeat and PH domain-containing protein 1	c63090_g1	5.19346	0.0206706	0.0345618	0.86128
BRWD3	Bromodomain and WD repeat-containing protein 3	c64498_g1	5.19346	0.0206714	0.0345592	0.86128
CATD	Cathepsin D	c44081_g1	5.19346	0.093796	0.0460817	0.967419
DPP10	Inactive dipeptidyl peptidase 10	c47706_g1	5.19346	-0.0416156	0.02908	0.811659
FAXC	Failed axon connections homolog	c155451_g1	5.19346	-0.0416223	0.0290854	0.811659
HVM45	Ig heavy chain V region MC101	c90850_g2	5.19346	-0.0918917	0.0453921	0.963482
LCMT2	Leucine carboxyl methyltransferase 2	c79675_g1	5.19346	-0.0648872	0.030291	0.816054
MEIS1	Homeobox protein Meis1	c77050_g2	5.19346	-0.0918785	0.0453825	0.963482
PLXB1	Plexin-B1	c60336_g2	5.19346	-0.0648917	0.030294	0.816054
RNF34	E3 ubiquitin-protein ligase RNF34	c68847_g1	5.19346	-0.0416521	0.0291092	0.811659
STX11	Syntaxin-11	c70326_g1	5.19346	-0.000309277	0.0314483	0.826676
URGCP	Up-regulator of cell proliferation	c85851_g1	5.19346	-0.0648814	0.0302871	0.816054
WIZ	Protein Wiz	c66197_g1	5.19346	-0.0918965	0.0453956	0.963482
AJL2	Lactose-binding lectin l-2	c56607_g1	5.21932	11.1091	7.22347e-07	0.000684574
PDIA2	Protein disulfide-isomerase A2	c79649_g1	5.28095	4.68136	2.58833e-07	0.000307486
TMM98	Transmembrane protein 98	c81179_g1	5.31578	2.49016	3.97983e-05	0.0128959
PRC2C	Protein PRRC2C	c83906_g3	5.32737	0.060575	0.0307662	0.816963
RHG32	Rho GTPase-activating protein 32	c86642_g3	5.32737	0.0332964	0.0345755	0.86128
RN224	RING finger protein 224	c71884_g1	5.32737	0.104512	0.0210088	0.696882
VWDE	von Willebrand factor D and EGF domain-containing protein	c63372_g1	5.32737	0.104509	0.0210107	0.696882
C163A	Scavenger receptor cysteine-rich type 1 protein M130	c100039_g1	5.34693	5.46229	2.90729e-09	8.75781e-06
PI16	Peptidase inhibitor 16	c86889_g4	5.3647	3.33588	6.4111e-05	0.0183929
GIMA5	GTPase IMAP family member 5	c95738_g1	5.44828	4.06292	6.98977e-08	0.000113377
CDX1	Homeobox protein CDX-1	c111847_g1	5.44991	0.255402	0.0168037	0.618253
LARGE	Glycosyltransferase-like protein LARGE1	c93752_g1	5.44991	0.118128	0.0315397	0.827739
MTRF2	Protein FAM54A	c54694_g1	5.44991	0.274058	0.0182384	0.645822
OR5BC	Olfactory receptor 5B12	c72368_g1	5.44991	0.25541	0.0167958	0.618253
WDR35	WD repeat-containing protein 35	c72795_g1	5.44991	0.118129	0.0315394	0.827739
ELL2	RNA polymerase II elongation factor ELL2	c72416_g1	5.56284	0.342486	0.0110989	0.496339
TENA	Tenascin	c98888_g1	5.59824	6.14236	1.39694e-10	6.20136e-07
BMR1A	Bone morphogenetic protein receptor type-1A	c81533_g1	5.66758	0.420989	0.0112305	0.49954
MPC2	Mitochondrial pyruvate carrier 2	c6863_g1	5.66758	0.380371	0.0131042	0.541566
ZN750	Zinc finger protein 750	c92024_g1	5.74147	3.85438	2.20859e-07	0.000282251
CFAH	Complement factor H	c59287_g1	5.76522	0.681734	0.0159258	0.602638
K1C1	Keratin, type I cytoskeletal 50 kDa	c56411_g2	5.76522	0.419569	0.0193325	0.665559
PKHN1	Pleckstrin homology domain-containing family N member 1	c86301_g1	5.76522	0.471318	0.0103644	0.476431
EDAR	Tumor necrosis factor receptor superfamily member EDAR	c44237_g1	5.85667	0.595934	0.00664346	0.367657
POP1	Ribonucleases P/MRP protein subunit POP1	c85282_g1	5.85667	0.534023	0.012199	0.521177
PAR3	Proteinase-activated receptor 3	c81281_g1	6.00297	3.23771	1.57961e-06	0.00120031
BNC1	Zinc finger protein basonuclin-1	c19918_g1	6.02382	0.667525	0.0121401	0.519385
ENPP2	Ectonucleotide pyrophosphatase/phosphodiesterase family member 2	c48208_g1	6.02382	0.783133	0.00357511	0.263371
RERGL	Ras-related and estrogen-regulated growth inhibitor-like protein	c37553_g1	6.02382	0.751263	0.00505452	0.317485
CO6A1	Collagen alpha-1(VI) chain	c17497_g1	6.10066	0.88203	0.0027219	0.223109
SORL	Sortilin-related receptor	c79198_g2	6.10066	0.805091	0.00444974	0.297465
CPMD8	C3 and PZP-like alpha-2-macroglobulin domain-containing protein 8	c92574_g1	6.1137	3.21747	4.26815e-06	0.00250001
COCA1	Collagen alpha-1(XII) chain	c94709_g4	6.20817	4.71025	6.08593e-08	0.000102665
PTPRD	Receptor-type tyrosine-protein phosphatase delta	c68306_g2	6.24305	0.937956	0.00354829	0.26253
COHA1	Collagen alpha-1(XVII) chain	c67443_g1	6.43331	1.11555	0.0019284	0.180525
KLF10	Krueppel-like factor 10	c94126_g4	6.49153	1.23814	0.000787572	0.103795
NRTN	Neurturin	c69512_g1	6.49153	1.22582	0.00101655	0.122707
ZG16	Zymogen granule membrane protein 16	c87613_g1	6.50367	4.69834	7.18541e-09	1.638e-05
GRAK	Granzyme K	c77592_g1	6.5475	1.31225	0.000595488	0.0859434
FGFP1	Fibroblast growth factor-binding protein 1	c15263_g1	6.60138	1.2568	0.00163503	0.163981
GAPR1	Golgi-associated plant pathogenesis-related protein 1	c62700_g1	6.60138	1.36113	0.000473136	0.0733586
CO7A1	Collagen alpha-1(VII) chain	c56181_g1	6.65331	1.30585	0.00137469	0.148341
VEGFC	Vascular endothelial growth factor C	c85998_g1	6.65331	1.30584	0.00137532	0.148341
LRC19	Leucine-rich repeat-containing protein 19	c73978_g1	6.70345	1.40826	0.000599116	0.0859434
MYH11	Myosin-11	c86271_g3	6.70345	1.56248	0.000431024	0.0687242
MYO3B	Myosin-IIIb	c89646_g2	6.70345	1.4536	0.000374877	0.0616363
SAMD3	Sterile alpha motif domain-containing protein 3	c101043_g1	6.70345	1.39562	0.000679458	0.0933512
VWA1	von Willebrand factor A domain-containing protein 1	c63248_g1	6.70345	1.38239	0.000786237	0.103781
GBP2	Interferon-induced guanylate-binding protein 2	c83343_g1	6.75189	1.52738	0.000253413	0.0485012
GRIP1	Glutamate receptor-interacting protein 1	c80433_g1	6.75189	1.44055	0.000568154	0.0839256
P3C2A	Phosphatidylinositol 4-phosphate 3-kinase C2 domain-containing subunit alpha	c83662_g1	6.75189	1.55626	0.000279028	0.0511627
ZO2	Tight junction protein ZO-2	c88274_g2	6.84417	1.59127	0.000198609	0.0408582
PEG10	Retrotransposon-derived protein PEG10	c98662_g1	6.85842	5.04306	1.23047e-09	4.1514e-06
RTF22	Retrotransposable element Tf2 155 kDa protein type 2	c65295_g1	6.88818	1.70353	0.000164017	0.0356888
YTX1	Transposon TX1 uncharacterized 82 kDa protein	c51405_g1	6.88818	1.63112	0.000164172	0.0356888
NLRC3	Protein NLRC3	c81267_g1	6.93089	1.72373	0.000115762	0.0281385
ZCHC3	Zinc finger CCHC domain-containing protein 3	c98306_g1	7.01269	1.75306	0.000108393	0.0270488
REEP6	Receptor expression-enhancing protein 6	c86442_g1	7.12731	2.03089	0.000192296	0.040048
EDIL3	EGF-like repeat and discoidin I-like domain-containing protein 3	c71370_g1	7.19896	1.89538	8.26178e-05	0.0217087
COBA2	Collagen alpha-2(XI) chain	c68127_g1	7.3639	2.02005	8.36203e-05	0.021836
ENDD1	Endonuclease domain-containing 1 protein	c81419_g5	7.39474	2.2648	3.2408e-05	0.0111183
CAH4	Carbonic anhydrase 4	c81699_g3	7.59227	5.62715	8.44502e-13	8.9038e-09
UCP2	Mitochondrial uncoupling protein 2	c85289_g1	7.59393	2.30318	8.64429e-06	0.00441886
T150B	Transmembrane protein 150B	c91838_g5	7.83787	2.53747	2.74416e-06	0.00185167
RSLBB	Ras-like protein family member 11B	c74719_g1	8.20457	5.4046	2.45175e-12	2.06795e-08
TBFG	Thread biopolymer filament subunit gamma	c72605_g1	8.49377	3.1515	2.01989e-07	0.000264183
TCB2	Transposable element Tcb2 transposase	c99097_g2	8.78902	3.55382	6.89368e-09	1.61515e-05
YTX2	Transposon TX1 uncharacterized 149 kDa protein	c93265_g1	8.86807	3.59342	5.53071e-09	1.33284e-05
MEP1B	Meprin A subunit beta	c48082_g1	9.35895	10.1672	5.61724e-21	4.73792e-16
H4	Histone H4	c90175_g3	9.67881	4.4419	3.26266e-11	1.71995e-07
LIN1	LINE-1 reverse transcriptase homolog	c78261_g1	10.1637	4.9556	2.34251e-12	2.06795e-08
NEUA	N-acylneuraminate cytidylyltransferase	c98553_g2	10.2757	5.03748	6.64067e-13	8.00162e-09
PLC	1-phosphatidylinositol phosphodiesterase	c77044_g1	10.5773	5.45812	1.42402e-11	1.09191e-07
