# Supplementary material for: Transcriptomic analysis reveals specific osmoregulatory adaptive responses in gill mitochondria-rich cells and pavement cells of the Japanese eel
Source: BMC Genomics. 2015 Dec 18;16:1072. doi: 10.1186/s12864-015-2271-0 (PMC4683740; doi:10.1186/s12864-015-2271-0)
Supplement: Additional file 5: — Gene ontology of DEGs identified from FW PVCs and SW PVCs. (XLSX 29 kb) [file 12864_2015_2271_MOESM5_ESM.xlsx]

## Sheet: Sheet1
FW PVC > SW PVC
Category	Term	Count	%	P-Value	Benjamini
GOTERM_BP_FAT	intracellular signaling cascade	21	0.7	0.03	0.69
GOTERM_BP_FAT	immune response	20	0.6	7.3e-05	0.099
GOTERM_BP_FAT	regulation of cell proliferation	14	0.5	0.058	0.82
GOTERM_BP_FAT	defense response	13	0.4	0.023	0.64
GOTERM_BP_FAT	cell activation	12	0.4	0.00017	0.078
GOTERM_BP_FAT	leukocyte activation	11	0.4	0.00019	0.064
GOTERM_BP_FAT	negative regulation of signal transduction	10	0.3	0.00044	0.12
GOTERM_BP_FAT	epithelium development	10	0.3	0.00053	0.1
GOTERM_BP_FAT	negative regulation of cell communication	10	0.3	0.001	0.16
GOTERM_BP_FAT	positive regulation of apoptosis	10	0.3	0.032	0.69
GOTERM_BP_FAT	positive regulation of programmed cell death	10	0.3	0.033	0.69
GOTERM_BP_FAT	positive regulation of cell death	10	0.3	0.034	0.69
GOTERM_BP_FAT	epithelial cell differentiation	9	0.3	7.9e-05	0.055
GOTERM_BP_FAT	hemopoiesis	9	0.3	0.0029	0.34
GOTERM_BP_FAT	hemopoietic or lymphoid organ development	9	0.3	0.0052	0.43
GOTERM_BP_FAT	immune system development	9	0.3	0.0074	0.46
GOTERM_BP_FAT	secretion	9	0.3	0.012	0.52
GOTERM_BP_FAT	negative regulation of cell proliferation	9	0.3	0.032	0.69
GOTERM_BP_FAT	positive regulation of cell proliferation	9	0.3	0.062	0.8
GOTERM_BP_FAT	lymphocyte activation	8	0.3	0.0043	0.4
GOTERM_BP_FAT	negative regulation of cell differentiation	8	0.3	0.0067	0.45
GOTERM_BP_FAT	positive regulation of immune system process	8	0.3	0.011	0.53
GOTERM_BP_FAT	positive regulation of developmental process	8	0.3	0.024	0.64
GOTERM_BP_FAT	regulation of growth	8	0.3	0.06	0.81
GOTERM_BP_FAT	response to abiotic stimulus	8	0.3	0.083	0.82
GOTERM_BP_FAT	embryonic organ development	7	0.2	0.0084	0.49
GOTERM_BP_FAT	secretion by cell	7	0.2	0.019	0.62
GOTERM_BP_FAT	locomotory behavior	7	0.2	0.062	0.8
GOTERM_BP_FAT	embryonic morphogenesis	7	0.2	0.094	0.84
GOTERM_BP_FAT	leukocyte mediated immunity	6	0.2	0.0018	0.25
GOTERM_BP_FAT	exocytosis	6	0.2	0.0064	0.46
GOTERM_BP_FAT	leukocyte differentiation	6	0.2	0.011	0.54
GOTERM_BP_FAT	immune effector process	6	0.2	0.012	0.51
GOTERM_BP_FAT	regulation of cell development	6	0.2	0.059	0.82
GOTERM_BP_FAT	muscle organ development	6	0.2	0.065	0.8
GOTERM_BP_FAT	response to drug	6	0.2	0.07	0.81
GOTERM_BP_FAT	tube development	6	0.2	0.075	0.82
GOTERM_BP_FAT	positive regulation of cell differentiation	6	0.2	0.085	0.83
GOTERM_BP_FAT	positive regulation of response to stimulus	6	0.2	0.094	0.84
GOTERM_BP_FAT	leukocyte activation during immune response	5	0.2	0.00047	0.11
GOTERM_BP_FAT	cell activation during immune response	5	0.2	0.00047	0.11
GOTERM_BP_FAT	lung development	5	0.2	0.019	0.63
GOTERM_BP_FAT	respiratory tube development	5	0.2	0.02	0.61
GOTERM_BP_FAT	lymphocyte differentiation	5	0.2	0.021	0.61
GOTERM_BP_FAT	respiratory system development	5	0.2	0.025	0.64
GOTERM_BP_FAT	regulation of cytoskeleton organization	5	0.2	0.051	0.79
GOTERM_BP_FAT	positive regulation of immune response	5	0.2	0.061	0.81
GOTERM_BP_FAT	chemotaxis	5	0.2	0.081	0.82
GOTERM_BP_FAT	taxis	5	0.2	0.081	0.82
GOTERM_BP_FAT	regulation of neurogenesis	5	0.2	0.09	0.83
GOTERM_BP_FAT	cellular amino acid derivative metabolic process	5	0.2	0.09	0.83
GOTERM_BP_FAT	myeloid leukocyte activation	4	0.1	0.011	0.53
GOTERM_BP_FAT	regulation of G-protein coupled receptor protein signaling pathway	4	0.1	0.015	0.57
GOTERM_BP_FAT	response to mechanical stimulus	4	0.1	0.019	0.61
GOTERM_BP_FAT	regulation of actin cytoskeleton organization	4	0.1	0.063	0.8
GOTERM_BP_FAT	regulation of actin filament-based process	4	0.1	0.068	0.81
GOTERM_BP_FAT	activation of immune response	4	0.1	0.071	0.81
GOTERM_BP_FAT	biogenic amine metabolic process	4	0.1	0.077	0.82
GOTERM_BP_FAT	B cell receptor signaling pathway	3	0.1	0.0035	0.37
GOTERM_BP_FAT	leukocyte degranulation	3	0.1	0.0064	0.48
GOTERM_BP_FAT	myeloid leukocyte mediated immunity	3	0.1	0.0099	0.53
GOTERM_BP_FAT	myeloid cell activation during immune response	3	0.1	0.014	0.56
GOTERM_BP_FAT	regulated secretory pathway	3	0.1	0.014	0.56
GOTERM_BP_FAT	natural killer cell activation	3	0.1	0.019	0.63
GOTERM_BP_FAT	positive regulation of neuron differentiation	3	0.1	0.025	0.63
GOTERM_BP_FAT	embryonic placenta development	3	0.1	0.025	0.63
GOTERM_BP_FAT	protein secretion	3	0.1	0.04	0.74
GOTERM_BP_FAT	sensory perception of pain	3	0.1	0.042	0.75
GOTERM_BP_FAT	antigen receptor-mediated signaling pathway	3	0.1	0.044	0.76
GOTERM_BP_FAT	pancreas development	3	0.1	0.049	0.79
GOTERM_BP_FAT	calcium-mediated signaling	3	0.1	0.055	0.8
GOTERM_BP_FAT	immune response-activating cell surface receptor signaling pathway	3	0.1	0.06	0.81
GOTERM_BP_FAT	multicellular organismal response to stress	3	0.1	0.06	0.81
GOTERM_BP_FAT	immune response-regulating cell surface receptor signaling pathway	3	0.1	0.068	0.81
GOTERM_BP_FAT	positive regulation of cytoskeleton organization	3	0.1	0.077	0.82
GOTERM_BP_FAT	cytokine production	3	0.1	0.08	0.82
GOTERM_BP_FAT	erythrocyte homeostasis	3	0.1	0.089	0.83
GOTERM_BP_FAT	regulation of protein complex disassembly	3	0.1	0.095	0.84
GOTERM_BP_FAT	immune response-activating signal transduction	3	0.1	0.099	0.85
GOTERM_BP_FAT	membrane raft distribution	2	0.1	0.03	0.68
GOTERM_BP_FAT	membrane raft localization	2	0.1	0.03	0.68
GOTERM_BP_FAT	membrane raft polarization	2	0.1	0.03	0.68
GOTERM_BP_FAT	T cell differentiation during immune response	2	0.1	0.05	0.79
GOTERM_BP_FAT	mast cell mediated immunity	2	0.1	0.05	0.79
GOTERM_BP_FAT	alpha-beta T cell differentiation during immune response	2	0.1	0.05	0.79
GOTERM_BP_FAT	alpha-beta T cell activation during immune response	2	0.1	0.05	0.79
GOTERM_BP_FAT	mast cell degranulation	2	0.1	0.05	0.79
GOTERM_BP_FAT	response to gravity	2	0.1	0.06	0.81
GOTERM_BP_FAT	lymph vessel development	2	0.1	0.069	0.81
GOTERM_BP_FAT	positive regulation of organ growth	2	0.1	0.069	0.81
GOTERM_BP_FAT	membrane raft organization	2	0.1	0.069	0.81
GOTERM_BP_FAT	mast cell activation	2	0.1	0.079	0.82
GOTERM_BP_FAT	neutrophil activation	2	0.1	0.088	0.83
GOTERM_CC_FAT	plasma membrane	55	1.8	0.00038	0.077
GOTERM_CC_FAT	plasma membrane part	34	1.1	0.0043	0.37
GOTERM_CC_FAT	cytoplasmic vesicle	11	0.4	0.087	0.91
GOTERM_CC_FAT	internal side of plasma membrane	8	0.3	0.032	0.82
GOTERM_CC_FAT	actin cytoskeleton	7	0.2	0.044	0.85
GOTERM_CC_FAT	anchored to membrane	6	0.2	0.06	0.89
GOTERM_CC_FAT	synapse part	6	0.2	0.087	0.94
GOTERM_CC_FAT	cornified envelope	3	0.1	0.018	0.73
GOTERM_MF_FAT	transcription regulator activity	23	0.7	0.042	0.68
GOTERM_MF_FAT	transcription factor activity	22	0.7	0.0006	0.097
GOTERM_MF_FAT	sequence-specific DNA binding	17	0.6	0.00033	0.11
GOTERM_MF_FAT	protein dimerization activity	13	0.4	0.0077	0.31
GOTERM_MF_FAT	GTP binding	10	0.3	0.012	0.4
GOTERM_MF_FAT	guanyl ribonucleotide binding	10	0.3	0.014	0.41
GOTERM_MF_FAT	guanyl nucleotide binding	10	0.3	0.014	0.41
GOTERM_MF_FAT	protein binding, bridging	6	0.2	0.0024	0.19
GOTERM_MF_FAT	cytokine activity	6	0.2	0.045	0.68
GOTERM_MF_FAT	GTPase activity	6	0.2	0.059	0.75
GOTERM_MF_FAT	RNA polymerase II transcription factor activity	6	0.2	0.096	0.82
GOTERM_MF_FAT	SH3/SH2 adaptor activity	5	0.2	0.0014	0.15
GOTERM_MF_FAT	molecular adaptor activity	5	0.2	0.0044	0.26
GOTERM_MF_FAT	cytokine binding	5	0.2	0.023	0.55
GOTERM_MF_FAT	protein tyrosine kinase activity	5	0.2	0.084	0.83
GOTERM_MF_FAT	RNA polymerase II transcription factor activity, enhancer binding	4	0.1	0.0067	0.32
GOTERM_MF_FAT	choline binding	2	0.1	0.03	0.61
GOTERM_MF_FAT	carbonyl reductase (NADPH) activity	2	0.1	0.039	0.68
GOTERM_MF_FAT	CDP-alcohol phosphatidyltransferase activity	2	0.1	0.077	0.82
GOTERM_MF_FAT	quaternary ammonium group binding	2	0.1	0.086	0.82
GOTERM_MF_FAT	phosphoinositide 3-kinase binding	2	0.1	0.095	0.84
		822
SW PVC > FW PVC
GOTERM_BP_FAT	intracellular signaling cascade	27	0.9	0.00039	0.037
GOTERM_BP_FAT	phosphorus metabolic process	21	0.7	0.018	0.25
GOTERM_BP_FAT	phosphate metabolic process	21	0.7	0.018	0.25
GOTERM_BP_FAT	regulation of cell proliferation	19	0.6	0.00052	0.039
GOTERM_BP_FAT	cell adhesion	19	0.6	0.00084	0.044
GOTERM_BP_FAT	biological adhesion	19	0.6	0.00086	0.043
GOTERM_BP_FAT	embryonic morphogenesis	18	0.6	1.1e-05	0.0053
GOTERM_BP_FAT	regulation of transcription from RNA polymerase II promoter	18	0.6	0.0055	0.13
GOTERM_BP_FAT	protein amino acid phosphorylation	17	0.5	0.017	0.25
GOTERM_BP_FAT	phosphorylation	17	0.5	0.043	0.39
GOTERM_BP_FAT	chordate embryonic development	16	0.5	0.00081	0.046
GOTERM_BP_FAT	embryonic development ending in birth or egg hatching	16	0.5	0.00089	0.043
GOTERM_BP_FAT	embryonic organ development	15	0.5	7e-06	0.01
GOTERM_BP_FAT	positive regulation of transcription, DNA-dependent	15	0.5	0.0021	0.07
GOTERM_BP_FAT	positive regulation of RNA metabolic process	15	0.5	0.0022	0.07
GOTERM_BP_FAT	positive regulation of transcription	15	0.5	0.0066	0.14
GOTERM_BP_FAT	positive regulation of gene expression	15	0.5	0.0083	0.16
GOTERM_BP_FAT	positive regulation of nucleobase, nucleoside, nucleotide and nucleic acid metabolic process	15	0.5	0.012	0.2
GOTERM_BP_FAT	positive regulation of nitrogen compound metabolic process	15	0.5	0.015	0.24
GOTERM_BP_FAT	positive regulation of macromolecule biosynthetic process	15	0.5	0.016	0.24
GOTERM_BP_FAT	positive regulation of cellular biosynthetic process	15	0.5	0.022	0.29
GOTERM_BP_FAT	positive regulation of biosynthetic process	15	0.5	0.024	0.3
GOTERM_BP_FAT	positive regulation of macromolecule metabolic process	15	0.5	0.059	0.47
GOTERM_BP_FAT	enzyme linked receptor protein signaling pathway	14	0.4	0.00012	0.024
GOTERM_BP_FAT	cellular component morphogenesis	14	0.4	0.0013	0.056
GOTERM_BP_FAT	positive regulation of transcription from RNA polymerase II promoter	14	0.4	0.0015	0.059
GOTERM_BP_FAT	cell motion	14	0.4	0.0019	0.066
GOTERM_BP_FAT	tissue morphogenesis	13	0.4	0.00012	0.022
GOTERM_BP_FAT	blood vessel development	13	0.4	0.00016	0.025
GOTERM_BP_FAT	vasculature development	13	0.4	0.0002	0.028
GOTERM_BP_FAT	skeletal system development	13	0.4	0.00065	0.04
GOTERM_BP_FAT	cell morphogenesis	13	0.4	0.0013	0.055
GOTERM_BP_FAT	extracellular structure organization	12	0.4	7.3e-06	0.0053
GOTERM_BP_FAT	cell migration	12	0.4	0.00054	0.038
GOTERM_BP_FAT	epithelium development	12	0.4	0.0014	0.058
GOTERM_BP_FAT	localization of cell	12	0.4	0.0021	0.07
GOTERM_BP_FAT	cell motility	12	0.4	0.0021	0.07
GOTERM_BP_FAT	transmembrane receptor protein tyrosine kinase signaling pathway	11	0.4	0.00035	0.039
GOTERM_BP_FAT	gland development	11	0.4	0.00043	0.038
GOTERM_BP_FAT	blood vessel morphogenesis	11	0.4	0.00045	0.038
GOTERM_BP_FAT	regionalization	11	0.4	0.00083	0.045
GOTERM_BP_FAT	positive regulation of developmental process	11	0.4	0.00083	0.045
GOTERM_BP_FAT	small GTPase mediated signal transduction	11	0.4	0.0033	0.091
GOTERM_BP_FAT	tube development	11	0.4	0.0039	0.1
GOTERM_BP_FAT	pattern specification process	11	0.4	0.0064	0.14
GOTERM_BP_FAT	positive regulation of cell proliferation	11	0.4	0.0064	0.14
GOTERM_BP_FAT	cytoskeleton organization	11	0.4	0.016	0.24
GOTERM_BP_FAT	neuron differentiation	11	0.4	0.052	0.44
GOTERM_BP_FAT	angiogenesis	10	0.3	0.0001	0.024
GOTERM_BP_FAT	heart development	10	0.3	0.004	0.1
GOTERM_BP_FAT	protein kinase cascade	10	0.3	0.0058	0.13
GOTERM_BP_FAT	in utero embryonic development	10	0.3	0.012	0.21
GOTERM_BP_FAT	regulation of phosphorylation	10	0.3	0.02	0.28
GOTERM_BP_FAT	regulation of phosphorus metabolic process	10	0.3	0.025	0.31
GOTERM_BP_FAT	regulation of phosphate metabolic process	10	0.3	0.025	0.31
GOTERM_BP_FAT	positive regulation of molecular function	10	0.3	0.027	0.32
GOTERM_BP_FAT	cell projection organization	10	0.3	0.034	0.36
GOTERM_BP_FAT	regulation of cell adhesion	9	0.3	4.8e-05	0.017
GOTERM_BP_FAT	extracellular matrix organization	9	0.3	8.1e-05	0.023
GOTERM_BP_FAT	actin cytoskeleton organization	9	0.3	0.0022	0.07
GOTERM_BP_FAT	tube morphogenesis	9	0.3	0.0027	0.083
GOTERM_BP_FAT	positive regulation of cell differentiation	9	0.3	0.0031	0.09
GOTERM_BP_FAT	actin filament-based process	9	0.3	0.0032	0.091
GOTERM_BP_FAT	regulation of cell motion	8	0.3	0.00073	0.043
GOTERM_BP_FAT	MAPKKK cascade	8	0.3	0.0011	0.05
GOTERM_BP_FAT	anterior/posterior pattern formation	8	0.3	0.0056	0.13
GOTERM_BP_FAT	embryonic organ morphogenesis	8	0.3	0.0073	0.15
GOTERM_BP_FAT	morphogenesis of an epithelium	8	0.3	0.011	0.19
GOTERM_BP_FAT	muscle organ development	8	0.3	0.012	0.2
GOTERM_BP_FAT	regulation of small GTPase mediated signal transduction	8	0.3	0.04	0.39
GOTERM_BP_FAT	regulation of growth	8	0.3	0.067	0.5
GOTERM_BP_FAT	sensory organ development	8	0.3	0.068	0.5
GOTERM_BP_FAT	placenta development	7	0.2	0.0013	0.055
GOTERM_BP_FAT	regulation of cell migration	7	0.2	0.0018	0.065
GOTERM_BP_FAT	regulation of locomotion	7	0.2	0.0043	0.11
GOTERM_BP_FAT	morphogenesis of a branching structure	7	0.2	0.008	0.16
GOTERM_BP_FAT	skeletal system morphogenesis	7	0.2	0.0096	0.18
GOTERM_BP_FAT	forebrain development	7	0.2	0.029	0.33
GOTERM_BP_FAT	regulation of Ras protein signal transduction	7	0.2	0.041	0.39
GOTERM_BP_FAT	cell morphogenesis involved in differentiation	7	0.2	0.076	0.52
GOTERM_BP_FAT	negative regulation of cell proliferation	7	0.2	0.093	0.57
GOTERM_BP_FAT	regulation of cell-substrate adhesion	6	0.2	0.00022	0.028
GOTERM_BP_FAT	ameboidal cell migration	6	0.2	0.00038	0.039
GOTERM_BP_FAT	tissue remodeling	6	0.2	0.00047	0.037
GOTERM_BP_FAT	mesenchymal cell development	6	0.2	0.00047	0.037
GOTERM_BP_FAT	mesenchymal cell differentiation	6	0.2	0.00057	0.039
GOTERM_BP_FAT	mesenchyme development	6	0.2	0.00063	0.041
GOTERM_BP_FAT	embryonic placenta development	6	0.2	0.0016	0.059
GOTERM_BP_FAT	heart morphogenesis	6	0.2	0.0037	0.097
GOTERM_BP_FAT	embryonic skeletal system development	6	0.2	0.006	0.13
GOTERM_BP_FAT	gland morphogenesis	6	0.2	0.0063	0.14
GOTERM_BP_FAT	ossification	6	0.2	0.016	0.24
GOTERM_BP_FAT	kidney development	6	0.2	0.017	0.25
GOTERM_BP_FAT	appendage morphogenesis	6	0.2	0.022	0.29
GOTERM_BP_FAT	limb morphogenesis	6	0.2	0.022	0.29
GOTERM_BP_FAT	bone development	6	0.2	0.024	0.31
GOTERM_BP_FAT	limb development	6	0.2	0.025	0.31
GOTERM_BP_FAT	appendage development	6	0.2	0.025	0.31
GOTERM_BP_FAT	striated muscle tissue development	6	0.2	0.032	0.35
GOTERM_BP_FAT	Wnt receptor signaling pathway	6	0.2	0.035	0.36
GOTERM_BP_FAT	muscle tissue development	6	0.2	0.041	0.39
GOTERM_BP_FAT	regulation of lymphocyte activation	6	0.2	0.051	0.43
GOTERM_BP_FAT	urogenital system development	6	0.2	0.053	0.44
GOTERM_BP_FAT	regulation of nervous system development	6	0.2	0.056	0.45
GOTERM_BP_FAT	regulation of leukocyte activation	6	0.2	0.064	0.49
GOTERM_BP_FAT	regulation of cell activation	6	0.2	0.067	0.5
GOTERM_BP_FAT	regulation of cell development	6	0.2	0.071	0.51
GOTERM_BP_FAT	positive regulation of signal transduction	6	0.2	0.092	0.57
GOTERM_BP_FAT	neural crest cell migration	5	0.2	0.00026	0.031
GOTERM_BP_FAT	neural crest cell differentiation	5	0.2	0.0011	0.049
GOTERM_BP_FAT	neural crest cell development	5	0.2	0.0011	0.049
GOTERM_BP_FAT	positive regulation of cell adhesion	5	0.2	0.0029	0.086
GOTERM_BP_FAT	negative regulation of response to stimulus	5	0.2	0.013	0.21
GOTERM_BP_FAT	regulation of lymphocyte proliferation	5	0.2	0.025	0.3
GOTERM_BP_FAT	regulation of mononuclear cell proliferation	5	0.2	0.025	0.3
GOTERM_BP_FAT	regulation of leukocyte proliferation	5	0.2	0.027	0.32
GOTERM_BP_FAT	response to oxidative stress	5	0.2	0.033	0.35
GOTERM_BP_FAT	regulation of binding	5	0.2	0.037	0.37
GOTERM_BP_FAT	response to inorganic substance	5	0.2	0.039	0.39
GOTERM_BP_FAT	regulation of cell growth	5	0.2	0.039	0.39
GOTERM_BP_FAT	branching morphogenesis of a tube	5	0.2	0.041	0.39
GOTERM_BP_FAT	embryonic limb morphogenesis	5	0.2	0.046	0.42
GOTERM_BP_FAT	embryonic appendage morphogenesis	5	0.2	0.046	0.42
GOTERM_BP_FAT	regulation of T cell activation	5	0.2	0.064	0.49
GOTERM_BP_FAT	epithelial tube morphogenesis	5	0.2	0.069	0.5
GOTERM_BP_FAT	one-carbon metabolic process	5	0.2	0.08	0.54
GOTERM_BP_FAT	regulation of protein amino acid phosphorylation	5	0.2	0.088	0.56
GOTERM_BP_FAT	epidermis development	5	0.2	0.097	0.58
GOTERM_BP_FAT	regulation of alpha-beta T cell differentiation	4	0.1	0.0034	0.091
GOTERM_BP_FAT	positive regulation of cell-substrate adhesion	4	0.1	0.0061	0.13
GOTERM_BP_FAT	salivary gland morphogenesis	4	0.1	0.0061	0.13
GOTERM_BP_FAT	ureteric bud morphogenesis	4	0.1	0.0067	0.14
GOTERM_BP_FAT	branching involved in ureteric bud morphogenesis	4	0.1	0.0067	0.14
GOTERM_BP_FAT	establishment or maintenance of cell polarity	4	0.1	0.0089	0.17
GOTERM_BP_FAT	salivary gland development	4	0.1	0.0089	0.17
GOTERM_BP_FAT	regulation of alpha-beta T cell activation	4	0.1	0.012	0.2
GOTERM_BP_FAT	labyrinthine layer development	4	0.1	0.013	0.21
GOTERM_BP_FAT	response to reactive oxygen species	4	0.1	0.014	0.22
GOTERM_BP_FAT	exocrine system development	4	0.1	0.019	0.27
GOTERM_BP_FAT	odontogenesis of dentine-containing tooth	4	0.1	0.019	0.27
GOTERM_BP_FAT	ureteric bud development	4	0.1	0.02	0.28
GOTERM_BP_FAT	negative regulation of T cell activation	4	0.1	0.02	0.28
GOTERM_BP_FAT	protein amino acid methylation	4	0.1	0.022	0.29
GOTERM_BP_FAT	protein amino acid alkylation	4	0.1	0.022	0.29
GOTERM_BP_FAT	odontogenesis	4	0.1	0.025	0.3
GOTERM_BP_FAT	regulation of T cell differentiation	4	0.1	0.029	0.33
GOTERM_BP_FAT	activation of MAPK activity	4	0.1	0.032	0.35
GOTERM_BP_FAT	negative regulation of lymphocyte activation	4	0.1	0.036	0.37
GOTERM_BP_FAT	negative regulation of leukocyte activation	4	0.1	0.037	0.37
GOTERM_BP_FAT	negative regulation of cell activation	4	0.1	0.037	0.37
GOTERM_BP_FAT	metanephros development	4	0.1	0.047	0.42
GOTERM_BP_FAT	regulation of lymphocyte differentiation	4	0.1	0.047	0.42
GOTERM_BP_FAT	Ras protein signal transduction	4	0.1	0.049	0.43
GOTERM_BP_FAT	positive regulation of MAP kinase activity	4	0.1	0.049	0.43
GOTERM_BP_FAT	muscle contraction	4	0.1	0.051	0.43
GOTERM_BP_FAT	embryonic skeletal system morphogenesis	4	0.1	0.06	0.47
GOTERM_BP_FAT	dorsal/ventral pattern formation	4	0.1	0.06	0.47
GOTERM_BP_FAT	hindbrain development	4	0.1	0.066	0.5
GOTERM_BP_FAT	muscle system process	4	0.1	0.066	0.5
GOTERM_BP_FAT	biopolymer methylation	4	0.1	0.076	0.52
GOTERM_BP_FAT	negative regulation of cellular protein metabolic process	4	0.1	0.079	0.53
GOTERM_BP_FAT	endocrine system development	4	0.1	0.079	0.53
GOTERM_BP_FAT	gastrulation	4	0.1	0.084	0.55
GOTERM_BP_FAT	negative regulation of immune system process	4	0.1	0.089	0.56
GOTERM_BP_FAT	negative regulation of protein metabolic process	4	0.1	0.095	0.58
GOTERM_BP_FAT	cartilage development	4	0.1	0.095	0.58
GOTERM_BP_FAT	methylation	4	0.1	0.098	0.58
GOTERM_BP_FAT	tube lumen cavitation	3	0.1	0.0019	0.067
GOTERM_BP_FAT	salivary gland cavitation	3	0.1	0.0019	0.067
GOTERM_BP_FAT	negative regulation of alpha-beta T cell differentiation	3	0.1	0.0028	0.084
GOTERM_BP_FAT	regulation of T-helper cell differentiation	3	0.1	0.0039	0.1
GOTERM_BP_FAT	peptide biosynthetic process	3	0.1	0.008	0.16
GOTERM_BP_FAT	regulation of CD4-positive, alpha beta T cell differentiation	3	0.1	0.0097	0.18
GOTERM_BP_FAT	negative regulation of alpha-beta T cell activation	3	0.1	0.0097	0.18
GOTERM_BP_FAT	negative regulation of T cell differentiation	3	0.1	0.0097	0.18
GOTERM_BP_FAT	negative regulation of lymphocyte differentiation	3	0.1	0.014	0.22
GOTERM_BP_FAT	positive regulation of intracellular transport	3	0.1	0.018	0.25
GOTERM_BP_FAT	regulation of embryonic development	3	0.1	0.023	0.29
GOTERM_BP_FAT	labyrinthine layer morphogenesis	3	0.1	0.023	0.29
GOTERM_BP_FAT	branching involved in salivary gland morphogenesis	3	0.1	0.025	0.3
GOTERM_BP_FAT	cerebellar cortex morphogenesis	3	0.1	0.025	0.3
GOTERM_BP_FAT	midbrain development	3	0.1	0.028	0.32
GOTERM_BP_FAT	Wnt receptor signaling pathway, calcium modulating pathway	3	0.1	0.031	0.34
GOTERM_BP_FAT	regulation of protein import into nucleus	3	0.1	0.037	0.37
GOTERM_BP_FAT	cerebellum morphogenesis	3	0.1	0.037	0.37
GOTERM_BP_FAT	embryonic hindlimb morphogenesis	3	0.1	0.037	0.37
GOTERM_BP_FAT	cerebellar cortex development	3	0.1	0.04	0.39
GOTERM_BP_FAT	collagen metabolic process	3	0.1	0.04	0.39
GOTERM_BP_FAT	embryonic cranial skeleton morphogenesis	3	0.1	0.043	0.4
GOTERM_BP_FAT	striated muscle contraction	3	0.1	0.043	0.4
GOTERM_BP_FAT	multicellular organismal macromolecule metabolic process	3	0.1	0.043	0.4
GOTERM_BP_FAT	histone methylation	3	0.1	0.047	0.42
GOTERM_BP_FAT	hindbrain morphogenesis	3	0.1	0.05	0.43
GOTERM_BP_FAT	multicellular organismal metabolic process	3	0.1	0.05	0.43
GOTERM_BP_FAT	heart looping	3	0.1	0.05	0.43
GOTERM_BP_FAT	smoothened signaling pathway	3	0.1	0.057	0.46
GOTERM_BP_FAT	negative regulation of cell migration	3	0.1	0.057	0.46
GOTERM_BP_FAT	regulation of intracellular protein transport	3	0.1	0.065	0.49
GOTERM_BP_FAT	regulation of transforming growth factor beta receptor signaling pathway	3	0.1	0.065	0.49
GOTERM_BP_FAT	skin development	3	0.1	0.065	0.49
GOTERM_BP_FAT	negative regulation of locomotion	3	0.1	0.069	0.5
GOTERM_BP_FAT	negative regulation of cell motion	3	0.1	0.073	0.51
GOTERM_BP_FAT	positive regulation of transcription factor activity	3	0.1	0.081	0.54
GOTERM_BP_FAT	hindlimb morphogenesis	3	0.1	0.081	0.54
GOTERM_BP_FAT	cerebellum development	3	0.1	0.085	0.55
GOTERM_BP_FAT	regulation of nucleocytoplasmic transport	3	0.1	0.085	0.55
GOTERM_BP_FAT	palate development	3	0.1	0.085	0.55
GOTERM_BP_FAT	positive regulation of protein transport	3	0.1	0.089	0.57
GOTERM_BP_FAT	peptide metabolic process	3	0.1	0.098	0.58
GOTERM_BP_FAT	smoothened signaling pathway involved in regulation of granule cell precursor cell proliferation	2	0.1	0.054	0.45
GOTERM_BP_FAT	regulation of T-helper 1 cell differentiation	2	0.1	0.054	0.45
GOTERM_BP_FAT	regulation of T-helper 2 cell differentiation	2	0.1	0.068	0.5
GOTERM_BP_FAT	negative regulation of T-helper cell differentiation	2	0.1	0.068	0.5
GOTERM_BP_FAT	RNA elongation from RNA polymerase II promoter	2	0.1	0.068	0.5
GOTERM_BP_FAT	positive regulation of T-helper cell differentiation	2	0.1	0.068	0.5
GOTERM_BP_FAT	negative regulation of CD4-positive, alpha beta T cell differentiation	2	0.1	0.068	0.5
GOTERM_BP_FAT	cerebellar granule cell differentiation	2	0.1	0.081	0.54
GOTERM_BP_FAT	embryonic viscerocranium morphogenesis	2	0.1	0.081	0.54
GOTERM_BP_FAT	Purkinje cell-granule cell precursor cell signaling involved in regulation of granule cell precursor cell proliferation	2	0.1	0.081	0.54
GOTERM_BP_FAT	regulation of T-helper 1 type immune response	2	0.1	0.081	0.54
GOTERM_BP_FAT	cerebellar granular layer morphogenesis	2	0.1	0.081	0.54
GOTERM_BP_FAT	cerebellar granular layer formation	2	0.1	0.081	0.54
GOTERM_BP_FAT	cerebellar granular layer development	2	0.1	0.081	0.54
GOTERM_BP_FAT	negative regulation of insulin receptor signaling pathway	2	0.1	0.093	0.57
GOTERM_BP_FAT	chorio-allantoic fusion	2	0.1	0.093	0.57
GOTERM_CC_FAT	plasma membrane	58	1.9	0.00085	0.024
GOTERM_CC_FAT	extracellular region	45	1.4	5.9e-06	0.00029
GOTERM_CC_FAT	plasma membrane part	29	0.9	0.097	0.57
GOTERM_CC_FAT	extracellular region part	25	0.8	9.4e-05	0.0031
GOTERM_CC_FAT	proteinaceous extracellular matrix	18	0.6	4.6e-07	9e-05
GOTERM_CC_FAT	extracellular matrix	18	0.6	8e-07	7.9e-05
GOTERM_CC_FAT	nuclear lumen	18	0.6	0.081	0.55
GOTERM_CC_FAT	cell projection	16	0.5	0.01	0.2
GOTERM_CC_FAT	cell fraction	15	0.5	0.029	0.35
GOTERM_CC_FAT	nucleoplasm	15	0.5	0.03	0.34
GOTERM_CC_FAT	nucleoplasm part	14	0.4	0.02	0.33
GOTERM_CC_FAT	insoluble fraction	14	0.4	0.025	0.36
GOTERM_CC_FAT	membrane fraction	13	0.4	0.041	0.38
GOTERM_CC_FAT	basement membrane	9	0.3	5.5e-06	0.00036
GOTERM_CC_FAT	extracellular matrix part	9	0.3	3.1e-05	0.0012
GOTERM_CC_FAT	transcription factor complex	8	0.3	0.038	0.37
GOTERM_CC_FAT	actin cytoskeleton	7	0.2	0.057	0.45
GOTERM_CC_FAT	contractile fiber	6	0.2	0.0088	0.2
GOTERM_CC_FAT	contractile fiber part	5	0.2	0.028	0.37
GOTERM_CC_FAT	myofibril	5	0.2	0.033	0.36
GOTERM_CC_FAT	myosin complex	4	0.1	0.048	0.41
GOTERM_CC_FAT	sarcomere	4	0.1	0.091	0.56
GOTERM_CC_FAT	laminin-1 complex	2	0.1	0.078	0.55
GOTERM_CC_FAT	laminin complex	2	0.1	0.09	0.57
GOTERM_MF_FAT	cation binding	65	2.1	0.085	0.6
GOTERM_MF_FAT	metal ion binding	64	2	0.098	0.62
GOTERM_MF_FAT	nucleotide binding	39	1.2	0.097	0.62
GOTERM_MF_FAT	purine nucleotide binding	35	1.1	0.072	0.58
GOTERM_MF_FAT	calcium ion binding	26	0.8	0.00033	0.051
GOTERM_MF_FAT	transcription regulator activity	25	0.8	0.055	0.57
GOTERM_MF_FAT	transcription factor activity	20	0.6	0.014	0.42
GOTERM_MF_FAT	cytoskeletal protein binding	17	0.5	0.00027	0.081
GOTERM_MF_FAT	sequence-specific DNA binding	17	0.5	0.0056	0.36
GOTERM_MF_FAT	protein kinase activity	14	0.4	0.071	0.59
GOTERM_MF_FAT	actin binding	13	0.4	0.00082	0.083
GOTERM_MF_FAT	GTPase regulator activity	12	0.4	0.014	0.47
GOTERM_MF_FAT	nucleoside-triphosphatase regulator activity	12	0.4	0.015	0.42
GOTERM_MF_FAT	protein dimerization activity	11	0.4	0.023	0.49
GOTERM_MF_FAT	GTP binding	10	0.3	0.065	0.6
GOTERM_MF_FAT	guanyl ribonucleotide binding	10	0.3	0.073	0.58
GOTERM_MF_FAT	guanyl nucleotide binding	10	0.3	0.073	0.58
GOTERM_MF_FAT	pattern binding	7	0.2	0.0097	0.4
GOTERM_MF_FAT	polysaccharide binding	7	0.2	0.0097	0.4
GOTERM_MF_FAT	guanyl-nucleotide exchange factor activity	7	0.2	0.018	0.44
GOTERM_MF_FAT	metallopeptidase activity	7	0.2	0.05	0.55
GOTERM_MF_FAT	protein heterodimerization activity	6	0.2	0.029	0.51
GOTERM_MF_FAT	heparin binding	5	0.2	0.03	0.5
GOTERM_MF_FAT	cytokine binding	5	0.2	0.036	0.54
GOTERM_MF_FAT	metalloendopeptidase activity	5	0.2	0.078	0.59
GOTERM_MF_FAT	glycosaminoglycan binding	5	0.2	0.078	0.59
GOTERM_MF_FAT	calmodulin binding	5	0.2	0.078	0.59
GOTERM_MF_FAT	transmembrane receptor protein tyrosine kinase activity	4	0.1	0.045	0.55
GOTERM_MF_FAT	growth factor binding	4	0.1	0.082	0.59
GOTERM_MF_FAT	epidermal growth factor receptor binding	3	0.1	0.0067	0.35
GOTERM_MF_FAT	transferase activity, transferring amino-acyl groups	3	0.1	0.024	0.47
GOTERM_MF_FAT	chemokine receptor activity	3	0.1	0.038	0.54
GOTERM_MF_FAT	insulin-like growth factor binding	3	0.1	0.038	0.54
GOTERM_MF_FAT	chemokine binding	3	0.1	0.041	0.54
GOTERM_MF_FAT	extracellular matrix binding	3	0.1	0.048	0.56
GOTERM_MF_FAT	RNA polymerase II transcription factor activity, enhancer binding	3	0.1	0.067	0.6
GOTERM_MF_FAT	RNA polymerase II transcription elongation factor activity	2	0.1	0.055	0.56
GOTERM_MF_FAT	peptide-methionine-(S)-S-oxide reductase activity	2	0.1	0.055	0.56
GOTERM_MF_FAT	gamma-glutamyltransferase activity	2	0.1	0.069	0.59
GOTERM_MF_FAT	C-X-C chemokine receptor activity	2	0.1	0.095	0.63
GOTERM_MF_FAT	C-X-C chemokine binding	2	0.1	0.095	0.63
		2407
