# Supplementary material for: Transcriptomic analysis reveals specific osmoregulatory adaptive responses in gill mitochondria-rich cells and pavement cells of the Japanese eel
Source: BMC Genomics. 2015 Dec 18;16:1072. doi: 10.1186/s12864-015-2271-0 (PMC4683740; doi:10.1186/s12864-015-2271-0)
Supplement: Additional file 6: — List of the 400 DEGs identified from FW PVCs and SW PVCs. (XLSX 51 kb) [file 12864_2015_2271_MOESM6_ESM.xlsx]

## Sheet: FWMRCSWMRC
Gene symbol	Gene Name	Transcript ID	log2 Fold Change (FW/SW)	log2 Count Per Million	p-Value	False Discovery Rate
HMR1	Homeodomain-interacting protein kinase 3	c63232_g1	-10.3811	5.60336	2.63077e-09	5.73893e-05
KAD7	Keratin, type I cytoskeletal 18	c88333_g2	-10.1648	4.804	1.16112e-05	0.0316143
GIMA4	GTPase IMAP family member 4	c90138_g2	-9.09789	3.7519	6.45883e-05	0.0862088
FETUB	Fetuin-B	c90848_g4	-8.95102	3.70936	1.42285e-06	0.00716286
POL2	Retrovirus-related Pol polyprotein LINE-1	c90088_g1	-8.90188	3.58416	1.92091e-05	0.041904
GIMA8	GTPase IMAP family member 8	c95425_g1	-8.69819	3.77064	3.24875e-07	0.00425222
SLN11	Sialoadhesin	c97380_g1	-8.55023	6.47132	8.61397e-07	0.00704666
MUC5B	Mucin-5B	c87758_g1	-7.90489	2.6076	0.000344667	0.223331
SPA35	SPARC	c79122_g1	-7.29275	2.04525	0.00100599	0.463633
SEPT7	SH2 domain-containing protein 1A	c87505_g1	-7.13157	1.91548	0.00110336	0.487894
SAM9L	Sterile alpha motif domain-containing protein 9-like	c98944_g1	-7.08279	5.88399	1.8216e-05	0.0411078
HV303	Ig heavy chain V region 5A	c74366_g1	-7.02545	2.28484	0.000503681	0.291707
MUC2	Mucin-2	c90982_g1	-6.8751	6.7133	5.96299e-06	0.0205391
GVIN1	Interferon-induced very large GTPase 1	c100054_g1	-6.80841	4.73706	5.13659e-05	0.077078
TGM5	Protein-glutamine gamma-glutamyltransferase 5	c69546_g1	-6.74247	1.60314	0.00184865	0.672129
S10AB	Protein S100-A11	c69909_g1	-6.6971	1.97255	0.0016576	0.633804
POL4	Retrovirus-related Pol polyprotein from transposon 412	c73244_g1	-6.65977	3.92027	0.00019127	0.165873
CFAB	Carcinoembryonic antigen-related cell adhesion molecule 1	c82202_g1	-6.65026	1.44818	0.00413953	1
IIGP5	Insulin-like growth factor-binding protein 5	c81965_g1	-6.65026	1.41917	0.00618359	1
COR1C	Coronin-1C	c82292_g1	-6.60184	1.37357	0.00627912	1
YG31B	Transposon Ty3-G Gag-Pol polyprotein	c96649_g1	-6.52875	4.1068	1.37972e-06	0.00716286
DCOR	Epithelial discoidin domain-containing receptor 1	c67317_g1	-6.49985	1.30908	0.00576369	1
RTF21	Retrotransposable element Tf2 155 kDa protein type 1	c99282_g1	-6.49985	1.23897	0.0128352	1
CNPY3	Protein canopy homolog 3	c77950_g1	-6.44601	1.48614	0.00170435	0.633804
ACT5	Actin, cytoplasmic type 5	c76832_g1	-6.39009	1.23785	0.00565663	1
EF1A	Elongation factor 1-alpha	c57195_g1	-6.39009	1.17527	0.01016	1
NECA	PC3-like endoprotease variant A	c71276_g1	-6.39009	1.23786	0.00565492	1
TBB	Tubulin beta chain	c81159_g2	-6.39009	1.23785	0.00565729	1
ZSC21	Zinc finger and SCAN domain-containing protein 21	c97844_g2	-6.39009	1.6938	0.00484387	1
MPDZ	Multiple PDZ domain protein	c89481_g1	-6.33192	1.37139	0.00259965	0.817941
TBB2	Tubulin beta-2 chain	c81159_g1	-6.33192	1.15508	0.00804588	1
CAN2	Calpain-2 catalytic subunit	c84984_g1	-6.27129	1.57293	0.00623937	1
MIME	Mimecan	c169817_g1	-6.27129	1.0198	0.0209914	1
ACTB2	Actin, cytoplasmic 2	c69693_g2	-6.07246	0.879392	0.0174853	1
SHA9B	Signal-induced proliferation-associated 1-like protein 2	c58288_g1	-6.07246	0.831221	0.0293082	1
ZCHC7	Zinc finger CCHC domain-containing protein 7	c82988_g1	-6.07246	1.06179	0.00626867	1
HP251	Protein HP-25 homolog 1	c82643_g1	-5.99959	1.29583	0.0108208	1
HV05	Protein MGARP	c91400_g1	-5.99959	1.29583	0.0108195	1
S45A3	Solute carrier family 45 member 3	c79694_g1	-5.99959	0.917344	0.0109977	1
ENOG	Gamma-enolase	c76348_g1	-5.92284	0.780359	0.0177634	1
RTJK	RNA-directed DNA polymerase from mobile element jockey	c95680_g1	-5.92284	1.21731	0.0123894	1
VIPR	Vasoactive intestinal polypeptide receptor	c64165_g1	-5.92284	0.739163	0.0218474	1
CND2	Cornifelin homolog	c82235_g1	-5.84177	1.05063	0.011151	1
CYSP3	Death-associated protein kinase 2	c19882_g1	-5.84177	0.706389	0.022046	1
HVM36	Ig heavy chain V-III region VH26	c82182_g1	-5.84177	1.13441	0.0146481	1
NTCP	Sodium/bile acid cotransporter	c75620_g1	-5.84177	0.742931	0.015713	1
PDI2	Protein disulfide-isomerase 2	c5718_g1	-5.84177	0.706385	0.0220476	1
LYG	Lysozyme g	c89484_g1	-5.81546	5.85	9.6491e-06	0.0300703
DOC11	Histone-lysine N-methyltransferase, H3 lysine-79 specific	c56637_g1	-5.75588	0.529652	0.0439076	1
TBA1C	Tubulin alpha-1C chain	c69458_g1	-5.75588	0.586023	0.0321364	1
ATX1	Ataxin-1	c37912_g1	-5.66455	0.547123	0.0270017	1
CLCN3	Claudin-1	c69064_g1	-5.66455	0.58623	0.0240453	1
ITPK1	Inter-alpha-trypsin inhibitor heavy chain H6	c75468_g1	-5.66455	0.652866	0.0172185	1
A33	Zinc-binding protein A33	c96955_g1	-5.56704	0.785889	0.0191981	1
DHR12	Protein diaphanous homolog 2	c74457_g1	-5.56704	0.408969	0.041779	1
LAC1	Ig kappa chain V-IV region B17	c79374_g1	-5.56704	0.75384	0.020041	1
PAPS1	Bifunctional 3'-phosphoadenosine 5'-phosphosulfate synthase 1	c39853_g1	-5.56704	0.456935	0.035171	1
TM130	Transmembrane protein 130	c169358_g1	-5.56704	0.40901	0.0417568	1
ITIH6	Integrin beta-1	c70619_g1	-5.46247	0.673914	0.023001	1
NHRF2	Na(+)/H(+) exchange regulatory cofactor NHE-RF2	c89109_g3	-5.46247	0.640109	0.0239734	1
SI1L2	Alpha-N-acetylgalactosaminide alpha-2,6-sialyltransferase 2	c93258_g3	-5.46247	0.673914	0.0230024	1
LCAT1	La-related protein 4	c86835_g1	-5.38749	2.72692	0.000818529	0.402766
BARH1	BarH-like 1 homeobox protein	c44410_g2	-5.34971	0.301998	0.0426419	1
CISH	Cytokine-inducible SH2-containing protein	c128569_g1	-5.34971	0.446965	0.0259612	1
SH21A	Protein shisa-9B	c73151_g1	-5.34971	0.412	0.0320995	1
TM56B	Transmembrane protein 56-B	c92783_g4	-5.34971	0.377481	0.031083	1
VAMP5	Vesicle-associated membrane protein 5	c90521_g1	-5.30981	2.65565	0.0010036	0.463633
MYADM	Myeloid-associated differentiation marker homolog	c71513_g1	-5.2274	0.307971	0.0335225	1
RFTN2	Raftlin-2	c87387_g1	-5.2274	0.501812	0.0494442	1
S27A6	Long-chain fatty acid transport protein 6	c174326_g1	-5.2274	0.307963	0.0335321	1
ZBED5	Zinc finger BED domain-containing protein 5	c100044_g1	-5.2274	0.27172	0.0412277	1
RHCG	Ammonium transporter Rh type C	c91990_g2	-4.92018	3.72092	0.000254982	0.187832
HMR1	Major histocompatibility complex class I-related gene protein	c99783_g1	-4.84263	2.78602	0.00176164	0.647691
CLCN2	H(+)/Cl(-) exchange transporter 3	c80281_g1	-4.80229	3.1074	0.000472051	0.286046
THIO	Thioredoxin	c59801_g1	-4.7622	3.87766	0.00265173	0.819296
CA2D3	Voltage-dependent calcium channel subunit alpha-2/delta-3	c56375_g1	-4.60314	1.98732	0.00648422	1
ACTC	Actin, cytoplasmic	c93921_g1	-4.5787	4.31347	0.000290775	0.204274
TLR2	Toll-like receptor 2	c94925_g1	-4.5702	2.01628	0.00342289	0.925651
POL3	Retrovirus-related Pol polyprotein from transposon 17.6	c82602_g1	-4.50198	2.41307	0.00191433	0.683766
GBP1	Interferon-induced guanylate-binding protein 1	c94302_g3	-4.39318	2.34349	0.0044998	1
PERT	Thyroid peroxidase	c87214_g1	-4.39318	2.31561	0.00299815	0.868413
UBP32	Ubiquitin carboxyl-terminal hydrolase 32	c93755_g2	-4.39318	1.81974	0.00782637	1
SEP8B	Septin-8-B	c88361_g1	-4.21966	2.54465	0.00448072	1
COMT	Catechol O-methyltransferase	c92128_g1	-4.19137	1.79446	0.00351694	0.935621
AQP3	Aquaporin-3	c64632_g1	-4.14847	9.22394	6.659e-05	0.0862088
CCL8	C-C motif chemokine 8	c91708_g1	-4.10202	2.04063	0.00713655	1
MAG	Myelin-associated glycoprotein	c97806_g1	-4.09723	3.25565	0.011158	1
NSMF	NMDA Receptor Synaptonuclear Signaling And Neuronal Migration Factor	c88295_g1	-4.05192	4.57997	0.000490186	0.288374
F111A	Protein FAM111A	c95694_g1	-4.02139	2.86846	0.00628686	1
FRRS1	Ferric-chelate reductase 1	c75137_g1	-4.01039	6.29667	4.1591e-05	0.0697918
CLM8	Clusterin	c94488_g1	-3.90477	1.52408	0.00861	1
HSP7C	Heat shock cognate 71 kDa protein	c82902_g2	-3.90477	1.38598	0.0203167	1
CLC4E	Chloride channel protein 2	c82496_g1	-3.85093	1.27327	0.044912	1
MAD4	Max dimerization protein 4	c73127_g1	-3.82173	3.14645	0.00126027	0.539068
HARB1	Putative nuclease HARBI1	c96883_g1	-3.76852	3.14133	0.00296704	0.868413
INSM1	InaD-like protein	c65495_g1	-3.75996	2.18345	0.00828167	1
PENK	Proenkephalin-A	c80204_g2	-3.75996	2.234	0.00708102	1
MDN1	Midasin	c91748_g2	-3.73683	1.343	0.0162434	1
PGRP2	N-acetylmuramoyl-L-alanine amidase	c90534_g1	-3.66657	7.23917	0.00201405	0.701103
SLAF5	Slit homolog 3 protein	c99353_g1	-3.66502	3.37983	0.000911876	0.4388
IOD2	Insulinoma-associated protein 1	c87243_g1	-3.66356	4.55865	0.000725976	0.374101
ADA2C	Alpha-2C adrenergic receptor	c81579_g1	-3.62659	2.0709	0.0135602	1
K1586	Protein Jade-1	c79665_g1	-3.5178	1.94914	0.0193869	1
ARHG4	Rho guanine nucleotide exchange factor 4	c89241_g2	-3.48048	2.42252	0.0123603	1
PABP	Polyadenylate-binding protein, cytoplasmic and nuclear	c58431_g1	-3.47963	1.83907	0.0406687	1
CCR9	C-C chemokine receptor type 9	c27146_g1	-3.47738	1.12995	0.0240098	1
CMTA2	Condensin complex subunit 2	c70185_g1	-3.47738	1.07722	0.0325961	1
IL1R2	Interferon-inducible GTPase 5	c87055_g1	-3.47738	1.1779	0.0230468	1
CNFN	Cornifelin	c78386_g1	-3.44417	5.37718	0.00315877	0.879671
FA49A	Protein FAM49A	c82855_g2	-3.4045	0.956241	0.0467058	1
NCOA6	Nuclear receptor coactivator 6	c66808_g1	-3.4045	0.987935	0.0421532	1
PDE9A	High affinity cGMP-specific 3',5'-cyclic phosphodiesterase 9A	c64914_g1	-3.4045	1.23627	0.0239561	1
ZEB1	Zinc finger E-box-binding homeobox 1	c93234_g4	-3.4045	0.954285	0.046639	1
LRBA	Lipoxygenase homology domain-containing protein 1	c87463_g1	-3.40013	1.83662	0.0262748	1
NEUL4	Neuralized-like protein 4	c87852_g1	-3.40013	1.91857	0.0180484	1
CD22	B-cell receptor CD22	c98655_g1	-3.37123	3.39604	0.0149082	1
PLPL8	Calcium-independent phospholipase A2-gamma	c90313_g1	-3.35867	1.83313	0.0262366	1
SAMD8	Sphingomyelin synthase-related protein 1	c78889_g1	-3.3541	2.66235	0.0106155	1
CAH7	Carbonic anhydrase 7	c85534_g1	-3.32775	1.1318	0.0268655	1
RPGF6	Rap guanine nucleotide exchange factor 6	c80449_g1	-3.32775	0.982132	0.0370126	1
TRI35	Tripartite motif-containing protein 35	c85595_g2	-3.32775	1.30367	0.0373612	1
FRIM	Putative ferric-chelate reductase 1	c75500_g1	-3.31059	8.95581	0.00173755	0.642442
CATS	Cathepsin S	c89806_g1	-3.27217	5.0891	0.0113777	1
MPRGA	Membrane progestin receptor gamma-A	c86975_g1	-3.26291	2.84023	0.00298679	0.868413
CBPE	Carboxypeptidase E	c90769_g3	-3.24669	0.887337	0.0476632	1
HIPK3	Transcription factor HES-1-B	c73480_g1	-3.24669	0.887331	0.0476694	1
GPAT1	Glycerol-3-phosphate acyltransferase 1, mitochondrial	c92099_g2	-3.22736	3.2303	0.00361704	0.943083
PGBD3	PiggyBac transposable element-derived protein 3	c94189_g3	-3.21904	2.18428	0.0209271	1
HA1F	Class I histocompatibility antigen, F10 alpha chain	c83402_g1	-3.21244	8.08627	0.0037314	0.966739
CAN8	Calpain-8	c90951_g2	-3.21093	3.43568	0.00291265	0.868413
DMP4	Deoxyribonuclease gamma	c79368_g1	-3.1608	1.08646	0.0419942	1
MARH2	E3 ubiquitin-protein ligase MARCH2	c73072_g2	-3.1539	2.17527	0.0169083	1
TPRN	Taperin	c73639_g1	-3.13137	1.88861	0.024684	1
FBN2	Fibrillin-2	c82764_g1	-3.12019	2.05146	0.0392919	1
C1QL2	Complement C1q-like protein 2	c99268_g1	-3.11807	5.67442	0.0353424	1
ENL	Protein ENL	c98775_g1	-3.1143	2.95125	0.0155203	1
KV404	Kelch domain-containing protein 1	c93705_g1	-3.10507	3.47789	0.00400908	1
ZAN	Zonadhesin	c83169_g2	-3.08568	2.34931	0.00962104	1
SAMH1	SAM domain and HD domain-containing protein 1	c91773_g3	-3.08365	3.93225	0.00862846	1
RPC1	DNA-directed RNA polymerase III subunit RPC1	c92239_g1	-3.08128	1.59015	0.0476287	1
ERG1	Squalene monooxygenase	c92268_g1	-3.0774	4.11387	0.0116128	1
KDM6A	Keratinocyte-associated protein 3	c70552_g1	-3.06947	0.855482	0.0481097	1
DUS11	RNA/RNP complex-1-interacting phosphatase	c78703_g1	-3.05032	2.12034	0.0193683	1
ZB182	Zinc finger protein 238.2	c64969_g1	-3.02938	1.66408	0.0375604	1
TMPS2	Transmembrane protease serine 2	c94020_g1	-2.9976	2.90242	0.0223397	1
PYRD2	Pyridine nucleotide-disulfide oxidoreductase domain-containing protein 2	c93357_g1	-2.97759	2.30336	0.0388336	1
LRP8	Low-density lipoprotein receptor-related protein 8	c90018_g2	-2.97689	2.11872	0.0179973	1
JADE1	Intersectin-2	c86411_g1	-2.94862	2.49928	0.0124103	1
M10B1	Putative helicase mov-10-B.1	c91463_g2	-2.91962	1.58177	0.0450456	1
SBP2L	Selenocysteine insertion sequence-binding protein 2-like	c92535_g1	-2.91962	1.54572	0.045584	1
CTX	Gap junction beta-4 protein	c91910_g1	-2.91192	8.55764	0.0095422	1
TM189	Transmembrane protein 189	c94188_g2	-2.88229	2.55721	0.0263083	1
S2542	Mitochondrial coenzyme A transporter SLC25A42	c87117_g1	-2.77507	1.93936	0.0312699	1
GEFF	Ras guanine nucleotide exchange factor F	c93174_g1	-2.76985	3.84275	0.0323997	1
NIBL1	Niban-like protein 1	c82925_g1	-2.7614	2.30721	0.0188722	1
5NTD	5'-nucleotidase	c86583_g1	-2.7487	5.71313	0.00682268	1
MAGI3	Membrane-associated guanylate kinase, WW and PDZ domain-containing protein 3	c75785_g1	-2.73109	1.8754	0.0367191	1
AJL1	Galactose-binding lectin l-1	c59045_g1	-2.64409	7.82096	0.047487	1
APBB2	Amyloid beta A4 precursor protein-binding family B member 2	c91069_g1	-2.63888	1.88368	0.0445111	1
KLDC1	Lysine-specific demethylase 6A	c87964_g1	-2.62481	3.14554	0.0288503	1
HCFC1	Host cell factor 1	c82448_g1	-2.62157	2.1359	0.0405764	1
LRBA	Lipopolysaccharide-responsive and beige-like anchor protein	c98957_g1	-2.62014	4.66638	0.00858732	1
ZMYM1	Zinc finger MYM-type protein 1	c100063_g1	-2.61904	3.45951	0.0110988	1
DIAP2	Dickkopf-related protein 1	c92382_g1	-2.61082	2.46483	0.0198038	1
S35B1	Solute carrier family 35 member B1	c92922_g1	-2.60349	2.58572	0.0450779	1
MSMB	Beta-microseminoprotein	c68451_g1	-2.60232	7.68157	0.00893601	1
SOX13	Serpin A3-5	c87591_g1	-2.59046	1.85001	0.0382752	1
HERC1	Lymphocyte-specific helicase	c87743_g1	-2.58064	2.38025	0.0385982	1
B3GN2	UDP-GlcNAc:betaGal beta-1,3-N-acetylglucosaminyltransferase 2	c86841_g4	-2.55224	2.68623	0.0221858	1
LIMK1	Lymphocyte function-associated antigen 3	c90961_g2	-2.54622	2.12461	0.0327764	1
DAPK2	Histidine decarboxylase	c88410_g2	-2.52522	3.19286	0.0409461	1
EPOR	Erythropoietin receptor	c91618_g3	-2.52324	4.87905	0.0245856	1
UROK	Urokinase-type plasminogen activator	c90378_g1	-2.48989	4.94655	0.0460876	1
MOB2	MOB kinase activator 2	c95518_g1	-2.45317	2.49684	0.028736	1
GP113	Probable G-protein coupled receptor 113	c92890_g1	-2.45257	5.97315	0.0310674	1
GDE	Glycogen debranching enzyme	c83495_g1	-2.42526	2.03641	0.0426039	1
G6PT1	Glucose-6-phosphate translocase	c92562_g1	-2.42488	3.16363	0.0368406	1
PP14A	Protein phosphatase 1 regulatory subunit 14A	c87268_g1	-2.41946	2.28839	0.0357766	1
RN213	E3 ubiquitin-protein ligase RNF213	c96072_g1	-2.41051	2.95803	0.0199516	1
LDLR1	Lecithin-cholesterol acyltransferase-like 1	c70737_g1	-2.38982	3.23843	0.0215954	1
HERC2	Probable E3 ubiquitin-protein ligase HERC1	c85436_g1	-2.38495	2.25045	0.0445744	1
MDH	Malate dehydrogenase	c88965_g1	-2.38495	2.33596	0.0278411	1
PCNT	Pericentrin	c94991_g1	-2.38258	1.99124	0.0486693	1
DOT1L	Down syndrome cell adhesion molecule homolog	c96117_g1	-2.3675	3.92032	0.0273756	1
DSCAM	Down syndrome cell adhesion molecule	c85590_g1	-2.36632	2.80741	0.0453909	1
HUMMR	Heat shock 70 kDa protein C	c93284_g1	-2.36632	2.84222	0.0418243	1
DNSL3	Dedicator of cytokinesis protein 11	c82052_g2	-2.35744	5.41221	0.0259596	1
ITSN2	Inositol 1,4,5-trisphosphate receptor type 1	c86456_g2	-2.34959	2.53302	0.0398568	1
PLCD1	1-phosphatidylinositol 4,5-bisphosphate phosphodiesterase delta-1	c72639_g1	-2.34371	3.1302	0.019047	1
RSF1	Remodeling and spacing factor 1	c89033_g1	-2.32416	3.29523	0.0247902	1
NBEL1	Neurobeachin-like protein 1	c87633_g1	-2.31334	2.1846	0.0465999	1
MUC19	Mucin-19	c93196_g1	-2.30961	9.55469	0.0201983	1
MCTP2	Multiple C2 and transmembrane domain-containing protein 2	c98513_g1	-2.29739	3.1549	0.0304459	1
ITPR1	Inositol-tetrakisphosphate 1-kinase	c84180_g1	-2.29598	2.51244	0.0432295	1
TNF10	Tumor necrosis factor ligand superfamily member 10	c79650_g1	-2.29598	2.55298	0.0365458	1
WWTR1	WW domain-containing transcription regulator protein 1	c84318_g1	-2.28331	2.91489	0.0313458	1
LYST	Lysosomal-trafficking regulator	c96814_g1	-2.27922	3.08334	0.0329559	1
MLL2	Histone-lysine N-methyltransferase MLL2	c96782_g1	-2.27616	2.18446	0.0490168	1
GP126	G-protein coupled receptor 126	c88822_g1	-2.27366	2.8338	0.0304202	1
PDE4B	cAMP-specific 3',5'-cyclic phosphodiesterase 4B	c79717_g1	-2.26823	4.42781	0.0424327	1
CTR1	SE-cephalotoxin	c84021_g2	-2.26448	2.50122	0.0379977	1
AHNK	Neuroblast differentiation-associated protein AHNAK	c36760_g1	-2.25599	2.73477	0.0468702	1
ST14	Suppressor of tumorigenicity 14 protein	c98115_g1	-2.25117	3.96632	0.0137181	1
MCLN1	Mucolipin-1	c89900_g2	-2.24713	4.13187	0.0318536	1
TMPS9	Transmembrane protease serine 9	c97938_g1	-2.22729	5.41219	0.016864	1
NOA1	Nitric oxide-associated protein 1	c86288_g1	-2.225	2.78239	0.0395685	1
KCMA1	Adenylate kinase 7	c93200_g2	-2.21456	3.85201	0.0278423	1
GP112	Probable G-protein coupled receptor 112	c99592_g4	-2.20939	4.76105	0.0260889	1
MY18A	Unconventional myosin-XVIIIa	c99745_g1	-2.20096	3.60191	0.0268046	1
SV2B	Synaptic vesicle glycoprotein 2B	c82003_g1	-2.20063	3.20156	0.0359892	1
CISH	C-type lectin domain family 4 member E	c85343_g1	-2.19934	2.53123	0.0421454	1
S10A6	Protein S100-A6	c57081_g1	-2.19448	8.79787	0.0426501	1
STMN1	Stathmin	c80542_g2	-2.17965	3.93591	0.0353097	1
ES1	ES1 protein homolog, mitochondrial	c69529_g1	-2.15558	6.01596	0.0495399	1
PVRL4	Poliovirus receptor-related protein 4	c94641_g2	-2.14571	3.82245	0.0210726	1
GELS	Gelsolin	c85483_g1	-2.13135	2.86979	0.0410711	1
PIEZ1	Piezo-type mechanosensitive ion channel component 1	c98172_g1	-2.13135	2.98774	0.0316979	1
STAT1	Signal transducer and activator of transcription 1	c88028_g4	-2.12063	4.85827	0.0332505	1
SNP25	Solute carrier organic anion transporter family member 2A1	c85788_g1	-2.0955	3.5421	0.0239614	1
LARP4	Laminin subunit alpha-4	c94726_g1	-2.08817	3.60979	0.0364136	1
RTN3	Reticulon-3	c93935_g1	-2.07723	3.44909	0.0276868	1
INADL	Inositol monophosphatase 1	c96503_g1	-2.05896	2.84578	0.0434979	1
C170B	Centrosomal protein of 170 kDa protein B	c99597_g1	-2.05868	3.48689	0.0321735	1
TNR5	Tumor necrosis factor receptor superfamily member 5	c100000_g2	-2.05523	4.36433	0.0250568	1
LFA3	Leukocyte cell-derived chemotaxin-2	c99527_g1	-2.05343	4.72728	0.0176214	1
GRHL1	Grainyhead-like protein 1 homolog	c98999_g1	-2.02447	3.13682	0.0394098	1
SDK1	Protein sidekick-1	c99841_g1	-2.02369	4.1695	0.0243605	1
SUSD4	Sushi domain-containing protein 4	c78600_g2	-2.02087	3.2409	0.0391524	1
SBNO2	Protein strawberry notch homolog 2	c98802_g1	-1.99643	6.53357	0.0374746	1
UBP7	Ubiquitin carboxyl-terminal hydrolase 7	c91825_g1	-1.93631	3.53716	0.0482956	1
BRD4	Bromodomain-containing protein 4	c93659_g2	-1.93461	3.06233	0.0494486	1
NLRC3	Protein NLRC3	c99989_g1	-1.9146	4.04038	0.0321631	1
TFR1	Transferrin receptor protein 1	c97733_g1	-1.88988	6.16369	0.0219121	1
MUCM	Ig mu chain C region membrane-bound form	c88293_g1	-1.88949	10.1837	0.0174226	1
ES8L1	Epidermal growth factor receptor kinase substrate 8-like protein 1	c94227_g2	-1.8657	4.88489	0.0272284	1
ABCAC	ATP-binding cassette sub-family A member 12	c100066_g1	-1.82356	6.59029	0.0255503	1
CD276	CD276 antigen	c100067_g1	-1.72976	5.09986	0.0385356	1
TPH1	Tryptophan 5-hydroxylase 1	c86332_g1	-1.72951	5.15679	0.0449096	1
PRKDC	DNA-dependent protein kinase catalytic subunit	c100046_g1	-1.68436	4.87661	0.0444185	1
DSG2	Desmoglein-2	c64683_g1	-1.64108	7.1805	0.0396572	1
M4K5	Mitogen-activated protein kinase kinase kinase kinase 5	c88309_g2	1.75511	5.08488	0.0421544	1
CLD1	Claudin-22	c78396_g1	1.76454	4.99307	0.0455271	1
AKD1A	Ankyrin repeat and death domain-containing protein 1A	c91331_g1	1.78141	4.50201	0.0411796	1
COX6A	Cytochrome c oxidase subunit 6A, mitochondrial	c71899_g1	1.78411	8.02961	0.0450367	1
SPRC	SCO-spondin	c77325_g2	1.84069	7.86777	0.0424351	1
ARG28	Rho guanine nucleotide exchange factor 28	c99191_g1	1.84413	3.00262	0.0461251	1
CP1A1	Cytochrome P450 1B1	c88907_g1	1.85122	4.39431	0.0305722	1
IBP1	Ig heavy chain V region 441	c82765_g2	1.9117	5.98143	0.0328358	1
T4S1	Transmembrane 4 L6 family member 1	c89559_g2	1.92316	5.29852	0.0460906	1
LTC4S	Leukotriene C4 synthase	c90377_g2	1.95274	4.3907	0.0377252	1
EPGN	Epigen	c71039_g1	1.97757	6.76595	0.0487891	1
K1C18	Keratin, type I cytoskeletal 13	c78375_g2	1.98318	6.79718	0.0359152	1
SIA7B	Alpha-2,8-sialyltransferase 8E	c96465_g2	1.99251	4.21882	0.0264347	1
HES1B	E3 ubiquitin-protein ligase HERC2	c82891_g1	2.01735	4.71701	0.032383	1
ITB1	ATP-sensitive inward rectifier potassium channel 1	c92445_g1	2.02206	3.06439	0.0389141	1
CLUS	Chemokine-like receptor 1	c85698_g1	2.03158	6.81046	0.0183602	1
FKBP7	Peptidyl-prolyl cis-trans isomerase FKBP7	c63977_g1	2.03403	2.9077	0.0452464	1
CO5A2	Collagen alpha-2(V) chain	c87545_g2	2.0357	4.62644	0.0403647	1
CHIA	Acidic mammalian chitinase	c93275_g1	2.04552	6.15571	0.0165637	1
STXB	Neoverrucotoxin subunit beta	c92227_g1	2.05974	2.82212	0.0417172	1
STK39	STE20/SPS1-related proline-alanine-rich protein kinase	c85307_g1	2.06723	3.51843	0.0253835	1
CD81	CD276 antigen homolog	c85173_g1	2.09507	4.35883	0.0191271	1
MRP	MARCKS-related protein	c74596_g1	2.15972	5.00495	0.015766	1
CO6A2	Collagen alpha-2(VI) chain	c93545_g2	2.16547	4.87649	0.0256684	1
CXB4	Cysteine proteinase 3	c92584_g3	2.17186	4.57665	0.0267659	1
GLYC	Serine hydroxymethyltransferase, cytosolic	c91437_g1	2.19872	3.15213	0.0270216	1
CO1A2	Collagen alpha-2(I) chain	c88608_g2	2.22967	6.61559	0.0155817	1
CEAM1	CD81 antigen	c90135_g1	2.32016	4.12408	0.0190005	1
CP8B1	Cytoplasmic polyadenylation element-binding protein 1	c93050_g1	2.33017	5.91691	0.0305284	1
H1	Histone H1	c88808_g1	2.36927	2.26846	0.0250876	1
RDHE2	Epidermal retinol dehydrogenase 2	c90669_g1	2.37032	4.31618	0.0191948	1
VITRN	Vitrin	c92147_g1	2.39064	3.35153	0.0480517	1
KCP3	Calcium-activated potassium channel subunit alpha-1	c41059_g1	2.39216	2.11225	0.0468669	1
IMPA1	Interleukin-1 receptor type 2	c46770_g1	2.39655	6.444	0.00772852	1
CLD22	Claudin-8	c87198_g1	2.40137	2.98664	0.0152147	1
IRK1	Type II iodothyronine deiodinase	c83984_g1	2.42804	4.72453	0.0338649	1
NXPE3	NXPE family member 3	c90037_g3	2.43226	3.04463	0.0297027	1
VWA1	von Willebrand factor A domain-containing protein 1	c95488_g2	2.43226	3.08652	0.0453833	1
NOX4	NADPH oxidase 4	c87328_g1	2.43573	2.82349	0.0233251	1
CO4A6	Collagen alpha-6(IV) chain	c90036_g2	2.46991	7.39631	0.0237499	1
OAT	Ornithine aminotransferase, mitochondrial	c97958_g1	2.48158	3.54526	0.0225425	1
MGDP1	Magnesium-dependent phosphatase 1	c78595_g1	2.48255	2.98013	0.0171604	1
ARRD3	Arrestin domain-containing protein 3	c99488_g3	2.50033	3.21567	0.0196899	1
RN122	RING finger protein 122	c97374_g1	2.50033	3.1974	0.0213116	1
HELLS	Lymphoid-specific helicase	c82408_g2	2.50235	2.20768	0.0358736	1
CFAB	Complement factor B	c81849_g2	2.52029	4.0973	0.0162536	1
TSN13	Tetraspanin-13	c87282_g2	2.53178	4.32775	0.00511901	1
PLVAP	Plasmalemma vesicle-associated protein	c87446_g1	2.53305	2.73165	0.0117489	1
GPR52	Probable G-protein coupled receptor 52	c97417_g1	2.54102	3.47591	0.0136823	1
FUCO	Tissue alpha-L-fucosidase	c100002_g2	2.55444	2.28716	0.0437986	1
PKH4B	Pleckstrin homology domain-containing family G member 4B	c75286_g1	2.60443	1.51221	0.0460959	1
YTX1	Transposon TX1 uncharacterized 82 kDa protein	c96330_g1	2.60443	1.49679	0.0489587	1
S45A4	Solute carrier family 45 member 4	c85562_g1	2.60456	1.83281	0.0384675	1
SO2A1	Transcription factor SOX-13	c91305_g2	2.60492	3.35132	0.0353048	1
SCTR	Secretin receptor	c91123_g1	2.63029	4.28331	0.00873397	1
CNN2	Calponin-2	c89256_g1	2.68405	3.27326	0.0100437	1
CP26A	7-alpha-hydroxycholest-4-en-3-one 12-alpha-hydroxylase	c73023_g1	2.7003	2.4344	0.0425099	1
ANX13	Annexin A13	c85784_g1	2.70561	3.64232	0.00915823	1
SDF1	Stromal cell-derived factor 1	c80975_g1	2.70958	1.19349	0.0426932	1
RSPH1	Radial spoke head 1 homolog	c55357_g1	2.71076	4.23988	0.0173258	1
POSTN	Periostin	c92899_g5	2.75009	5.874	0.0478428	1
PDIA2	Protein disulfide-isomerase A2	c79649_g1	2.75369	5.46539	0.0435119	1
MSLN	Mesothelin	c74997_g1	2.76694	2.23919	0.0370095	1
FA84B	Protein FAM84B	c72447_g1	2.78676	2.7797	0.0136889	1
PKHG5	Pleckstrin homology domain-containing family G member 5	c88221_g2	2.79552	1.99404	0.022656	1
CPEB1	Carnitine O-palmitoyltransferase 1, liver isoform	c42644_g1	2.80778	1.25798	0.0401884	1
FABP7	Fatty acid-binding protein, brain	c56171_g1	2.81885	4.62149	0.00258933	0.817941
CRYAB	High affinity cationic amino acid transporter 1	c88878_g1	2.83567	3.74767	0.00567482	1
CP1B1	Cytochrome P450 26A1	c61540_g1	2.8364	1.69916	0.0193086	1
SIA8E	SLAM family member 5	c77231_g1	2.84445	2.71446	0.0125577	1
TGM2	Protein-glutamine gamma-glutamyltransferase 2	c83960_g1	2.85356	2.84753	0.00857733	1
AOFA	Amine oxidase [flavin-containing] A	c58935_g1	2.88766	0.784893	0.0478779	1
GIMD1	GTPase IMAP family member GIMD1	c77525_g2	2.88766	0.790819	0.049645	1
C163A	Scavenger receptor cysteine-rich type 1 protein M130	c100039_g1	2.88989	3.09486	0.0181819	1
GLT14	Polypeptide N-acetylgalactosaminyltransferase 14	c87119_g1	2.88989	3.06214	0.00518124	1
AGTR2	Type-2 angiotensin II receptor	c87211_g1	2.90611	1.76027	0.0309961	1
RDH8	Retinol dehydrogenase 8	c88928_g2	2.91476	2.54782	0.0145611	1
LIPL	LINE-1 reverse transcriptase homolog	c72972_g1	2.92352	4.38603	0.00208775	0.71523
CCR3	C-C chemokine receptor type 3	c84892_g2	2.97261	1.80617	0.0167793	1
FOS	Proto-oncogene c-Fos	c67975_g1	3.00613	4.60039	0.00191941	0.683766
CO8A	Complement component C8 alpha chain	c46745_g1	3.01106	0.900658	0.0370216	1
FOS	Ferritin, middle subunit	c72226_g1	3.01111	3.42474	0.00249437	0.804146
TET2	Methylcytosine dioxygenase TET2	c90109_g2	3.02809	7.16267	0.0143265	1
ASAL	Mannose-specific lectin	c19662_g1	3.03354	6.75769	0.011166	1
S22A8	Solute carrier family 22 member 8	c85539_g1	3.09707	2.00303	0.0329727	1
PEDF	Pigment epithelium-derived factor	c93047_g1	3.12454	4.08945	0.0141656	1
PIHD3	Protein PIH1D3	c38151_g1	3.14484	1.59136	0.0333214	1
SN	Synaptosomal-associated protein 25	c98997_g1	3.14484	1.60743	0.0330115	1
LIPS	Lipoprotein lipase	c97160_g1	3.15539	3.49604	0.0167948	1
MMRN1	Multimerin-1	c66486_g1	3.15549	2.0048	0.0154768	1
TENA	Tenascin	c97750_g1	3.16981	2.86056	0.0274701	1
CHST2	Carbohydrate sulfotransferase 2	c10636_g1	3.2076	2.33569	0.00703691	1
TEKT4	Tektin-4	c60283_g1	3.2181	1.6596	0.0262272	1
NALP3	NACHT, LRR and PYD domains-containing protein 3	c93685_g1	3.2301	1.14744	0.0491493	1
PAR3	Proteinase-activated receptor 3	c81281_g1	3.25172	2.45295	0.026386	1
TNR19	Tumor necrosis factor receptor superfamily member 19	c95691_g1	3.27846	2.72003	0.012214	1
SLIT3	Schlafen family member 11	c98512_g1	3.28781	1.72185	0.0101402	1
WNT7A	Protein Wnt-7a	c38066_g1	3.28781	1.77413	0.0291442	1
ANG2	Angiogenin-2	c91483_g2	3.31159	9.15545	0.014199	1
CLD8	CMRF35-like molecule 8	c90085_g1	3.35431	1.82174	0.0238429	1
IBP7	Insulin-like growth factor-binding protein 7	c74744_g1	3.38809	4.22654	0.00307893	0.868413
GTHB2	Gonadotropin subunit beta-2	c45395_g1	3.41663	2.23899	0.021578	1
UPAR	Urokinase plasminogen activator surface receptor	c90649_g2	3.45149	4.64723	0.000459948	0.283309
DDR1	Dehydrogenase/reductase SDR family member 12	c95917_g1	3.5632	2.7237	0.00354868	0.93645
MMP13	Collagenase 3	c89706_g1	3.59891	5.56606	0.0182907	1
PXN1	Pentraxin fusion protein	c89758_g2	3.6329	8.186	0.000463206	0.283309
AJL2	Lactose-binding lectin l-2	c56607_g1	3.6416	10.6783	0.00108783	0.484299
ELOV2	Elongation of very long chain fatty acids protein 2	c85268_g1	3.70957	3.12476	0.00483029	1
REEP6	Receptor expression-enhancing protein 6	c86442_g1	3.7174	2.58047	0.0144033	1
TRI41	E3 ubiquitin-protein ligase TRIM41	c89515_g2	3.73235	6.26445	0.000194721	0.165873
DKK1	Extracellular serine/threonine protein kinase FAM20C	c70030_g1	3.73861	1.61157	0.00665763	1
CPT1A	Cysteine-rich motor neuron 1 protein	c82881_g2	3.79796	3.87115	0.00136246	0.555161
LAMA4	Ig lambda-1 chain C region	c79571_g1	3.87723	3.65188	0.0024927	0.804146
PROM2	Prominin-2	c92626_g1	3.94705	0.942062	0.00666234	1
LOXH1	Hormone-sensitive lipase	c79509_g1	3.99928	1.85113	0.00233053	0.774208
NOSTN	Nostrin	c78653_g1	4.04868	3.96892	0.000162511	0.163621
SYNPR	Synaptoporin	c73042_g2	4.05241	1.11624	0.0495539	1
P2RY1	P2Y purinoceptor 1	c71711_g1	4.13178	4.10947	0.00490457	1
PLAC8	Placenta-specific gene 8 protein	c31618_g1	4.16806	6.0385	8.18547e-06	0.0267845
UT2	Urea transporter 2	c60950_g1	4.24254	1.2523	0.00477541	1
COBA1	Collagen alpha-1(XI) chain	c95218_g1	4.28105	2.71368	0.00253549	0.809427
GIMA7	GTPase IMAP family member 7	c96644_g1	4.30064	5.05503	9.3106e-05	0.108808
TRI39	E3 ubiquitin-protein ligase TRIM39	c72988_g1	4.41236	5.46182	4.95995e-05	0.077078
CML1	Calmodulin-binding transcription activator 2	c96091_g2	4.63064	1.62673	0.0115121	1
PERF	Perforin-1	c99178_g1	4.6345	7.90125	1.62569e-05	0.0387483
ACK1	Activated CDC42 kinase 1	c99033_g1	4.65789	2.56141	0.00318831	0.88236
GIMA5	GTPase IMAP family member 5	c95738_g1	4.80156	2.69001	0.00201313	0.701103
PEG10	Retrotransposon-derived protein PEG10	c98662_g1	4.86127	3.69314	0.00296815	0.868413
H11	Histone H1.1	c87574_g1	4.86375	3.28654	0.000492161	0.288374
CO4A1	Collagen alpha-1(IV) chain	c69878_g1	4.88002	1.92287	0.00499688	1
LECT2	Low-density lipoprotein receptor 1	c87364_g1	4.92357	5.76148	3.09333e-05	0.0582793
TENA	Tenascin	c98888_g1	4.94905	5.03795	0.000206384	0.166748
PPR1B	Protein phosphatase 1 regulatory subunit 1B	c88523_g1	5.02299	2.90266	0.000266408	0.191592
LRC15	Leucine-rich repeat-containing protein 15	c92184_g1	5.0423	2.03928	0.000199317	0.165873
RSLBB	Ras-like protein family member 11B	c74719_g1	5.10496	4.68896	0.000302923	0.204931
ZG16	Zymogen granule membrane protein 16	c87613_g1	5.3141	3.21709	0.00169387	0.633804
DCHS	Ornithine decarboxylase	c88322_g1	5.34465	5.38209	1.26397e-06	0.00716286
AL3A1	Aldehyde dehydrogenase, dimeric NADP-preferring	c91725_g1	5.53544	0.331593	0.0296105	1
AMOL1	Angiomotin-like protein 1	c61812_g1	5.53544	0.34489	0.035951	1
SSPO	Suppressor of tumorigenicity 14 protein homolog	c101008_g1	5.53544	0.312712	0.0258703	1
MMRN2	Multimerin-2	c58303_g1	5.68432	0.47257	0.0186069	1
ACTP2	Equinatoxin-2	c93129_g1	5.8152	3.69063	5.9393e-06	0.0205391
K1C13	Uncharacterized protein KIAA1586	c63850_g1	5.81928	0.631662	0.0326843	1
NOS1	Nitric oxide synthase, brain	c64597_g1	5.81928	0.664826	0.0330417	1
PUA1A	Adenylosuccinate synthetase isozyme 1 A	c53334_g1	6.05635	0.862659	0.00914366	1
HCE1	High choriolytic enzyme 1	c64438_g1	6.20658	3.22418	0.00060578	0.329299
CC147	Coiled-coil domain-containing protein 147	c56536_g1	6.2599	1.08132	0.00714627	1
H4	Histone H4	c90175_g3	6.2599	1.11492	0.00949586	1
V2R	Vasopressin V2 receptor	c9916_g1	6.37853	3.38986	0.000443091	0.278824
TCB2	Transposable element Tcb2 transposase	c99097_g2	6.67023	1.54484	0.00375209	0.966739
MEP1B	Meprin A subunit beta	c48082_g1	6.89458	8.0051	5.38741e-06	0.0205391
CRIM1	Alpha-crystallin B chain	c95609_g1	6.9309	1.77585	0.000544561	0.308306
YTX2	Transposon TX1 uncharacterized 149 kDa protein	c93265_g1	7.3871	2.29631	0.00120331	0.521518
LIN1	LIM domain kinase 1	c78261_g1	7.69858	2.61607	0.000568682	0.315397
CCL20	C-C motif chemokine 20	c76553_g1	7.76213	6.13176	9.7274e-08	0.0015915
T150B	Transmembrane protein 150B	c91838_g5	8.09424	3.0207	0.000227209	0.177017
COX6A	Cytochrome P450 1A1	c59160_g1	8.14652	3.02708	1.07676e-05	0.0310123
NEUA	N-acylneuraminate cytidylyltransferase	c98553_g2	8.86073	3.79835	2.46206e-05	0.0519764
PLC	1-phosphatidylinositol phosphodiesterase	c77044_g1	10.5298	5.48281	4.09546e-06	0.0178682
CAH4	Carbonic anhydrase 4	c81699_g3	11.4817	9.33905	1.44839e-16	9.47886e-12
