# Supplementary material for: Transcriptomic analysis reveals specific osmoregulatory adaptive responses in gill mitochondria-rich cells and pavement cells of the Japanese eel
Source: BMC Genomics. 2015 Dec 18;16:1072. doi: 10.1186/s12864-015-2271-0 (PMC4683740; doi:10.1186/s12864-015-2271-0)
Supplement: Additional file 7: — Gene ontology of DEGs identified from FW MRCs and SW MRCs. (XLSX 13 kb) [file 12864_2015_2271_MOESM7_ESM.xlsx]

## Sheet: Sheet1
FW MRC > SW MRC
Category	Term	Count	%	P-Value	Benjamini
GOTERM_BP_FAT	intracellular signaling cascade	15	1.2	0.0039	0.79
GOTERM_BP_FAT	immune response	11	0.9	0.0025	0.86
GOTERM_BP_FAT	cell adhesion	8	0.7	0.065	0.97
GOTERM_BP_FAT	biological adhesion	8	0.7	0.066	0.97
GOTERM_BP_FAT	cell death	8	0.7	0.073	0.97
GOTERM_BP_FAT	death	8	0.7	0.075	0.96
GOTERM_BP_FAT	positive regulation of apoptosis	7	0.6	0.022	1
GOTERM_BP_FAT	positive regulation of programmed cell death	7	0.6	0.023	0.99
GOTERM_BP_FAT	positive regulation of cell death	7	0.6	0.023	0.98
GOTERM_BP_FAT	programmed cell death	7	0.6	0.091	0.95
GOTERM_BP_FAT	behavior	6	0.5	0.091	0.95
GOTERM_BP_FAT	leukocyte activation	5	0.4	0.035	0.98
GOTERM_BP_FAT	cation homeostasis	5	0.4	0.058	0.98
GOTERM_BP_FAT	cell activation	5	0.4	0.059	0.98
GOTERM_BP_FAT	induction of apoptosis	5	0.4	0.08	0.95
GOTERM_BP_FAT	induction of programmed cell death	5	0.4	0.081	0.95
GOTERM_BP_FAT	regulation of DNA binding	4	0.3	0.024	0.96
GOTERM_BP_FAT	regulation of binding	4	0.3	0.043	0.97
GOTERM_BP_FAT	response to bacterium	4	0.3	0.076	0.95
GOTERM_BP_FAT	I-kappaB kinase/NF-kappaB cascade	3	0.2	0.041	0.98
GOTERM_BP_FAT	positive regulation of DNA binding	3	0.2	0.05	0.98
GOTERM_BP_FAT	positive regulation of binding	3	0.2	0.06	0.97
GOTERM_BP_FAT	response to molecule of bacterial origin	3	0.2	0.071	0.97
GOTERM_BP_FAT	macrophage activation during immune response	2	0.2	0.04	0.98
GOTERM_BP_FAT	macrophage activation	2	0.2	0.074	0.96
GOTERM_BP_FAT	myeloid cell activation during immune response	2	0.2	0.088	0.95
GOTERM_CC_FAT	plasma membrane part	21	1.7	0.013	0.62
GOTERM_CC_FAT	nucleolus	8	0.7	0.087	0.79
GOTERM_CC_FAT	cell junction	7	0.6	0.064	0.82
GOTERM_CC_FAT	apical junction complex	4	0.3	0.017	0.59
GOTERM_CC_FAT	apicolateral plasma membrane	4	0.3	0.018	0.51
GOTERM_CC_FAT	external side of plasma membrane	4	0.3	0.066	0.78
GOTERM_CC_FAT	cell-cell junction	4	0.3	0.086	0.82
GOTERM_CC_FAT	histone methyltransferase complex	3	0.2	0.0058	0.59
GOTERM_CC_FAT	methyltransferase complex	3	0.2	0.0058	0.59
GOTERM_CC_FAT	occluding junction	3	0.2	0.061	0.86
GOTERM_CC_FAT	tight junction	3	0.2	0.061	0.86
GOTERM_MF_FAT	calcium ion binding	9	0.7	0.07	0.98
GOTERM_MF_FAT	transcription factor binding	6	0.5	0.098	0.94
GOTERM_MF_FAT	guanyl-nucleotide exchange factor activity	4	0.3	0.036	1
GOTERM_MF_FAT	transcription coactivator activity	4	0.3	0.082	0.95
GOTERM_MF_FAT	phosphoric diester hydrolase activity	3	0.2	0.061	1
GOTERM_MF_FAT	extracellular matrix structural constituent	3	0.2	0.064	0.99
GOTERM_MF_FAT	cytokine binding	3	0.2	0.095	0.95
GOTERM_MF_FAT	voltage-gated chloride channel activity	2	0.2	0.074	0.96
		245
SW MRC > FW MRC
GOTERM_BP_FAT	behavior	5	0.6	0.038	0.99
GOTERM_BP_FAT	regulation of cell proliferation	5	0.6	0.089	0.98
GOTERM_BP_FAT	regulation of cell adhesion	4	0.5	0.0032	0.85
GOTERM_BP_FAT	positive regulation of catalytic activity	4	0.5	0.049	0.99
GOTERM_BP_FAT	positive regulation of molecular function	4	0.5	0.072	0.98
GOTERM_BP_FAT	regulation of cell growth	3	0.4	0.034	1
GOTERM_BP_FAT	embryonic appendage morphogenesis	3	0.4	0.038	1
GOTERM_BP_FAT	embryonic limb morphogenesis	3	0.4	0.038	1
GOTERM_BP_FAT	taxis	3	0.4	0.047	0.99
GOTERM_BP_FAT	chemotaxis	3	0.4	0.047	0.99
GOTERM_BP_FAT	appendage morphogenesis	3	0.4	0.051	0.97
GOTERM_BP_FAT	limb morphogenesis	3	0.4	0.051	0.97
GOTERM_BP_FAT	appendage development	3	0.4	0.054	0.96
GOTERM_BP_FAT	limb development	3	0.4	0.054	0.96
GOTERM_BP_FAT	extracellular structure organization	3	0.4	0.081	0.97
GOTERM_BP_FAT	negative regulation of heart contraction	2	0.2	0.031	1
GOTERM_BP_FAT	negative regulation of blood pressure	2	0.2	0.049	0.98
GOTERM_BP_FAT	embryonic hindlimb morphogenesis	2	0.2	0.067	0.98
GOTERM_BP_FAT	negative regulation of Wnt receptor signaling pathway	2	0.2	0.079	0.98
GOTERM_CC_FAT	plasma membrane	19	2.3	0.0089	0.2
GOTERM_CC_FAT	extracellular region	17	2	0.00014	0.018
GOTERM_CC_FAT	extracellular region part	10	1.2	0.0015	0.045
GOTERM_CC_FAT	proteinaceous extracellular matrix	7	0.8	0.00064	0.038
GOTERM_CC_FAT	extracellular matrix	7	0.8	0.00078	0.031
GOTERM_CC_FAT	insoluble fraction	6	0.7	0.04	0.51
GOTERM_CC_FAT	cell fraction	6	0.7	0.062	0.58
GOTERM_CC_FAT	basement membrane	3	0.4	0.028	0.44
GOTERM_CC_FAT	extracellular matrix part	3	0.4	0.043	0.49
		138
