# Supplementary material for: Transcriptomic analysis reveals specific osmoregulatory adaptive responses in gill mitochondria-rich cells and pavement cells of the Japanese eel
Source: BMC Genomics. 2015 Dec 18;16:1072. doi: 10.1186/s12864-015-2271-0 (PMC4683740; doi:10.1186/s12864-015-2271-0)
Supplement: Additional file 8: — List of DEGs identified from FW MRCs and FW PVCs, and SW MRCs and SW PVCs. (XLSX 173 kb) [file 12864_2015_2271_MOESM8_ESM.xlsx]

## Sheet: FW
Gene symbol	Gene name	Transcript ID	log2 Fold Change (FWMRC/FWPVC)	log2 Count Per Million	p-Value	False Discovery Rate
LRC15	Leucine-rich repeat-containing protein 15	c91789_g1	-7.56057	2.1882	0.000408746	1
FCRL5	Fc receptor-like protein 5	c91798_g2	-7.4995	2.24831	0.000112679	0.575059
HBAA	Hemoglobin anodic subunit alpha	c70835_g1	-7.03858	9.31177	1.05725e-07	0.00202338
HBBC	Hemoglobin cathodic subunit beta	c69478_g1	-7.03087	7.96204	1.41559e-08	0.000541837
HBAC	Hemoglobin cathodic subunit alpha	c72466_g1	-6.98303	8.47651	1.09915e-08	0.000541837
HBBA	Hemoglobin anodic subunit beta	c46636_g1	-6.96118	10.0282	4.52145e-08	0.00115377
TRBM	Thrombomodulin	c79136_g1	-6.88707	1.47476	0.00586811	1
TBB6	Tubulin beta-6 chain	c75591_g3	-6.83858	1.50797	0.00218567	1
CRJ1B	Crystallin J1B	c78826_g1	-6.83167	3.79889	1.42128e-05	0.125064
TBB	Tubulin beta chain	c81159_g2	-6.62647	1.31012	0.00333487	1
RHBG	Ammonium transporter Rh type B	c85486_g1	-6.56819	1.22884	0.0047465	1
RHAG	Ammonium transporter Rh type A	c82203_g2	-6.37771	0.977494	0.015363	1
KLF4	Krueppel-like factor 4	c85896_g1	-6.37771	1.13199	0.00352462	1
ACTB2	Actin, cytoplasmic 2	c69693_g2	-6.30819	0.950389	0.0117961	1
TAL1	T-cell acute lymphocytic leukemia protein 1 homolog	c92695_g3	-6.30819	1.06852	0.00440305	1
TMOD4	Tropomodulin-4	c76644_g1	-6.15821	0.764272	0.0241731	1
CYSP3	Cysteine proteinase 3	c19882_g1	-6.07694	0.766583	0.0112807	1
PDI2	Protein disulfide-isomerase 2	c5718_g1	-6.07694	0.76659	0.0112772	1
H1	Histone H1	c88808_g2	-6.00968	3.87645	1.47032e-05	0.125064
B3AT	Band 3 anion exchange protein	c79732_g1	-5.9992	2.96933	0.000226113	0.721236
MAON	NADP-dependent malic enzyme, mitochondrial	c67410_g1	-5.99081	0.646927	0.0209652	1
ANK1	Ankyrin-1	c99483_g1	-5.94132	3.77782	4.30884e-05	0.299868
GPIX	Platelet glycoprotein IX	c76273_g1	-5.89921	0.560554	0.0205086	1
CPN2	Carboxypeptidase N subunit 2	c86931_g1	-5.89921	0.634689	0.0149372	1
LCAT1	Lecithin-cholesterol acyltransferase-like 1	c86835_g1	-5.8725	2.82762	0.000522382	1
PAPS1	Bifunctional 3'-phosphoadenosine 5'-phosphosulfate synthase 1	c39853_g1	-5.8014	0.508876	0.020287	1
BAT1	B(0,+)-type amino acid transporter 1	c56848_g1	-5.8014	0.415824	0.0431901	1
BKRB2	B2 bradykinin receptor	c63754_g1	-5.73358	2.69538	0.000727135	1
EPOR	Erythropoietin receptor	c91618_g3	-5.72556	4.7798	1.68045e-05	0.128644
ABCG4	ATP-binding cassette sub-family G member 4	c75416_g1	-5.69647	0.40938	0.0264815	1
BAI1	Brain-specific angiogenesis inhibitor 1	c145485_g1	-5.58331	0.257646	0.0407236	1
AT1A1	Sodium/potassium-transporting ATPase subunit alpha-1	c56594_g1	-5.58331	0.646938	0.0221448	1
ITB1	Integrin beta-1	c56843_g1	-5.46052	0.423372	0.0237151	1
NDUS1	NADH-ubiquinone oxidoreductase 75 kDa subunit	c66147_g1	-5.46052	0.188644	0.033253	1
WBP4	WW domain-binding protein 4	c83794_g1	-5.39722	4.79123	7.1856e-06	0.0785827
TRRAP	Transformation/transcription domain-associated protein	c62357_g1	-5.32628	0.10561	0.0387373	1
ASAP1	ANK repeat and PH domain-containing protein 1	c63090_g1	-5.32628	0.145115	0.0290241	1
TEN3	Teneurin-3	c70989_g1	-5.32628	0.0143257	0.0499311	1
ADDB	Beta-adducin	c73528_g1	-5.32628	0.0632633	0.0422051	1
PRC2C	Protein PRRC2C	c83906_g3	-5.32628	0.0143329	0.0499235	1
ERF	ETS domain-containing transcription factor ER	c82356_g2	-5.17827	0.147233	0.0399076	1
POP1	Ribonucleases P/MRP protein subunit POP1	c85282_g1	-5.17827	0.0981469	0.0348871	1
SEPT7	Septin-7	c87505_g1	-5.0208	2.04274	0.0025192	1
PABP	Polyadenylate-binding protein	c58431_g1	-4.83911	1.85622	0.00513045	1
RHCG	Ammonium transporter Rh type C	c91990_g2	-4.74656	3.84652	0.000205129	0.714645
ACTC	Actin, cytoplasmic	c93921_g1	-4.70716	4.43524	0.000214712	0.714645
HYAL2	Hyaluronidase-2	c52592_g1	-4.49037	1.559	0.00847471	1
CAHZ	Carbonic anhydrase	c78843_g1	-4.49037	1.6214	0.00467126	1
THIO	Thioredoxin	c59801_g1	-4.3285	4.02561	0.00459385	1
NECA	PC3-like endoprotease variant A	c71276_g1	-4.27826	1.36869	0.0125885	1
ACT5	Actin, cytoplasmic type 5	c76832_g1	-4.27826	1.36869	0.0125917	1
OX2G	OX-2 membrane glycoprotein	c98990_g1	-4.13259	3.86424	0.00292189	1
PLC	1-phosphatidylinositol phosphodiesterase	c87907_g1	-4.09513	4.6089	0.00244276	1
VM3E1	Zinc metalloproteinase-disintegrin Eoc1	c53660_g1	-4.0295	1.11977	0.0225447	1
SCRB2	Lysosome membrane protein 2	c78659_g2	-3.98414	2.86996	0.00168001	1
GATA2	GATA-binding factor 2	c93899_g5	-3.86711	1.91437	0.00610217	1
ENOG	Gamma-enolase	c76348_g1	-3.80999	0.938282	0.038129	1
OTOF	Otoferlin	c84151_g1	-3.80999	1.12536	0.0165195	1
TGM5	Protein-glutamine gamma-glutamyltransferase 5	c69546_g1	-3.78032	1.76979	0.0105954	1
DEMA	Dematin	c89223_g1	-3.77247	3.17868	0.00364052	1
AJL1	Galactose-binding lectin l-1	c59045_g1	-3.70253	7.85319	0.000207568	0.714645
GPER	G-protein coupled estrogen receptor 1	c74646_g1	-3.68797	1.57535	0.0414003	1
RELL2	RELT-like protein 2	c92250_g7	-3.64259	0.775579	0.0451687	1
COR1C	Coronin-1C	c82292_g1	-3.63948	1.56024	0.0332832	1
LEG	Beta-galactoside-binding lectin	c85725_g1	-3.60325	10.4106	0.000384265	1
DCOR	Ornithine decarboxylase	c67317_g1	-3.53732	1.49498	0.0311303	1
PC11X	Protocadherin-11 X-linked	c21951_g1	-3.45318	0.945206	0.0399224	1
EF1A	Elongation factor 1-alpha	c57195_g1	-3.42737	1.37247	0.0468707	1
SPA35	Serpin A3-5	c79122_g1	-3.41201	2.26734	0.022849	1
C1QL2	Complement C1q-like protein 2	c48236_g1	-3.33548	1.8277	0.0311192	1
FRRS1	Putative ferric-chelate reductase 1	c93262_g1	-3.33519	3.78621	0.00534714	1
PDIA2	Protein disulfide-isomerase A2	c79649_g1	-3.33243	3.01297	0.0102076	1
CLD1	Claudin-1	c78396_g1	-3.31202	3.07901	0.00409702	1
SUSD1	Sushi domain-containing protein 1	c89052_g1	-3.18893	3.50622	0.00733909	1
IRG1	Immune-responsive gene 1 protein homolog	c92651_g2	-3.1666	2.45868	0.00977016	1
MTMR5	Myotubularin-related protein 5	c85932_g4	-3.10909	1.22948	0.0421092	1
CADH5	Cadherin-5	c96620_g1	-3.07594	2.4814	0.00703683	1
OTUD1	OTU domain-containing protein 1	c73852_g1	-3.06899	2.00056	0.0293206	1
PIEZ2	Piezo-type mechanosensitive ion channel component 2	c92735_g1	-3.05768	1.90398	0.0144614	1
SEP8B	Septin-8-B	c88361_g1	-3.03842	2.73535	0.0154186	1
PDE9A	High affinity cGMP-specific 3',5'-cyclic phosphodiesterase 9A	c64914_g1	-3.03604	1.34724	0.0269885	1
TGM2	Protein-glutamine gamma-glutamyltransferase 2	c90251_g1	-3.02509	3.48486	0.0106459	1
WNK1	Serine/threonine-protein kinase WNK1	c98984_g3	-2.95177	1.55872	0.04193	1
TRI39	E3 ubiquitin-protein ligase TRIM39	c88063_g2	-2.89574	1.59313	0.0306765	1
IRS1B	Insulin receptor substrate 1-B	c79500_g1	-2.76377	2.04171	0.0329927	1
IRK2	Inward rectifier potassium channel 2	c85681_g1	-2.75461	2.90534	0.0163123	1
RM53	39S ribosomal protein L53, mitochondrial	c71318_g1	-2.7097	2.89933	0.0146911	1
HS90A	Heat shock protein HSP 90-alpha	c67432_g1	-2.65344	2.64909	0.019157	1
G6PD	Glucose-6-phosphate 1-dehydrogenase	c90787_g1	-2.49614	3.08034	0.027536	1
CXCR1	C-X-C chemokine receptor type 1	c86818_g1	-2.49476	6.10467	0.0433534	1
ISCU	Iron-sulfur cluster assembly enzyme ISCU, mitochondrial	c63087_g1	-2.48208	6.1348	0.0352033	1
TRY2	Cationic trypsin	c88991_g3	-2.47941	3.23496	0.0172922	1
NSMF	NMDA Receptor Synaptonuclear Signaling And Neuronal Migration Factor	c88295_g1	-2.47479	4.86646	0.0228518	1
RAMP1	Receptor activity-modifying protein 1	c90895_g1	-2.46857	3.39589	0.0243658	1
MET12	Methyltransferase-like protein 12	c81056_g1	-2.46144	2.62934	0.0346592	1
CCD15	Coiled-coil domain-containing protein 15	c91544_g1	-2.39344	3.6874	0.029553	1
IRX3	Iroquois-class homeodomain protein irx-3	c82929_g3	-2.30943	4.15732	0.0165176	1
WNK4	Serine/threonine-protein kinase WNK4	c82196_g1	-2.30187	3.5427	0.0367577	1
LYAM3	P-selectin	c87433_g2	-2.27024	5.51318	0.00908319	1
GRIK1	Glutamate receptor ionotropic, kainate 1	c94074_g5	-2.22286	2.37335	0.0355479	1
GCNT7	Glucosaminyl (N-Acetyl) Transferase Family Member 7	c88796_g1	-2.20723	4.08525	0.0392861	1
LGAT1	Acyl-CoA:lysophosphatidylglycerol acyltransferase 1	c76316_g2	-2.20291	1.80619	0.0485384	1
KAD1	Adenylate kinase isoenzyme 1	c92627_g2	-2.16473	3.5223	0.0347094	1
CREG1	Protein CREG1	c87931_g1	-2.09747	6.24368	0.0430939	1
ARP5L	Actin-related protein 2/3 complex subunit 5-like protein	c97229_g3	-1.97251	4.05264	0.0417667	1
EPAS1	Endothelial PAS domain-containing protein 1	c81961_g2	1.83442	5.97222	0.0479515	1
HEG	Heart of glass	c96443_g1	1.97816	7.18226	0.0350834	1
TRIB1	Tribbles homolog 1	c86981_g2	1.99165	4.31456	0.041371	1
CP7A1	Cholesterol 7-alpha-monooxygenase	c88162_g1	2.00613	8.11287	0.044802	1
HS3S1	Heparan sulfate glucosamine 3-O-sulfotransferase 1	c90420_g2	2.00628	7.87111	0.0465316	1
EOMES	Eomesodermin	c85649_g1	2.11948	4.81196	0.0465612	1
PAI1	Plasminogen activator inhibitor 1	c74721_g2	2.17501	8.82497	0.0141989	1
SPON1	Spondin-1	c86737_g1	2.17701	5.08306	0.0350382	1
CREB5	Cyclic AMP-responsive element-binding protein 5	c87010_g2	2.19126	3.0747	0.0411893	1
SFRP3	Secreted frizzled-related protein 3	c87804_g2	2.2076	5.57579	0.0353316	1
CODA1	Collagen alpha-2(XI) chain	c93332_g1	2.22316	2.69843	0.0490608	1
TPM1	Tropomyosin alpha-1 chain	c81647_g1	2.26107	3.58559	0.0370693	1
SEPT8	Septin-8	c91215_g2	2.27948	2.84309	0.0317222	1
ACSL1	Long-chain-fatty-acid--CoA ligase 1	c98128_g1	2.326	4.35485	0.0312352	1
FOSL1	Fos-related antigen 1	c95531_g2	2.32635	8.56165	0.0109386	1
CMGA	Chromogranin-A	c92912_g1	2.41479	4.21239	0.0477035	1
LHX8	LIM/homeobox protein Lhx8	c85199_g1	2.42603	4.7653	0.0244461	1
VITRN	Vitrin	c90664_g1	2.49426	2.76526	0.0425019	1
OIT3	Oncoprotein-induced transcript 3 protein	c88595_g1	2.50954	8.37921	0.0201303	1
PE2R4	Prostaglandin E2 receptor EP4 subtype	c88846_g1	2.51186	4.77266	0.00972258	1
SX19A	Transcription factor Sox-19a	c79516_g1	2.51758	5.65188	0.011994	1
MSLN	Mesothelin	c74997_g1	2.59938	2.35284	0.0379325	1
ACTA	Actin, aortic smooth muscle	c37059_g1	2.66264	3.28813	0.0315017	1
NXPE4	NXPE family member 2	c83401_g2	2.66368	3.18992	0.0269206	1
ZN503	Zinc finger protein 503	c63696_g1	2.68508	3.72137	0.0291281	1
ITGBL	Integrin beta-like protein 1	c81383_g1	2.68941	1.65577	0.0433964	1
SOCS2	Suppressor of cytokine signaling 2	c90764_g1	2.69879	2.87773	0.0254144	1
SH3R1	E3 ubiquitin-protein ligase SH3R	c56398_g1	2.79537	1.91454	0.0249627	1
CRDL1	Chordin-like protein 1	c86747_g1	2.83738	2.93302	0.0143658	1
POL	Pol polyprotein	c99503_g1	2.90115	3.40323	0.024344	1
TSP2	Thrombospondin-2	c68624_g1	2.96149	1.55538	0.0491326	1
ECM2	Extracellular matrix protein 2	c72904_g1	3.1298	1.71478	0.0118104	1
TMEM2	Transmembrane protein 2	c71192_g1	3.46376	0.768971	0.0478782	1
BORG1	Cdc42 effector protein 2	c73692_g1	3.46376	0.768957	0.0478488	1
AGTR2	Type-2 angiotensin II receptor	c87211_g1	3.91198	2.77159	0.003775	1
PRELP	Prolargin	c6608_g1	4.14546	1.21615	0.0360312	1
EFNA5	Ephrin-A5	c72883_g1	5.24136	0.140569	0.0452463	1
RDH12	Retinol dehydrogenase 12	c26962_g1	5.38955	0.272901	0.0318041	1
AMOL1	Angiomotin-like protein 1	c61812_g1	5.64683	0.52649	0.0169815	1
TXNIP	Thioredoxin-interacting protein	c50226_g1	6.05466	0.984996	0.00841842	1

## Sheet: SW
Gene symbol	Gene Name	Transcript ID	log2 Fold Change (SWMRC/SWPVC)	log2 Count Per Million	p-Value	False Discovery Rate
ITLN2	Intelectin-2	c91205_g2	-9.27009	10.3084	2.36873e-07	0.00156787
FKBP5	Peptidyl-prolyl cis-trans isomerase FKBP5	c77667_g1	-8.92438	3.7215	1.44992e-05	0.0184287
HCE1	High choriolytic enzyme 1	c64438_g1	-8.41108	3.19625	4.05834e-05	0.0295484
GIMA4	GTPase IMAP family member 4	c88729_g2	-8.38807	3.1726	4.19963e-05	0.0299775
DPOM	Probable DNA polymerase	c93953_g2	-8.36468	3.14855	4.34375e-05	0.03041
COAA1	Collagen alpha-1(X) chain	c69126_g1	-7.65377	5.35578	4.79526e-06	0.00918785
GTHB2	Gonadotropin subunit beta-2	c45395_g1	-7.34535	2.09408	0.000630408	0.156653
YES	Tyrosine-protein kinase Yes	c83255_g4	-7.24645	1.99086	0.000776507	0.176677
ANG2	Angiogenin-2	c91483_g2	-6.84793	9.0042	1.58698e-07	0.00140551
AJL1	Galactose-binding lectin l-1	c59045_g1	-6.84636	5.06846	2.01884e-05	0.0201355
V2R	Vasopressin V2 receptor	c9916_g1	-6.51926	3.3839	2.74166e-05	0.0226838
RADI	Radixin	c86525_g2	-6.35419	1.00066	0.00192754	0.282378
APJA	Apelin receptor A	c85679_g4	-6.25592	0.922057	0.00459177	0.384351
CPT1A	Carnitine O-palmitoyltransferase 1	c82881_g2	-6.10694	3.79349	2.44407e-06	0.00659076
PE2R4	Prostaglandin E2 receptor EP4 subtype	c77666_g1	-6.03667	0.68408	0.00826432	0.478117
KCNE1	Potassium voltage-gated channel subfamily E member 1	c55671_g1	-5.91313	0.5774	0.0170653	0.591562
PK2L1	Polycystic kidney disease 2-like 1 protein	c82086_g1	-5.91313	0.549483	0.0102753	0.512304
TRI13	Tripartite motif-containing 13	c92623_g1	-5.91313	0.577401	0.0170656	0.591562
IRK1	ATP-sensitive inward rectifier potassium channel 1	c83984_g1	-5.91011	4.51581	1.94125e-05	0.0199071
NXPE4	NXPE family member 2	c83401_g2	-5.89512	2.74823	0.000114309	0.0577965
C1QL2	Complement C1q-like protein 2	c48236_g1	-5.77802	0.431305	0.0209281	0.644557
CPEB1	Cytoplasmic polyadenylation element-binding protein 1	c66539_g1	-5.77802	0.359417	0.00961463	0.502309
RHAG	Ammonium transporter Rh type A	c82203_g2	-5.77802	0.364071	0.00969159	0.50382
CPN2	Carboxypeptidase N subunit 2	c86931_g1	-5.77802	0.359422	0.00961543	0.502309
SSPO	SCO-spondin	c101008_g1	-5.62894	0.199286	0.0130038	0.551546
HHATL	Protein-cysteine N-palmitoyltransferase HHAT-like protein	c53435_g1	-5.62894	0.237782	0.0208399	0.644557
GALA	Galanin peptides	c32710_g1	-5.46265	0.0894962	0.0410016	0.814604
KGP2	cGMP-dependent protein kinase 2	c58228_g1	-5.46265	0.0518512	0.0263414	0.69193
CC113	Coiled-coil domain-containing protein 113	c77440_g1	-5.46265	0.0894709	0.0409884	0.814604
GPER	G-protein coupled estrogen receptor 1	c74646_g1	-5.33573	2.98456	1.91656e-06	0.00581429
RAB26	Ras-related protein Rab-26	c70120_g1	-5.27467	-0.181496	0.0274758	0.706385
HBAC	Hemoglobin cathodic subunit alpha	c72466_g1	-5.17254	7.51422	8.08487e-08	0.00140551
5HT3A	5-hydroxytryptamine receptor 3A	c94260_g1	-5.13052	1.96449	0.00183544	0.279841
PUA1B	Adenylosuccinate synthetase isozyme 1 B	c156119_g1	-5.05848	-0.445614	0.0467731	0.856564
CELF3	CUGBP Elav-like family member 3	c77628_g1	-5.05848	-0.445626	0.0467693	0.856564
LYOX	Protein-lysine 6-oxidase	c58246_g1	-5.02028	1.85525	0.00114475	0.214205
SCTR	Secretin receptor	c91123_g1	-4.94931	4.11009	4.27429e-06	0.00864463
RSPH1	Radial spoke head 1 homolog	c55357_g1	-4.92404	4.09278	7.02953e-05	0.0419519
HBBA	Hemoglobin anodic subunit beta	c46636_g1	-4.86834	8.4181	4.81574e-08	0.00116876
POL4	Retrovirus-related Pol polyprotein from transposon 412	c94168_g1	-4.77076	1.57625	0.000697738	0.168217
HBBC	Hemoglobin cathodic subunit beta	c69478_g1	-4.73445	7.40892	2.93083e-07	0.00177826
GIMA8	GTPase IMAP family member 8	c94630_g2	-4.72685	2.38647	0.000107405	0.0550706
HBAA	Hemoglobin anodic subunit alpha	c70835_g1	-4.70401	7.90645	5.85507e-07	0.00284201
CITE2	Cbp/p300-interacting transactivator 2	c53768_g1	-4.70101	1.50386	0.000937203	0.193305
CCL20	C-C motif chemokine 20	c76553_g1	-4.67153	6.17929	6.6329e-06	0.011793
MIMIT	Mimitin	c88276_g1	-4.64482	2.30114	9.51593e-05	0.0502454
S46A3	Solute carrier family 46 member 3	c94854_g1	-4.62221	5.93458	2.7156e-05	0.0226838
CXB4	Gap junction beta-4 protein	c92584_g3	-4.60876	4.35421	2.71011e-05	0.0226838
PRGC1	Peroxisome proliferator-activated receptor gamma coactivator 1-alpha	c80090_g1	-4.60199	2.25217	0.000108234	0.0551078
AUXI	Putative tyrosine-protein phosphatase auxilin	c91428_g2	-4.60199	2.27167	0.0003664	0.117005
T150B	Transmembrane protein 150B	c91838_g2	-4.60159	4.18389	5.80434e-05	0.0363452
TRI39	E3 ubiquitin-protein ligase TRIM39	c89758_g1	-4.59631	3.7695	8.71697e-05	0.0470129
CHST2	Carbohydrate sulfotransferase 2	c10636_g1	-4.55785	2.21391	0.000180836	0.0743868
JPH1	Junctophilin-1	c84573_g1	-4.55785	2.21031	0.000146582	0.0650761
RDHE2	Epidermal retinol dehydrogenase 2	c82874_g2	-4.55048	1.33805	0.000919415	0.190717
NOSTN	Nostrin	c78653_g1	-4.55025	3.93684	1.89841e-05	0.0197459
IRK15	ATP-sensitive inward rectifier potassium channel 15	c82308_g2	-4.53807	6.73354	1.09669e-06	0.00443606
SREC	Scavenger receptor class F member 1	c68520_g1	-4.46888	1.23888	0.00339887	0.335316
EVL	Ena/VASP-like protein	c78590_g1	-4.46174	4.20534	1.31926e-05	0.0180369
CMGA	Chromogranin-A	c92912_g1	-4.41669	2.07418	0.000529221	0.142607
ILEUB	Leukocyte elastase inhibitor B	c91913_g1	-4.36639	2.0568	0.00273584	0.311727
TRI35	Tripartite motif-containing protein 35	c88085_g1	-4.35656	2.96339	0.000219982	0.0825382
PP14B	Protein phosphatase 1 regulatory subunit 14B	c74669_g1	-4.35441	3.27143	7.50402e-05	0.0444195
CDK18	Cyclin-dependent kinase 18	c87132_g1	-4.31428	1.94756	0.000207564	0.0810562
CLD10	Claudin-10	c91795_g1	-4.30281	6.03206	9.30679e-07	0.00423511
LY9	T-lymphocyte surface antigen Ly-9	c89727_g2	-4.29038	1.10312	0.014564	0.575363
EPS8	Epidermal growth factor receptor kinase substrate 8	c97952_g1	-4.20874	2.43119	0.000721129	0.171025
PLGF	Placenta growth factor	c84130_g1	-4.20403	1.88429	0.00230683	0.3008
CBPN	Carboxypeptidase N catalytic chain	c76684_g1	-4.19211	0.967248	0.00843916	0.479677
COX6A	Cytochrome c oxidase subunit 6A	c59160_g1	-4.16236	3.07169	6.5415e-05	0.0400235
PGRP2	N-acetylmuramoyl-L-alanine amidase	c90534_g1	-4.15054	3.72198	1.48221e-05	0.0184287
LOXH1	Lipoxygenase homology domain-containing protein 1	c79509_g1	-4.14558	1.78422	0.000520065	0.142351
CILP1	Cartilage intermediate layer protein 1	c88154_g1	-4.14558	1.83119	0.00517751	0.402863
STX1A	Syntaxin-1A	c88613_g1	-4.12671	2.35022	0.00187	0.282092
ITA8	Integrin alpha-IIb	c99478_g1	-4.11648	2.70732	0.000117245	0.0581183
PLAC8	Placenta-specific gene 8 protein	c87692_g2	-4.11034	4.01197	8.13249e-05	0.0448575
HTD2	Hydroxyacyl-thioester dehydratase type 2	c59194_g1	-4.08664	0.839483	0.00258723	0.308112
TMOD4	Tropomodulin-4	c76644_g1	-4.08664	0.839494	0.00258793	0.308112
CO1A2	Collagen alpha-2(I) chain	c88608_g1	-4.00507	4.51643	0.00361346	0.343912
HSP70	Heat shock 70 kDa protein	c86555_g2	-3.99621	3.89492	1.60609e-05	0.018864
AT1A1	Sodium/potassium-transporting ATPase subunit alpha-1	c71172_g1	-3.97876	12.0265	2.65716e-06	0.00686526
CP2J5	Cytochrome P450 2J2	c72678_g2	-3.97286	0.74153	0.0163292	0.588484
COBA2	Collagen alpha-2(XI) chain	c90731_g2	-3.97286	0.801648	0.0435685	0.836324
NPL	N-acetylneuraminate lyase	c92177_g1	-3.97286	0.801634	0.0435566	0.836324
DPTOR	DEP domain-containing mTOR-interacting protein	c96960_g2	-3.96266	4.54382	2.65516e-05	0.0226838
TM45B	Transmembrane protein 45B	c80270_g1	-3.96065	5.96493	1.99238e-05	0.0201355
OTOF	Otoferlin	c84006_g1	-3.95452	1.61804	0.00217573	0.296707
CML1	Chemokine-like receptor 1	c96091_g2	-3.95452	1.62838	0.00467132	0.386933
IF3M	Translation initiation factor IF-3	c85743_g1	-3.94718	2.14494	0.00099899	0.199275
AT233	Sodium/potassium-transporting ATPase subunit beta-233	c70640_g1	-3.93401	9.96705	3.95858e-06	0.00864463
GTR4	Solute carrier family 2	c78297_g1	-3.89006	6.02305	1.28143e-06	0.00476125
NDUAD	NADH dehydrogenase [ubiquinone] 1 alpha subcomplex subunit 13	c75944_g1	-3.88972	7.10197	0.000212095	0.081706
CRYAB	Alpha-crystallin B chain	c88878_g1	-3.88382	3.64391	8.1245e-05	0.0448575
CL10A	Claudin-10A	c89944_g1	-3.87348	5.84859	8.65451e-06	0.0143211
IL8	Interleukin-8	c76038_g1	-3.85906	4.91	0.000237061	0.0871726
RAB15	Ras-related protein Rab-15	c70386_g1	-3.84932	0.62202	0.00714389	0.459487
NNTM	NAD(P) transhydrogenase	c82690_g1	-3.84567	6.87234	1.15958e-05	0.0176785
STBD1	Starch-binding domain-containing protein 1	c83025_g2	-3.83445	3.03371	0.0014866	0.248607
RASD1	Dexamethasone-induced Ras-related protein 1	c67012_g1	-3.82832	2.43333	0.000901581	0.18863
CERS2	Ceramide synthase 2	c96596_g1	-3.82083	4.86506	1.49335e-05	0.0184287
CLD1	Claudin-1	c78396_g1	-3.80961	4.73543	0.000354813	0.114308
B3AT	Band 3 anion exchange protein	c88979_g1	-3.80038	6.89127	2.17757e-06	0.00622367
WBP4	WW domain-binding protein 4	c83794_g1	-3.79739	4.83703	4.172e-06	0.00864463
CD53	Leukocyte surface antigen CD53	c96751_g2	-3.78546	6.59929	1.74231e-06	0.00551547
ERR3	Estrogen-related receptor gamma	c89927_g1	-3.77742	4.45384	3.48504e-05	0.0268703
CAHZ	Carbonic anhydrase	c87695_g3	-3.76599	6.03179	2.54166e-05	0.0225678
ACHA	Acetylcholine receptor subunit alpha	c57962_g1	-3.74209	1.95869	0.00286565	0.317778
CATL1	Cathepsin L1	c70144_g1	-3.71421	0.498858	0.0119007	0.536685
TRI41	E3 ubiquitin-protein ligase TRIM41	c89515_g2	-3.6921	6.26275	3.58166e-05	0.0271643
CLD4	Claudin-4	c64085_g1	-3.68444	7.35433	1.59221e-05	0.018864
NEU1A	Neuralized-like protein 1A	c86926_g1	-3.67884	2.62231	0.00128541	0.231677
CAH12	Carbonic anhydrase 12	c90019_g4	-3.66054	7.02357	5.30138e-06	0.00989713
FCRL5	Fc receptor-like protein 5	c92286_g1	-3.66031	4.50029	1.63226e-05	0.018864
DCTD	Deoxycytidylate deaminase	c89779_g1	-3.65932	2.30322	0.00826752	0.478117
IDHP	Isocitrate dehydrogenase [NADP]	c84321_g1	-3.63475	8.38413	4.15635e-05	0.0299624
TM52B	Transmembrane protein 52B	c88062_g1	-3.62422	4.60427	1.08285e-05	0.0175202
DMRT2	Doublesex- and mab-3-related transcription factor 2	c84760_g1	-3.62297	5.77605	2.1849e-05	0.0209316
INSM2	Insulinoma-associated protein 2	c82578_g1	-3.59928	2.76463	0.000177119	0.0736906
PHIPL	Phytanoyl-CoA hydroxylase-interacting protein-like	c86135_g1	-3.59745	4.51551	3.15588e-05	0.0252502
LAMA4	Laminin subunit alpha-4	c79571_g1	-3.58532	3.67305	0.0027213	0.311346
G3ST2	Galactose-3-O-sulfotransferase 2	c81618_g1	-3.56677	2.21404	0.00719979	0.459686
ANTR1	Anthrax toxin receptor 1	c64116_g1	-3.56615	1.22925	0.0122042	0.542171
SNG3	Synaptogyrin-3	c78182_g1	-3.56615	1.25755	0.0195945	0.630705
RENI	Renin	c84449_g1	-3.56615	1.22171	0.00541179	0.410018
GP1BB	Platelet glycoprotein Ib beta chain	c19447_g1	-3.56513	0.308156	0.0112292	0.526794
CCKN	Cholecystokinin	c61851_g1	-3.56513	0.309298	0.0112604	0.526845
ANK1	Ankyrin-1	c65438_g1	-3.56513	0.325106	0.0447466	0.843675
PIPNA	Phosphatidylinositol transfer protein alpha isoform	c65516_g1	-3.56513	0.329451	0.0148618	0.577106
CO8G	Complement component C8 gamma chain	c69760_g2	-3.53595	3.83683	0.0001313	0.0616554
GBRD	Gamma-aminobutyric acid receptor subunit delta	c71222_g1	-3.51816	2.14188	0.00417017	0.367805
FA84B	Protein FAM84B	c72447_g1	-3.50017	2.7091	0.001886	0.282092
IHH	Indian hedgehog protein	c93158_g1	-3.48769	3.80798	0.000530399	0.142607
PEPA	Pepsin A	c46478_g1	-3.47414	1.16018	0.0133434	0.555156
NKPD1	NTPase KAP family P-loop domain-containing protein 1	c88765_g1	-3.47414	1.1171	0.006334	0.438793
MSLN	Mesothelin	c74997_g1	-3.46786	2.10791	0.00492071	0.398832
ZAN	Zonadhesin	c91003_g2	-3.46655	5.46483	1.15714e-05	0.0176785
ACPM	Acyl carrier protein	c82813_g1	-3.4625	4.07787	0.000477367	0.136464
HMCN1	Hemicentin-1	c95655_g3	-3.45459	3.77495	0.000753461	0.175457
CLD22	Claudin-22	c87198_g1	-3.41877	2.84871	0.00148873	0.248607
ALR	FAD-linked sulfhydryl oxidase ALR	c59218_g1	-3.36535	3.88913	0.000656417	0.16201
S10A6	Protein S100-A6	c57081_g1	-3.34947	6.1244	0.00131405	0.232901
S6A13	Sodium- and chloride-dependent GABA transporter 2	c98335_g1	-3.31993	5.43714	0.000299054	0.10308
ATP5J	ATP synthase-coupling factor 6	c65456_g1	-3.31632	7.31305	8.3443e-05	0.0456797
GL8D2	Glycosyltransferase 8 domain-containing protein 2	c80110_g2	-3.31304	2.25108	0.00128489	0.231677
TNMD	Tenomodulin	c82880_g1	-3.30051	3.12462	0.00840394	0.479585
PIHD3	Protein PIH1D3	c38151_g1	-3.29334	1.54734	0.0158626	0.586159
TAL1	T-cell acute lymphocytic leukemia protein 1 homolog	c92695_g3	-3.2704	0.946834	0.0347743	0.779367
RGS4	Regulator of G-protein signaling 4	c76529_g1	-3.26925	4.70089	8.54225e-05	0.0464144
SCOT1	Succinyl-CoA:3-ketoacid coenzyme A transferase 1	c89350_g1	-3.25123	7.15369	3.44191e-05	0.0268703
CYTM1	Cysteine-rich and transmembrane domain-containing protein 1	c74513_g1	-3.22809	4.7181	0.000304503	0.10308
LYAM3	P-selectin	c87433_g2	-3.21839	6.79825	0.00108543	0.207338
NXPE3	NXPE family member 3	c88517_g1	-3.218	2.64417	0.00132132	0.23294
ALKB7	Alpha-ketoglutarate-dependent dioxygenase alkB homolog 7	c89945_g1	-3.21741	2.17005	0.00461152	0.385085
SCRB2	Lysosome membrane protein 2	c78659_g2	-3.21612	1.4533	0.0133247	0.555156
RM30	39S ribosomal protein L30	c78289_g1	-3.2108	3.84457	0.000765759	0.17588
ESM1	Endothelial cell-specific molecule 1	c75313_g1	-3.20794	3.44471	0.00310134	0.3249
G3ST1	Galactosylceramide sulfotransferase	c80348_g1	-3.18613	1.83017	0.0101007	0.50824
EX3L2	Exocyst complex component 3-like protein 2	c92657_g1	-3.17969	5.4547	8.0407e-05	0.0448575
NDUA6	NADH dehydrogenase [ubiquinone] 1 alpha subcomplex subunit 6	c112286_g1	-3.17561	6.53844	0.000169585	0.0719494
CLD8	Claudin-8	c96292_g1	-3.17551	6.90529	0.000792783	0.177669
CXB7	Gap junction beta-7 protein	c92584_g1	-3.17139	3.27911	0.00313525	0.325394
NDUS6	NADH dehydrogenase [ubiquinone] iron-sulfur protein 6	c7789_g1	-3.16594	6.73453	0.000217675	0.0825382
SERPH	Serpin H1	c90891_g2	-3.16143	3.80068	0.000751598	0.175457
NIBL1	Niban-like protein 1	c97509_g1	-3.16083	2.94561	0.000968874	0.197599
ALDOB	Fructose-bisphosphate aldolase B	c171418_g1	-3.15661	0.871197	0.0399405	0.808684
7B2	Neuroendocrine protein 7B2	c73191_g1	-3.15661	0.805375	0.0152965	0.584018
EPOR	Erythropoietin receptor	c91618_g3	-3.15397	2.37573	0.00393898	0.3572
NPAL2	NIPA-like protein 2	c88999_g1	-3.15392	5.51848	0.00012832	0.0610646
CRVP	Cysteine-rich venom protein	c36918_g1	-3.15297	3.95372	0.000494925	0.138626
PTPRN	Receptor-type tyrosine-protein phosphatase-like N	c91893_g1	-3.13452	1.41041	0.030909	0.746172
RHES	GTP-binding protein Rhes	c82148_g1	-3.12263	3.24015	0.00790753	0.476807
CLIC2	Chloride intracellular channel protein 2	c84752_g1	-3.12253	1.73655	0.00552686	0.413147
MPCP	Phosphate carrier protein	c87022_g1	-3.09926	8.0182	0.00037578	0.118627
OAT	Ornithine aminotransferase	c97958_g1	-3.0953	3.44505	0.00203242	0.290475
IDH3A	Isocitrate dehydrogenase [NAD] subunit alpha	c70548_g1	-3.0694	6.66009	0.000472714	0.136045
PHAR3	Phosphatase and actin regulator 3	c142387_g1	-3.06093	2.00069	0.00218883	0.296707
NDUA8	NADH dehydrogenase [ubiquinone] 1 alpha subcomplex subunit 8	c84252_g2	-3.06023	7.18289	0.000807699	0.17984
ATPO	ATP synthase subunit O	c66480_g2	-3.05099	8.36753	0.000444118	0.130928
RAMP1	Receptor activity-modifying protein 1	c90895_g1	-3.05087	4.17384	0.00278444	0.313474
SSR5	Somatostatin receptor type 5	c90825_g2	-3.01213	3.44835	0.000540275	0.142607
TPOR	Thrombopoietin receptor	c90524_g1	-3.00476	1.96711	0.00647007	0.443674
LRC15	Leucine-rich repeat-containing protein 15	c91789_g1	-3.00476	1.97047	0.00841146	0.479585
CRJ1B	Crystallin J1B	c78826_g1	-3.00345	3.97329	0.000560874	0.146368
RHCG	Ammonium transporter Rh type C	c88391_g1	-2.99903	7.78397	0.000168124	0.0719494
PPR1B	Protein phosphatase 1 regulatory subunit 1B	c88059_g1	-2.97464	4.83062	0.000140717	0.0636366
CLD7A	Claudin-7-A	c95911_g4	-2.96867	2.19884	0.00367081	0.346202
COX41	Cytochrome c oxidase subunit 4 isoform 1	c74953_g1	-2.9609	8.85626	0.000682884	0.165734
CLC14	C-type lectin domain family 14 member A	c80749_g1	-2.95602	1.226	0.0238457	0.667698
RS20	40S ribosomal protein S20	c68168_g1	-2.94722	3.40618	0.00188661	0.282092
TBC24	TBC1 domain family member 24	c96477_g1	-2.94349	3.75369	0.00086729	0.184924
EZRI	Ezrin	c86239_g1	-2.94188	2.39701	0.00551811	0.41309
MPC1	Mitochondrial pyruvate carrier 1	c93260_g2	-2.9385	7.60217	0.000225036	0.0835953
NDUB6	NADH dehydrogenase [ubiquinone] 1 beta subcomplex subunit 6	c62278_g1	-2.93802	6.63106	0.000463317	0.134935
MKA	Midkine-A	c76166_g1	-2.93144	7.08121	0.00053312	0.142607
PHLA3	Pleckstrin homology-like domain family A member 3	c78299_g1	-2.92643	3.9109	0.00194551	0.283869
TRI16	Tripartite motif-containing protein 16	c91133_g2	-2.91838	8.19674	7.96773e-05	0.0448575
CRDL1	Chordin-like protein 1	c86747_g1	-2.91838	2.17316	0.0137078	0.55996
S14L2	SEC14-like protein 2	c89864_g1	-2.88021	2.99089	0.0017403	0.272494
LYRM7	LYR motif-containing protein 7	c67197_g1	-2.87924	3.33553	0.00177743	0.274626
ADA2A	Alpha-2A adrenergic receptor	c84287_g1	-2.86826	4.78121	0.00230388	0.3008
COQ7	Ubiquinone biosynthesis protein COQ7 homolog	c84831_g1	-2.86798	3.98457	0.00280392	0.313907
NDUB4	NADH dehydrogenase [ubiquinone] 1 beta subcomplex subunit 4	c79146_g1	-2.86594	6.45509	0.000900101	0.18863
CD81	CD81 antigen	c85173_g1	-2.8649	4.24515	0.00265833	0.308201
IMPA1	Inositol monophosphatase 1	c70924_g1	-2.85775	1.1264	0.0298174	0.733745
ERG1	Squalene monooxygenase	c92268_g1	-2.85775	1.1013	0.0185675	0.614885
UBAD1	UBA-like domain-containing protein 1	c81839_g1	-2.85209	4.21946	0.00104373	0.204916
SELR1	Sel1 repeat-containing protein 1	c85961_g1	-2.85057	2.96915	0.00350734	0.337669
QCR7	Cytochrome b-c1 complex subunit 7	c30251_g1	-2.83846	7.80321	0.000681178	0.165734
GCNT3	Beta-1	c81522_g1	-2.8357	1.50235	0.0183046	0.612179
KLF4	Krueppel-like factor 4	c85896_g1	-2.8357	1.49209	0.0154222	0.584775
SCG3	Secretogranin-3	c90049_g1	-2.8357	1.47795	0.0158448	0.586159
DC1L1	Cytoplasmic dynein 1 light intermediate chain 1	c94354_g2	-2.8357	1.51716	0.0358005	0.780892
LAT3	Large neutral amino acids transporter small subunit 3	c89473_g1	-2.82921	4.62393	0.000514426	0.141339
HSP30	Heat shock protein 30	c70586_g1	-2.82779	5.57821	0.0031118	0.325061
CD63	CD63 antigen	c82179_g1	-2.82655	8.69691	0.00119767	0.220763
TM38A	Trimeric intracellular cation channel type A	c32939_g1	-2.82178	1.8261	0.0237178	0.667698
DSCAM	Down syndrome cell adhesion molecule	c87362_g1	-2.82178	1.80624	0.0148107	0.57691
KLC4	Kinesin light chain 4	c93194_g1	-2.8067	3.9358	0.00167114	0.263162
GRP2	RAS guanyl-releasing protein 2	c93386_g3	-2.79563	2.60584	0.0016571	0.262287
TIE2	Angiopoietin-1 receptor	c78676_g1	-2.79222	2.80977	0.0123	0.542171
SUSD1	Sushi domain-containing protein 1	c89052_g1	-2.78942	2.92013	0.00480567	0.394471
ITB1	Integrin beta-1	c92445_g1	-2.78942	2.93776	0.00796375	0.477381
FRIM	Ferritin	c75500_g1	-2.7726	5.85522	0.00162825	0.260263
TYRO3	Tyrosine-protein kinase receptor TYRO3	c86586_g1	-2.75701	2.41469	0.00704018	0.458709
NIT1	Nitrilase homolog 1	c84882_g1	-2.75524	1.73897	0.0134341	0.556136
RARAA	Retinoic acid receptor alpha-A	c84867_g3	-2.75411	1.4073	0.016853	0.591562
RN128	E3 ubiquitin-protein ligase RNF128	c93064_g1	-2.75272	5.12834	0.00037411	0.118627
PUA1A	Adenylosuccinate synthetase isozyme 1 A	c53334_g1	-2.75228	1.01145	0.0318514	0.760515
IFNA1	Interferon alpha-1	c54634_g1	-2.75228	0.98482	0.031125	0.749515
MIA	Melanoma-derived growth regulatory protein	c73970_g1	-2.75228	1.01442	0.0410356	0.814776
RHBG	Ammonium transporter Rh type B	c85486_g1	-2.74888	0.430787	0.0418418	0.821056
CGNL1	Cingulin-like protein 1	c86846_g3	-2.71801	2.55262	0.00549462	0.412857
RM48	39S ribosomal protein L48	c85252_g1	-2.71681	5.07825	0.00084129	0.182726
NDUBB	NADH dehydrogenase [ubiquinone] 1 beta subcomplex subunit 11	c56385_g1	-2.7076	6.84838	0.00131246	0.232901
DHB8	Estradiol 17-beta-dehydrogenase 8	c80732_g1	-2.70719	3.7671	0.0024738	0.307363
FR1L4	Fer-1-like protein 4	c90300_g1	-2.69252	2.82678	0.00755285	0.468019
NATTL	Natterin-like protein	c66758_g1	-2.68565	6.74525	0.00603611	0.429602
ATP5L	ATP synthase subunit g	c56046_g1	-2.6697	8.61213	0.00112346	0.211365
WNK1	Serine/threonine-protein kinase WNK1	c97814_g1	-2.66733	2.33914	0.00852464	0.479677
HS90A	Heat shock protein HSP 90-alpha	c67432_g1	-2.65872	2.81993	0.0138979	0.560916
SEGN	Secretagogin	c83466_g1	-2.65593	4.76143	0.000980791	0.198148
PAR4	Proteinase-activated receptor 4	c71390_g1	-2.65417	2.14387	0.0111976	0.526656
ATPG	ATP synthase subunit gamma	c86159_g2	-2.6537	3.14457	0.00723589	0.459686
SSRL	Somatostatin-like receptor F_48D10.1	c90825_g1	-2.64538	3.01226	0.00242616	0.307363
PRDX5	Peroxiredoxin-5	c80217_g1	-2.64206	5.09068	0.00222719	0.296996
AL1A3	Aldehyde dehydrogenase family 1 member A3	c70016_g1	-2.6385	0.894252	0.0481076	0.859925
ASAP2	Arf-GAP with SH3 domain	c73274_g1	-2.6385	0.902949	0.036917	0.787379
K1239	Leucine-rich repeat and WD repeat-containing protein KIAA1239	c80649_g1	-2.63665	1.87837	0.010725	0.522327
PLEK	Pleckstrin	c87071_g2	-2.63665	1.88664	0.0119444	0.537123
SESN3	Sestrin-3	c96409_g1	-2.6353	3.49035	0.00231397	0.3008
RT36	28S ribosomal protein S36	c93110_g1	-2.62661	4.26535	0.00216745	0.296707
NDUB8	NADH dehydrogenase [ubiquinone] 1 beta subcomplex subunit 8	c54790_g1	-2.62185	7.77133	0.00114739	0.214205
THIL	Acetyl-CoA acetyltransferase	c90651_g1	-2.61471	6.83803	0.00212038	0.295753
SN	Myelin-associated glycoprotein	c98997_g1	-2.61218	1.62305	0.0279341	0.712634
PECA1	Platelet endothelial cell adhesion molecule	c99188_g1	-2.61218	1.64591	0.0393153	0.805299
HXA2	Homeobox protein Hox-A2	c79295_g1	-2.60953	3.19411	0.00463122	0.385609
APOO	Apolipoprotein O	c76240_g1	-2.60881	6.51841	0.00246317	0.307363
RM02	39S ribosomal protein L2	c81095_g1	-2.60531	4.91305	0.00188004	0.282092
DTX3	Probable E3 ubiquitin-protein ligase DTX3	c86441_g2	-2.6001	2.07504	0.00953993	0.501582
COR1B	Coronin-1B	c94047_g2	-2.59782	3.68706	0.00686044	0.453268
LIPL	Lipoprotein lipase	c72972_g1	-2.59735	4.41669	0.00153684	0.253158
WASL	Neural Wiskott-Aldrich syndrome protein	c76534_g1	-2.59316	2.42828	0.00393898	0.3572
CC147	Coiled-coil domain-containing protein 147	c56536_g1	-2.57561	1.26152	0.0487465	0.859925
CCRL1	C-C chemokine receptor type 11	c59342_g1	-2.57561	1.28808	0.0444366	0.843293
IRX3	Iroquois-class homeodomain protein irx-3	c82929_g3	-2.57465	5.24035	0.0094073	0.498861
JAM2	Junctional adhesion molecule B	c92937_g1	-2.57034	2.86216	0.0107755	0.523293
MCT1A	Mast cell protease 1A	c93143_g1	-2.5629	4.46135	0.000866062	0.184924
FUT7	Alpha-(1	c94149_g1	-2.54392	2.02065	0.0103016	0.512679
PPIF	Peptidyl-prolyl cis-trans isomerase F	c63167_g1	-2.53883	6.48436	0.00193413	0.282776
RN222	RING finger protein 222	c76503_g1	-2.53538	5.07864	0.00445854	0.380119
RDH12	Retinol dehydrogenase 12	c92813_g1	-2.53495	1.53189	0.0149387	0.579185
NDUA7	NADH dehydrogenase [ubiquinone] 1 alpha subcomplex subunit 7	c58077_g1	-2.53064	6.59114	0.00148764	0.248607
TPH1	Tryptophan 5-hydroxylase	c86332_g1	-2.52889	3.11468	0.0045724	0.383981
AA2BR	Adenosine receptor A2b	c82638_g2	-2.52141	2.22232	0.0171285	0.592168
NDUS4	NADH dehydrogenase [ubiquinone] iron-sulfur protein 4	c71989_g1	-2.52097	6.09298	0.00195432	0.284585
ATP5H	ATP synthase subunit d	c62368_g1	-2.52084	8.63667	0.00192636	0.282378
ACOD	Acyl-CoA desaturase	c91827_g1	-2.5073	5.70218	0.000580631	0.148334
LIN1	LINE-1 reverse transcriptase homolog	c94468_g2	-2.50348	2.36486	0.0114375	0.526845
RM46	39S ribosomal protein L46	c91923_g2	-2.50193	2.77939	0.00982826	0.50466
COX42	Cytochrome c oxidase subunit 4 isoform 2	c81995_g1	-2.49427	6.25388	0.00621593	0.435808
CGAS	Cyclic GMP-AMP synthase	c93534_g1	-2.48851	5.48207	0.00885868	0.487891
NDUB7	NADH dehydrogenase [ubiquinone] 1 beta subcomplex subunit 7	c64641_g1	-2.48316	6.79457	0.00205861	0.290475
H90A1	Heat shock protein HSP 90-alpha 1	c73982_g1	-2.47823	4.33772	0.00645291	0.443236
UPK2	Uroplakin-2	c80071_g1	-2.46315	7.5592	0.00529952	0.406825
CY1	Cytochrome c1	c79529_g1	-2.46012	7.54854	0.002527	0.308112
MUC1	Mucin-1	c80881_g1	-2.45646	2.30687	0.0086704	0.481804
MTER3	mTERF domain-containing protein 3	c67341_g1	-2.45336	1.45626	0.0207107	0.644557
TSN13	Tetraspanin-13	c87273_g1	-2.45224	4.12311	0.00380769	0.352356
NDUA5	NADH dehydrogenase [ubiquinone] 1 alpha subcomplex subunit 5	c62703_g1	-2.43849	7.2671	0.0021718	0.296707
TEKT4	Tektin-4	c60283_g1	-2.43674	1.74212	0.0384959	0.800484
GCNT4	Beta-1	c82910_g1	-2.43674	1.72283	0.035688	0.780892
ES1	ES1 protein homolog	c95780_g1	-2.43542	5.2425	0.00301535	0.322353
5NTD	5'-nucleotidase	c90511_g1	-2.43245	3.24673	0.00968414	0.50382
MAON	NADP-dependent malic enzyme	c97488_g1	-2.4202	5.80415	0.00226088	0.299295
RT26	28S ribosomal protein S26	c57629_g1	-2.41752	5.18542	0.00233835	0.3008
AT5G3	ATP synthase lipid-binding protein	c25209_g1	-2.41306	3.99239	0.00636142	0.439856
RM32	39S ribosomal protein L32	c82973_g1	-2.41047	3.64773	0.0080505	0.477381
GPR4	G-protein coupled receptor 4	c93797_g1	-2.40336	4.22131	0.00509225	0.402564
DLL4	Delta-like protein 4	c73245_g3	-2.39987	3.36265	0.00648089	0.443674
AT5G2	ATP synthase lipid-binding protein	c62087_g1	-2.38124	9.02408	0.00457772	0.383985
RT17	28S ribosomal protein S17	c73117_g1	-2.3757	3.33734	0.00773781	0.473082
GPDA	Glycerol-3-phosphate dehydrogenase [NAD(+)]	c59596_g1	-2.36687	1.37963	0.0290151	0.728972
CF136	Uncharacterized protein C6orf136 homolog	c76491_g1	-2.36344	1.65956	0.0293444	0.731804
NDUB9	NADH dehydrogenase [ubiquinone] 1 beta subcomplex subunit 9	c46678_g1	-2.35306	7.38954	0.00245289	0.307363
NDUV2	NADH dehydrogenase [ubiquinone] flavoprotein 2	c64575_g1	-2.34573	6.60134	0.00570203	0.422677
ATPK	ATP synthase subunit f	c56247_g1	-2.33025	8.07532	0.00380227	0.352356
NDRG3	Protein NDRG3	c95750_g1	-2.32766	5.76462	0.00203983	0.290475
T4S1	Transmembrane 4 L6 family member 1	c89559_g2	-2.32583	5.2129	0.0392433	0.805299
BLVRB	Flavin reductase (NADPH)	c77518_g1	-2.32555	5.14606	0.00349293	0.337669
DJC12	DnaJ homolog subfamily C member 12	c88924_g2	-2.31942	2.86835	0.0155778	0.585718
ANGL7	Angiopoietin-related protein 7	c90587_g1	-2.31942	2.87829	0.0247457	0.674391
TM38B	Trimeric intracellular cation channel type B	c90214_g1	-2.31694	3.96663	0.00697242	0.456114
NDUAC	NADH dehydrogenase [ubiquinone] 1 alpha subcomplex subunit 12	c8529_g1	-2.31638	5.89151	0.00287291	0.317893
RDH8	Retinol dehydrogenase 8	c88928_g2	-2.3152	2.61661	0.0197645	0.632724
DEMA	Dematin	c89223_g1	-2.3152	2.60735	0.01097	0.526656
ANX13	Annexin A13	c85784_g1	-2.31131	3.71112	0.0164963	0.591562
MET12	Methyltransferase-like protein 12	c81056_g1	-2.30933	2.34054	0.0262853	0.691563
MNF1	Mitochondrial nucleoid factor 1	c36437_g1	-2.30734	5.25705	0.00588806	0.425814
PIGR	Polymeric immunoglobulin receptor	c99181_g1	-2.3006	2.01035	0.0237626	0.667698
ARRD3	Arrestin domain-containing protein 3	c99488_g3	-2.29819	3.19617	0.0170169	0.591562
OCSTP	Osteoclast stimulatory transmembrane protein	c88405_g1	-2.29697	5.81023	0.0016558	0.262287
COX7R	Cytochrome c oxidase subunit 7A-related protein	c83714_g1	-2.29645	6.15576	0.0050513	0.401463
AT5F1	ATP synthase subunit b	c83922_g1	-2.28978	8.79494	0.00500728	0.400632
TPISB	Triosephosphate isomerase B	c83623_g1	-2.28862	6.71829	0.00429274	0.373159
DEGS2	Sphingolipid delta(4)-desaturase/C4-hydroxylase DES2	c77428_g1	-2.287	6.49504	0.00726694	0.459686
RT28	28S ribosomal protein S28	c57091_g1	-2.28149	3.41218	0.0083349	0.478393
RT06	28S ribosomal protein S6	c71783_g1	-2.28149	3.40835	0.007733	0.473082
STK35	Serine/threonine-protein kinase 35	c91675_g1	-2.27486	1.29595	0.032289	0.764529
C1GLT	Glycoprotein-N-acetylgalactosamine 3-beta-galactosyltransferase 1	c92386_g1	-2.27471	5.82032	0.0146824	0.575768
CX6B1	Cytochrome c oxidase subunit 6B1	c82197_g1	-2.27222	8.7445	0.00432686	0.374595
IL1R2	Interleukin-1 receptor type 2	c89014_g1	-2.27029	6.64145	0.00200354	0.289024
COX5B	Cytochrome c oxidase subunit 5B	c77888_g1	-2.26655	8.02456	0.00333098	0.333597
GPR52	Probable G-protein coupled receptor 52	c97417_g1	-2.26543	3.52794	0.0131922	0.55416
RM12	39S ribosomal protein L12	c85921_g1	-2.26214	4.32344	0.0112991	0.526845
NDUBA	NADH dehydrogenase [ubiquinone] 1 beta subcomplex subunit 10	c71329_g1	-2.25948	5.84383	0.00587411	0.425719
PTPRB	Receptor-type tyrosine-protein phosphatase beta	c89483_g1	-2.24945	4.31786	0.00393562	0.3572
RIPA	RPA-interacting protein A	c75788_g2	-2.23968	1.97316	0.0320225	0.762434
H1	Histone H1	c88808_g2	-2.23968	1.96914	0.0449712	0.845408
DNJA1	DnaJ homolog subfamily A member 1	c84959_g1	-2.23676	3.05661	0.00883776	0.487107
SYT1	Synaptotagmin-1	c91953_g2	-2.23494	4.71943	0.0118771	0.536685
RARAB	Retinoic acid receptor alpha-B	c84867_g2	-2.22647	3.55462	0.0059862	0.428143
ADSV	Adseverin	c69540_g1	-2.22373	4.30483	0.0124214	0.544156
STK39	STE20/SPS1-related proline-alanine-rich protein kinase	c85307_g1	-2.22116	3.48605	0.007078	0.459306
CBR1	Carbonyl reductase [NADPH] 1	c86663_g1	-2.21805	4.92441	0.00793802	0.476864
LECT2	Leukocyte cell-derived chemotaxin-2	c87364_g1	-2.21048	5.94328	0.00372584	0.349131
ATPF1	ATP synthase mitochondrial F1 complex assembly factor 1	c91229_g1	-2.20614	4.47512	0.00616107	0.433488
CP1A1	Cytochrome P450 1A1	c88907_g1	-2.2013	4.33647	0.0128885	0.551026
CREG1	Protein CREG1	c87931_g1	-2.19804	6.01352	0.00437191	0.375814
CATS	Cathepsin S	c89806_g1	-2.1952	2.10396	0.0327138	0.766118
ATGA1	Autophagy-related protein 101	c88542_g1	-2.18964	3.58473	0.00806649	0.477381
MDHC	Malate dehydrogenase	c88463_g1	-2.17686	8.48768	0.00455414	0.383373
S38A3	Sodium-coupled neutral amino acid transporter 3	c85059_g1	-2.17607	1.9131	0.0328969	0.768428
PAR1	Proteinase-activated receptor 1	c82955_g2	-2.17569	2.72083	0.0100076	0.507056
ANXA2	Annexin A2	c97865_g1	-2.17554	3.25236	0.0243571	0.669042
BCAT1	Branched-chain-amino-acid aminotransferase	c97367_g1	-2.17235	4.86832	0.00834812	0.478393
VMA21	Vacuolar ATPase assembly integral membrane protein VMA21	c87380_g2	-2.1674	3.37859	0.00865477	0.481804
RFT2	Riboflavin transporter 2	c89402_g1	-2.1674	3.38678	0.0112095	0.526656
LRC33	Leucine-rich repeat-containing protein 33	c69515_g1	-2.15832	2.20966	0.0215262	0.651414
CADH1	Cadherin-1	c87799_g3	-2.15591	4.1209	0.00711029	0.459487
CXCR3	C-X-C chemokine receptor type 3	c93720_g2	-2.15475	3.6064	0.00910008	0.493349
RT12	28S ribosomal protein S12	c80091_g1	-2.14807	3.93995	0.00874302	0.484062
ISCU	Iron-sulfur cluster assembly enzyme ISCU	c63087_g1	-2.14461	5.0579	0.0042949	0.373159
RT25	28S ribosomal protein S25	c60280_g2	-2.14153	3.90226	0.00889854	0.489346
FPR2	Formyl peptide receptor 2	c83028_g1	-2.13675	2.07278	0.0425804	0.827411
EHD1	EH domain-containing protein 1	c93176_g1	-2.13544	6.86804	0.00531786	0.406825
HMCN2	Hemicentin-2	c98237_g1	-2.13375	3.59027	0.0189336	0.618938
GFI1	Zinc finger protein Gfi-1	c92429_g1	-2.13229	4.67383	0.0136547	0.55996
UCP2	Mitochondrial uncoupling protein 2	c75290_g1	-2.13016	8.02508	0.0061577	0.433488
ODPB	Pyruvate dehydrogenase E1 component subunit beta	c58636_g1	-2.12684	7.39764	0.00503613	0.401463
NDUB5	NADH dehydrogenase [ubiquinone] 1 beta subcomplex subunit 5	c78529_g1	-2.12516	6.41345	0.00735753	0.463003
AT1B1	Sodium/potassium-transporting ATPase subunit beta-1	c54642_g1	-2.12422	8.28386	0.00454828	0.383373
COX5A	Cytochrome c oxidase subunit 5A	c8552_g1	-2.11844	8.35623	0.00511606	0.402863
GSTP1	Glutathione S-transferase P 1	c87289_g1	-2.11252	9.49048	0.00906566	0.492951
WNK4	Serine/threonine-protein kinase WNK4	c82196_g1	-2.11243	3.5792	0.00979109	0.504515
PRDX3	Thioredoxin-dependent peroxide reductase	c91030_g1	-2.11217	6.0125	0.0102882	0.512364
CCD51	Coiled-coil domain-containing protein 51	c89986_g1	-2.11044	4.47972	0.013304	0.554784
F136A	Protein FAM136A	c89676_g1	-2.10541	3.95672	0.0119745	0.537367
SCRIB	Protein scribble homolog	c97559_g2	-2.0946	3.0221	0.0143333	0.571206
CLM8	CMRF35-like molecule 8	c85770_g1	-2.09151	3.42506	0.00912654	0.494416
CISD1	CDGSH iron-sulfur domain-containing protein 1	c88683_g1	-2.08663	5.68955	0.0203358	0.639581
ANPRC	Atrial natriuretic peptide receptor 3	c89202_g1	-2.08008	3.71858	0.0136831	0.55996
VGFR1	Vascular endothelial growth factor receptor 1	c81982_g1	-2.07827	2.77363	0.0362912	0.781984
HLX	H2.0-like homeobox protein	c69774_g1	-2.06106	4.31044	0.0109121	0.526656
TX264	Testis-expressed sequence 264 protein	c87091_g1	-2.0548	5.4538	0.00719292	0.459686
RM42	39S ribosomal protein L42	c88875_g1	-2.05365	2.39787	0.0380262	0.794782
SH3G2	Endophilin-A1	c93588_g1	-2.05365	2.41797	0.0442584	0.843121
NEC2	Neuroendocrine convertase 2	c88054_g1	-2.04807	2.10763	0.0398267	0.807953
MPC2	Mitochondrial pyruvate carrier 2	c82865_g1	-2.04527	6.37005	0.00750116	0.467996
NDUAA	NADH dehydrogenase [ubiquinone] 1 alpha subcomplex subunit 10	c89749_g1	-2.04345	7.00748	0.00793249	0.476864
ST2B1	Sulfotransferase family cytosolic 2B member 1	c68585_g2	-2.04289	6.13313	0.00404762	0.360087
ATPB	ATP synthase subunit beta	c46835_g1	-2.04167	10.3925	0.009318	0.498689
CP8B1	7-alpha-hydroxycholest-4-en-3-one 12-alpha-hydroxylase	c93050_g1	-2.0396	5.96161	0.0323695	0.765191
EPAS1	Endothelial PAS domain-containing protein 1	c94372_g1	-2.03095	6.12255	0.0232375	0.667698
SUCB1	Succinyl-CoA ligase [ADP-forming] subunit beta	c93914_g1	-2.02875	5.30315	0.0122447	0.542171
ATF1B	ATPase inhibitor B	c86142_g5	-2.02603	5.31648	0.0135359	0.556485
VCAM1	Vascular cell adhesion protein 1	c63467_g1	-2.02474	5.2815	0.00969456	0.50382
CART	Cocaine- and amphetamine-regulated transcript protein	c81661_g1	-2.00922	3.81988	0.0106475	0.520992
ODP2	Dihydrolipoyllysine-residue acetyltransferase component of pyruvate dehydrogenase complex	c97323_g2	-2.00704	3.96129	0.0138342	0.55996
SODM	Superoxide dismutase [Mn]	c71208_g1	-2.0022	6.02011	0.0118306	0.536389
NDUS7	NADH dehydrogenase [ubiquinone] iron-sulfur protein 7	c85464_g1	-1.99951	6.50299	0.0112496	0.526845
REEP2	Receptor expression-enhancing protein 2	c75352_g1	-1.98802	2.44676	0.0208147	0.644557
PIGF	Phosphatidylinositol-glycan biosynthesis class F protein	c82942_g1	-1.98796	4.45745	0.0147516	0.575842
RM16	39S ribosomal protein L16	c89633_g1	-1.98039	4.72673	0.0142622	0.570827
ARL4D	ADP-ribosylation factor-like protein 4D	c92058_g3	-1.97988	4.4226	0.0210739	0.646903
GPRL1	GLIPR1-like protein 1	c94629_g1	-1.97682	3.28567	0.0148274	0.57691
TI16B	Mitochondrial import inner membrane translocase subunit tim16-B	c76687_g1	-1.97597	3.09066	0.0252646	0.682304
BPI	Bactericidal permeability-increasing protein	c94132_g1	-1.97547	6.7626	0.0048334	0.395666
RSAD2	Radical S-adenosyl methionine domain-containing protein 2	c80984_g1	-1.96778	5.10066	0.0293886	0.731804
RM17	39S ribosomal protein L17	c79040_g1	-1.96573	4.59583	0.0158063	0.585718
LPIN2	Phosphatidate phosphatase LPIN2	c88962_g1	-1.96502	3.71374	0.0138511	0.55996
PAR11	Poly [ADP-ribose] polymerase 11	c97484_g1	-1.95972	4.18544	0.0486229	0.859925
M4A4D	Membrane-spanning 4-domains subfamily A member 4A	c88209_g1	-1.95789	3.20928	0.0200309	0.633799
CAN2	Calpain-2 catalytic subunit	c89180_g2	-1.94701	6.50996	0.0123411	0.542271
PCGF6	Polycomb group RING finger protein 6	c83945_g1	-1.94568	1.88583	0.042262	0.824284
IBP1	Insulin-like growth factor-binding protein 1	c82765_g2	-1.94305	5.96078	0.013968	0.562122
FAAA	Fumarylacetoacetase	c92976_g2	-1.94101	2.42562	0.0414988	0.817773
RRBP1	Ribosome-binding protein 1	c97700_g1	-1.93696	4.21103	0.0213049	0.649464
REEP5	Receptor expression-enhancing protein 5	c90983_g1	-1.9328	4.46755	0.0154277	0.584775
NDUV1	NADH dehydrogenase [ubiquinone] flavoprotein 1	c82111_g1	-1.93048	7.16833	0.0119945	0.537422
LFG1	Protein lifeguard 1	c91376_g4	-1.9287	2.02296	0.0471051	0.859925
OTOAN	Otoancorin	c92167_g1	-1.926	7.64199	0.0161898	0.588484
SHE	SH2 domain-containing adapter protein E	c90078_g3	-1.91623	3.32707	0.0398519	0.808013
PIGH	Phosphatidylinositol N-acetylglucosaminyltransferase subunit H	c88134_g1	-1.9111	4.14478	0.0132863	0.55436
NDUS3	NADH dehydrogenase [ubiquinone] iron-sulfur protein 3	c125647_g1	-1.90646	6.89148	0.0153232	0.584101
NXT2	NTF2-related export protein 2	c57734_g1	-1.90119	2.76595	0.0266531	0.6953
F135B	Protein FAM135B	c92653_g1	-1.90119	2.76804	0.0213147	0.649464
RM15	39S ribosomal protein L15	c48669_g1	-1.89928	3.9147	0.0264024	0.692733
TOM40	Mitochondrial import receptor subunit TOM40 homolog	c85945_g1	-1.89465	3.22199	0.0341909	0.775274
RN122	RING finger protein 122	c97374_g1	-1.88936	3.27757	0.0346873	0.779009
DEN2D	DENN domain-containing protein 2D	c93512_g2	-1.88801	5.18354	0.0172701	0.594864
TGM2	Protein-glutamine gamma-glutamyltransferase 2	c83960_g1	-1.8812	3.00078	0.0340619	0.773945
ATPA	ATP synthase subunit alpha	c87097_g1	-1.87421	9.25305	0.0150425	0.580315
HECA2	HEPACAM family member 2	c97662_g1	-1.87386	5.67352	0.0159868	0.5863
DDIT4	DNA damage-inducible transcript 4 protein	c87715_g1	-1.87292	4.02725	0.0266236	0.694942
RM45	39S ribosomal protein L45	c25735_g1	-1.86831	5.42031	0.019388	0.628094
ECSIT	Evolutionarily conserved signaling intermediate in Toll pathway	c87058_g1	-1.86779	4.07731	0.0208517	0.644557
PEBP4	Phosphatidylethanolamine-binding protein 4	c80406_g1	-1.86399	4.53053	0.0337187	0.77272
MOS1	Mitochondrial inner membrane organizing system protein 1	c68466_g1	-1.85833	6.1293	0.0155296	0.584942
MUC2L	Intestinal mucin-like protein	c87101_g1	-1.85539	12.5667	0.0217894	0.652759
IL15	Interleukin-15	c89970_g1	-1.85259	2.92027	0.0473259	0.859925
RT22	28S ribosomal protein S22	c56526_g1	-1.85033	3.79275	0.0260575	0.688678
DMBT1	Deleted in malignant brain tumors 1 protein	c93854_g1	-1.85033	3.79933	0.0205398	0.643496
TT39A	Tetratricopeptide repeat protein 39A	c96894_g2	-1.84818	2.98215	0.0485696	0.859925
SDHF2	Succinate dehydrogenase assembly factor 2	c92188_g1	-1.84786	4.11791	0.0249062	0.677145
PD2R	Prostaglandin D2 receptor	c76928_g1	-1.84782	4.38926	0.0487147	0.859925
DJC15	DnaJ homolog subfamily C member 15	c87166_g3	-1.84782	4.3627	0.0225521	0.665002
P3C2G	Phosphatidylinositol 4-phosphate 3-kinase C2 domain-containing subunit gamma	c95121_g1	-1.8451	3.5218	0.0220907	0.657564
KLH13	3 beta-hydroxysteroid dehydrogenase/Delta 5-->4-isomerase type 1	c96031_g1	-1.8392	4.26012	0.019903	0.63349
TYPH	Thymidine phosphorylase	c94339_g1	-1.83747	5.90296	0.0173062	0.595268
ST6B1	Sulfotransferase 6B1	c69777_g1	-1.83105	10.0719	0.00831855	0.478393
KLD7A	Kelch domain-containing protein 7A	c91724_g2	-1.82619	5.17759	0.0334468	0.772247
THEM4	Acyl-coenzyme A thioesterase THEM4	c89359_g1	-1.82612	3.39734	0.021302	0.649464
MTS1A	Microtubule-associated tumor suppressor 1 homolog A	c92159_g1	-1.8169	4.11425	0.0431523	0.833611
M4K5	Mitogen-activated protein kinase kinase kinase kinase 5	c88309_g2	-1.80584	5.06732	0.0170083	0.591562
PRDX1	Peroxiredoxin-1	c82360_g1	-1.80309	6.64757	0.0106847	0.52144
C560	Succinate dehydrogenase cytochrome b560 subunit	c75200_g1	-1.80302	6.74204	0.0224779	0.66474
SNTB1	Beta-1-syntrophin	c76853_g1	-1.80138	4.56987	0.0212628	0.649464
RPB11	DNA-directed RNA polymerase II subunit RPB11-a	c83724_g1	-1.80067	3.38905	0.0318445	0.760515
RM41	39S ribosomal protein L41	c83901_g1	-1.7847	4.1119	0.0248107	0.675306
ARP19	cAMP-regulated phosphoprotein 19	c78733_g1	-1.7819	2.77219	0.041643	0.819234
FFAR2	Free fatty acid receptor 2	c96578_g3	-1.77918	6.7753	0.0134467	0.556136
FXI1E	Forkhead box protein I1-ema	c89508_g1	-1.77866	6.82599	0.0257518	0.687018
GRT1A	Growth hormone-regulated TBC protein 1-A	c84451_g1	-1.77776	4.60386	0.0241562	0.668617
SGK2	Serine/threonine-protein kinase Sgk2	c91818_g1	-1.76748	7.07399	0.0196334	0.630874
ETFA	Electron transfer flavoprotein subunit alpha	c86029_g1	-1.76694	6.68501	0.0250161	0.678361
ATPD	ATP synthase subunit delta	c86755_g2	-1.76376	6.88235	0.0206799	0.644557
AGR2	Anterior gradient protein 2 homolog	c59843_g1	-1.76088	9.88143	0.0156171	0.585718
CHCH6	Coiled-coil-helix-coiled-coil-helix domain-containing protein 6	c90459_g3	-1.7587	6.40414	0.0231727	0.667698
RM35	39S ribosomal protein L35	c60049_g1	-1.75482	4.50723	0.0310437	0.747935
ECI1	Enoyl-CoA delta isomerase 1	c82659_g1	-1.75386	5.97437	0.0293162	0.731804
DNMBP	Rho guanine nucleotide exchange factor 37	c91707_g1	-1.75098	6.20485	0.0218048	0.652759
FSD1L	FSD1-like protein	c94322_g1	-1.74622	5.5953	0.0273636	0.705495
MAPK3	MAP kinase-activated protein kinase 3	c86592_g2	-1.74573	3.03803	0.0386317	0.801807
HSP71	Heat shock 70 kDa protein	c86555_g4	-1.74315	8.90101	0.0209288	0.644557
SYTC	Threonine--tRNA ligase	c92495_g1	-1.7404	2.55716	0.0444043	0.843293
PTN6	Tyrosine-protein phosphatase non-receptor type 6	c91019_g2	-1.7361	6.39804	0.0132796	0.55436
ACTP2	Cytolysin Src-1	c93129_g1	-1.73589	4.00294	0.0364488	0.783587
RT15	28S ribosomal protein S15	c92302_g1	-1.73407	3.89869	0.0431218	0.833265
GRP1	RAS guanyl-releasing protein 1	c90525_g2	-1.7327	3.80861	0.0304094	0.738964
NDUV3	NADH dehydrogenase [ubiquinone] flavoprotein 3	c93794_g1	-1.73167	5.70331	0.030294	0.738683
ADX	Adrenodoxin	c79115_g1	-1.73061	4.50689	0.0379143	0.794448
TLR1	Toll-like receptor 1	c90482_g1	-1.72537	3.49129	0.0444346	0.843293
CHSP1	Calcium-regulated heat stable protein 1	c85454_g1	-1.7215	3.3297	0.0399643	0.808717
CH10	10 kDa heat shock protein	c81556_g1	-1.71737	5.35103	0.0350397	0.779367
THIO	Thioredoxin	c37791_g1	-1.7109	8.74932	0.0133603	0.555222
RAB3I	Rab-3A-interacting protein	c93549_g3	-1.70934	3.69809	0.0369382	0.787379
PCCB	Propionyl-CoA carboxylase beta chain	c89372_g1	-1.70805	6.73545	0.027552	0.707846
M17L2	Mpv17-like protein 2	c94097_g2	-1.70623	3.59608	0.0374405	0.79035
UCRI	Cytochrome b-c1 complex subunit Rieske	c87834_g1	-1.70002	7.7412	0.0227419	0.665872
QCR1	Cytochrome b-c1 complex subunit 1	c84704_g1	-1.69328	5.40175	0.0222503	0.660964
Y1136	Uncharacterized protein ML1136	c92949_g1	-1.69005	5.78665	0.017674	0.600199
CKLF5	Chemokine-like factor	c88139_g1	-1.68115	3.53113	0.0339834	0.773217
CEA20	Carcinoembryonic antigen-related cell adhesion molecule 20	c97302_g1	-1.67783	5.92364	0.0461249	0.85193
CEBPE	CCAAT/enhancer-binding protein epsilon	c85020_g1	-1.67066	2.82331	0.0470226	0.859138
AL5AP	Arachidonate 5-lipoxygenase-activating protein	c79692_g1	-1.66979	4.46351	0.0325392	0.766118
RM14	39S ribosomal protein L14	c67488_g1	-1.66651	3.94609	0.0432635	0.834345
QCR2	Cytochrome b-c1 complex subunit 2	c74093_g1	-1.66111	6.74695	0.0275681	0.708009
RM53	39S ribosomal protein L53	c71318_g1	-1.66054	2.67926	0.0481894	0.859925
NUD22	Nucleoside diphosphate-linked moiety X motif 22	c92711_g1	-1.65749	4.89837	0.0485464	0.859925
RCAN1	Calcipressin-1	c84478_g1	-1.65373	4.02045	0.0499228	0.859925
AATC	Aspartate aminotransferase	c90331_g1	-1.65062	5.40983	0.0225598	0.665002
H2B3	Histone H2B 3	c69988_g1	-1.64855	5.0227	0.0277742	0.710941
NAMPT	Nicotinamide phosphoribosyltransferase	c92008_g1	-1.63404	4.8474	0.0355082	0.780892
SUCA	Succinyl-CoA ligase [ADP/GDP-forming] subunit alpha	c76131_g1	-1.63255	5.72817	0.0369148	0.787379
DOK1	Docking protein 1	c90025_g3	-1.63106	6.93332	0.0203716	0.64043
DHSA	Succinate dehydrogenase [ubiquinone] flavoprotein subunit	c91006_g1	-1.62102	6.38633	0.0267262	0.696306
S17A5	Sialin	c89742_g3	-1.61975	4.30824	0.0443633	0.843293
COX11	Cytochrome c oxidase assembly protein COX11	c80934_g1	-1.60862	3.46208	0.0413122	0.817068
RBP1	RalA-binding protein 1	c96463_g1	-1.60862	3.47083	0.0414095	0.817773
LITAF	Lipopolysaccharide-induced tumor necrosis factor-alpha factor homolog	c87741_g2	-1.60508	5.1352	0.0279255	0.712634
KCD12	BTB/POZ domain-containing protein KCTD12	c89190_g1	-1.60055	3.80075	0.0361104	0.780892
LT4R1	Leukotriene B4 receptor 1	c85679_g1	-1.59171	3.71847	0.0400819	0.80952
DHSB	Succinate dehydrogenase [ubiquinone] iron-sulfur subunit	c86193_g1	-1.59161	6.35455	0.0431045	0.833265
MMP13	Collagenase 3	c91570_g1	-1.58718	8.21135	0.0483945	0.859925
SUSD4	Uncharacterized protein KIAA0247	c86168_g1	-1.58458	5.70629	0.02615	0.68939
SMOX	Spermine oxidase	c90282_g1	-1.56513	6.21116	0.0293907	0.731804
GSH0	Glutamate--cysteine ligase regulatory subunit	c84862_g1	-1.56481	5.27377	0.0377356	0.79224
TI17A	Mitochondrial import inner membrane translocase subunit Tim17-A	c92292_g1	-1.56249	4.35655	0.0489453	0.859925
ODPA	Pyruvate dehydrogenase E1 component subunit alpha	c87502_g1	-1.56	7.09668	0.0318583	0.760515
TN13B	Tumor necrosis factor ligand superfamily member 13B	c96973_g3	-1.55706	5.19836	0.0295262	0.732623
MDHM	Malate dehydrogenase	c84763_g1	-1.55166	9.26062	0.0361529	0.780892
CXCR4	C-X-C chemokine receptor type 4	c72236_g1	-1.55009	7.73884	0.0266105	0.694942
ZO2	Tight junction protein ZO-2	c92963_g2	-1.54941	6.08416	0.0427864	0.829403
DHSDB	Succinate dehydrogenase [ubiquinone] cytochrome b small subunit B	c82829_g1	-1.54865	6.26879	0.0356751	0.780892
SOX4	Transcription factor SOX-4	c78101_g1	-1.54865	6.34346	0.037318	0.789844
IRF1	Interferon regulatory factor 1	c81714_g1	-1.54712	6.08349	0.0487002	0.859925
SEM7A	Semaphorin-7A	c98768_g1	-1.53858	4.64993	0.034378	0.777042
LDHB	L-lactate dehydrogenase B chain	c100173_g1	-1.53696	9.11187	0.0425031	0.82736
C99L2	CD99 antigen-like protein 2	c94329_g2	-1.52788	6.60805	0.03386	0.77272
GMFG	Glia maturation factor gamma	c61686_g1	-1.52669	5.38963	0.0341479	0.77454
IVD	Isovaleryl-CoA dehydrogenase	c81051_g1	-1.5126	6.53615	0.0414845	0.817773
B2L15	Bcl-2-like protein 15	c95991_g1	-1.51248	4.6342	0.0476309	0.859925
DLDH	Dihydrolipoyl dehydrogenase	c88433_g1	-1.5066	7.13817	0.0379171	0.794448
RGS18	Regulator of G-protein signaling 18	c48005_g1	-1.50433	6.03863	0.0314716	0.755495
BTK	Tyrosine-protein kinase BTK	c73650_g1	-1.49705	4.99439	0.0354413	0.780892
DYRK2	Dual specificity tyrosine-phosphorylation-regulated kinase 2	c92204_g2	-1.49349	4.7515	0.0447645	0.843675
PKHB2	Pleckstrin homology domain-containing family B member 2	c88349_g1	-1.49209	5.27012	0.0420245	0.823332
ETFB	Electron transfer flavoprotein subunit beta	c84204_g1	-1.49126	6.36102	0.045574	0.848
ECHA	Trifunctional enzyme subunit alpha	c89003_g1	-1.48807	7.10462	0.0480671	0.859925
PTN22	Tyrosine-protein phosphatase non-receptor type 22	c89489_g1	-1.474	5.62313	0.0388343	0.804227
AIFM1	Apoptosis-inducing factor 1	c90230_g1	-1.46637	6.91644	0.0471109	0.859925
SLAP1	Src-like-adapter	c73996_g1	-1.46559	7.25158	0.0416746	0.819413
CYC	Cytochrome c	c71874_g1	-1.45783	8.88262	0.0479959	0.859925
COR1A	Coronin-1A	c89217_g1	-1.44597	6.53777	0.0362555	0.781447
CCR9	C-C chemokine receptor type 9	c80262_g1	-1.40591	8.26744	0.0467456	0.856564
FA49A	Protein FAM49A	c82855_g1	-1.38458	5.94223	0.0469006	0.857688
PAI1	Plasminogen activator inhibitor 1	c74721_g2	1.36292	8.40888	0.0444862	0.843293
EKI1	Ethanolamine kinase 1	c79909_g1	1.39437	8.10108	0.0490975	0.859925
RBM25	RNA-binding protein 25	c96302_g2	1.4158	6.1582	0.0462011	0.852533
PR38B	Pre-mRNA-splicing factor 38B	c93329_g1	1.41717	6.14203	0.0493958	0.859925
CH004	Uncharacterized protein C8orf4 homolog	c77371_g1	1.43222	10.5757	0.0443521	0.843293
POGZ	Pogo transposable element with ZNF domain	c99321_g1	1.44923	6.26069	0.0436728	0.837457
APOEB	Apolipoprotein Eb	c80294_g1	1.44934	11.3325	0.0483419	0.859925
CHIA	Acidic mammalian chitinase	c93275_g1	1.45272	7.76409	0.0449179	0.845069
ICAL	Calpastatin	c92293_g1	1.45757	6.53893	0.0369285	0.787379
ITSN2	Intersectin-2	c87049_g1	1.45968	5.21669	0.0400692	0.80952
CLMN	Calmin	c92388_g1	1.47082	5.14114	0.0476047	0.859925
YTDC1	YTH domain-containing protein 1	c92873_g2	1.476	5.68914	0.0437608	0.838418
KLF10	Krueppel-like factor 10	c98721_g1	1.47646	5.64047	0.042537	0.827411
SGK1	Serine/threonine-protein kinase Sgk1	c92282_g5	1.48294	7.02411	0.0483879	0.859925
PERP	p53 apoptosis effector related to PMP-22	c67750_g1	1.48431	5.29562	0.0485013	0.859925
DDX5	Probable ATP-dependent RNA helicase DDX5	c97467_g2	1.48901	5.90654	0.049765	0.859925
RND2	Rho-related GTP-binding protein RhoN	c89344_g1	1.48993	5.78398	0.0346119	0.778035
CISH	Cytokine-inducible SH2-containing protein	c70961_g1	1.49359	7.16028	0.0375772	0.791883
PA24A	Cytosolic phospholipase A2	c88807_g2	1.50358	5.79273	0.049873	0.859925
ELF3	ETS-related transcription factor Elf-3	c87670_g3	1.50598	8.36271	0.0357925	0.780892
ES8L1	Epidermal growth factor receptor kinase substrate 8-like protein 1	c90500_g2	1.51396	6.54139	0.0302006	0.737783
RHG27	Rho GTPase-activating protein 27	c94767_g1	1.51448	5.44947	0.0449286	0.845069
ZN503	Zinc finger protein 503	c99339_g2	1.52216	4.9996	0.0401138	0.809693
GRK5	G protein-coupled receptor kinase 5	c99654_g1	1.5289	3.79123	0.0493857	0.859925
HEY1	Hairy/enhancer-of-split related with YRPW motif protein 1	c73417_g1	1.53496	6.08129	0.0276202	0.708681
ANR10	Ankyrin repeat domain-containing protein 10	c93899_g3	1.53656	6.98565	0.0446033	0.843293
ST5	Suppression of tumorigenicity 5 protein	c93036_g1	1.53902	5.78986	0.037461	0.79035
BAZ2B	Bromodomain adjacent to zinc finger domain protein 2B	c91794_g2	1.54044	4.80641	0.0450225	0.845566
GPSM2	G-protein-signaling modulator 2	c98169_g2	1.54131	6.14051	0.0495031	0.859925
THOC2	THO complex subunit 2	c96909_g1	1.54729	5.71338	0.0444757	0.843293
DAAM1	Disheveled-associated activator of morphogenesis 1	c96729_g2	1.54995	6.74505	0.0299354	0.734138
DOCK7	Dedicator of cytokinesis protein 7	c97025_g3	1.55715	4.45617	0.0469694	0.858598
PKH4B	Pleckstrin homology domain-containing family G member 4B	c96446_g1	1.55927	5.36196	0.0324028	0.765729
K1C18	Keratin	c78375_g2	1.563	8.33637	0.0446311	0.8436
SMG1	Serine/threonine-protein kinase SMG1	c100022_g1	1.56691	5.46437	0.0493853	0.859925
ARAP1	Arf-GAP with Rho-GAP domain	c89043_g1	1.56705	3.6537	0.0496534	0.859925
EPHA2	Ephrin type-A receptor 2	c99398_g2	1.56832	5.14613	0.0362039	0.781028
ION3	Intermediate filament protein ON3	c69390_g1	1.56843	5.15231	0.0365647	0.784396
S26A5	Prestin	c86734_g1	1.57172	5.3166	0.0389092	0.804366
RND3	Rho-related GTP-binding protein RhoE	c97369_g1	1.57573	4.83979	0.0451942	0.846215
RASA3	Ras GTPase-activating protein 3	c91374_g4	1.58234	5.15181	0.0402548	0.811448
ZDHC8	S-acyltransferase TIP1	c99550_g1	1.58691	3.99727	0.0476875	0.859925
I10R2	Interleukin-10 receptor subunit beta	c91655_g1	1.58999	3.85963	0.0484045	0.859925
NLRC3	Protein NLRC3	c99989_g1	1.59251	3.72816	0.0448058	0.843834
SERC1	Serine incorporator 1	c72130_g1	1.59381	4.17805	0.0359701	0.780892
GPR64	G-protein coupled receptor 64	c99592_g3	1.59565	6.17889	0.025351	0.683746
NRG1	Pro-neuregulin-1	c99541_g1	1.59587	5.38743	0.0497192	0.859925
TPM3	Tropomyosin alpha-3 chain	c92641_g1	1.60047	5.7353	0.0334308	0.772247
FHOD3	FH1/FH2 domain-containing protein 3	c94712_g2	1.60684	6.3594	0.0445219	0.843293
GRAM3	GRAM domain-containing protein 3	c90711_g1	1.60924	4.71646	0.0366362	0.785287
FOSL1	Fos-related antigen 1	c95531_g2	1.61332	7.26248	0.0211915	0.648305
MKNK1	MAP kinase-interacting serine/threonine-protein kinase 1	c99762_g1	1.61756	3.37215	0.0498142	0.859925
GBP1	Interferon-induced guanylate-binding protein 1	c93882_g1	1.61786	4.08247	0.0328134	0.767216
UPAR	Urokinase plasminogen activator surface receptor	c90649_g2	1.62155	6.575	0.0288234	0.725889
PGH2	Prostaglandin G/H synthase 2	c83740_g1	1.62298	5.15108	0.0268801	0.69872
NARPA	Notch-regulated ankyrin repeat-containing protein A	c89217_g3	1.62516	7.23723	0.0214932	0.651414
PGBD3	PiggyBac transposable element-derived protein 3	c99424_g1	1.62748	5.00874	0.0287312	0.725213
PHLA2	Pleckstrin homology-like domain family A member 2	c64177_g1	1.63335	8.7704	0.0214412	0.651414
PDLI4	PDZ and LIM domain protein 4	c89640_g1	1.63341	5.52573	0.0325474	0.766118
TGFB3	Transforming growth factor beta-3	c87067_g1	1.63509	4.2595	0.0463569	0.854481
SIA4B	CMP-N-acetylneuraminate-beta-galactosamide-alpha-2	c99409_g2	1.63594	4.7016	0.0422133	0.823934
GHR	Growth hormone receptor	c93668_g1	1.63681	3.62913	0.0380422	0.794782
SR140	U2 snRNP-associated SURP motif-containing protein	c92340_g2	1.63916	3.8421	0.0383044	0.798262
SSFA2	Sperm-specific antigen 2	c93368_g2	1.6417	5.83901	0.0319179	0.761316
ARHGI	Rho guanine nucleotide exchange factor 18	c92630_g2	1.64817	4.06544	0.0345989	0.778035
STK25	STE20-like serine/threonine-protein kinase	c89173_g1	1.65024	4.56778	0.0437194	0.838116
STK40	Serine/threonine-protein kinase 40	c80752_g1	1.65031	3.62662	0.043261	0.834345
SEM3D	Semaphorin-3D	c94254_g2	1.65478	3.57281	0.0488594	0.859925
INPP	Inositol polyphosphate 1-phosphatase	c99062_g1	1.65486	4.81456	0.0324939	0.766118
FAS	Fatty acid synthase	c99854_g1	1.65486	4.89202	0.0326756	0.766118
MMP2	72 kDa type IV collagenase	c93706_g1	1.65729	7.10957	0.0231971	0.667698
DLG1	Disks large homolog 1	c99630_g1	1.65766	5.89699	0.0230436	0.667698
S22A5	Solute carrier family 22 member 5	c98009_g3	1.65904	3.71428	0.0475329	0.859925
VASP	Vasodilator-stimulated phosphoprotein	c63790_g2	1.65947	5.87118	0.0351614	0.780032
DSG2	Desmoglein-2	c96794_g2	1.66078	6.22228	0.0204174	0.641593
SC31A	Protein transport protein Sec31A	c82623_g2	1.6621	4.48856	0.0341423	0.77454
TSC1	Hamartin	c97573_g1	1.66256	3.82189	0.0387489	0.803093
MOT7	Monocarboxylate transporter 7	c95887_g1	1.66256	5.4301	0.0451383	0.846023
RHCG1	Ammonium transporter Rh type C 1	c64960_g3	1.66478	4.5373	0.0333017	0.772247
COBA1	Collagen alpha-1(XI) chain	c92471_g1	1.66576	4.69531	0.0243022	0.669042
CALD1	Caldesmon	c93501_g1	1.66605	6.85615	0.0305462	0.741099
HBEGF	Proheparin-binding EGF-like growth factor	c63929_g1	1.66689	6.05796	0.034657	0.778568
GOPC	Golgi-associated PDZ and coiled-coil motif-containing protein	c88797_g1	1.6676	4.41813	0.0498316	0.859925
SBNO2	Protein strawberry notch homolog 2	c98802_g1	1.66857	6.30275	0.0345075	0.778035
VINEX	Son of sevenless homolog 1	c99736_g2	1.67081	6.94507	0.0235066	0.667698
IL4RA	Interleukin-4 receptor subunit alpha	c93160_g1	1.67172	3.72473	0.0397443	0.807042
LIPB1	Liprin-beta-1	c99138_g1	1.67172	3.70702	0.0489743	0.859925
PTN3	Tyrosine-protein phosphatase non-receptor type 3	c79472_g1	1.6725	5.42267	0.0298573	0.733756
ROCK2	Rho-associated protein kinase 2	c99108_g2	1.67394	5.49111	0.0362234	0.781216
UBP2	Ubiquitin carboxyl-terminal hydrolase 2	c87847_g2	1.67831	3.26916	0.0404885	0.813671
FRM4B	FERM domain-containing protein 4A	c97148_g2	1.67977	6.01924	0.0200897	0.634307
ACSF2	Acyl-CoA synthetase family member 2	c97000_g1	1.68019	6.31673	0.0176006	0.599242
FHOD1	FH1/FH2 domain-containing protein 1	c88021_g2	1.68055	4.98921	0.0483831	0.859925
AKAP9	A-kinase anchor protein 9	c98319_g1	1.68077	3.40471	0.0464469	0.855058
EHF	ETS homologous factor	c85360_g2	1.68237	4.73053	0.0464233	0.854925
UGDH	UDP-glucose 6-dehydrogenase	c99243_g2	1.68497	5.39078	0.0280061	0.71372
RENT1	Putative regulator of nonsense transcripts 1	c88292_g2	1.68533	4.31066	0.0484751	0.859925
LIFR	Leukemia inhibitory factor receptor	c96278_g2	1.68633	6.37721	0.0289613	0.728276
RNF11	RING finger protein 11	c91620_g1	1.68688	4.48732	0.0274222	0.706254
GTR3	Solute carrier family 2	c92846_g2	1.69134	7.66786	0.0281374	0.715564
STX3	Syntaxin-3	c81864_g2	1.69228	4.81261	0.0254246	0.684339
CADM4	Cell adhesion molecule 4	c91072_g1	1.69417	4.48465	0.0302104	0.737783
CTBP2	C-terminal-binding protein 2	c92971_g2	1.6945	6.55009	0.0204693	0.642377
KDM6A	Lysine-specific demethylase 6A	c100006_g1	1.69519	3.08533	0.0405129	0.813691
B3A2	Anion exchange protein 2	c91087_g1	1.69519	3.05953	0.0497846	0.859925
STAT4	Signal transducer and activator of transcription 1-alpha/beta	c87423_g2	1.69847	5.33241	0.0354702	0.780892
TEAD3	Transcriptional enhancer factor TEF-1	c90999_g3	1.70185	4.24595	0.029964	0.734312
RTBS	Probable RNA-directed DNA polymerase from transposon BS	c99497_g3	1.70311	3.68162	0.0301731	0.737783
SHC1	SHC-transforming protein 1	c99675_g1	1.70323	5.75008	0.0287462	0.725213
AT11C	Probable phospholipid-transporting ATPase 11C	c99438_g2	1.70414	5.91299	0.020883	0.644557
S10A9	Protein S100-A9	c90108_g2	1.70481	5.72073	0.0233331	0.667698
RHG12	Rho GTPase-activating protein 12	c95559_g2	1.70633	4.87964	0.0366386	0.785287
NSD1	Histone-lysine N-methyltransferase	c98933_g1	1.70825	3.85371	0.0468956	0.857688
ERBB3	Receptor tyrosine-protein kinase erbB-3	c99081_g1	1.70839	6.11768	0.0160902	0.588404
KCC2G	Calcium/calmodulin-dependent protein kinase type II subunit beta	c82752_g1	1.71136	3.45401	0.0420521	0.823332
TETN	Tetranectin	c86781_g1	1.71136	3.45308	0.0374977	0.790895
GATA2	GATA-binding factor 2	c90447_g1	1.71202	5.75204	0.0283392	0.719305
TGM5	Protein-glutamine gamma-glutamyltransferase 5	c91398_g1	1.71584	9.62203	0.0166442	0.591562
PPARG	Peroxisome proliferator-activated receptor gamma	c90780_g1	1.71779	2.85414	0.0495252	0.859925
CHD3	Chromodomain-helicase-DNA-binding protein 3	c88260_g1	1.71786	3.98302	0.047434	0.859925
APLP2	Amyloid-like protein 2	c87166_g1	1.71861	5.00291	0.0260565	0.688678
LRC8D	Leucine-rich repeat-containing protein 8D	c98839_g2	1.71872	4.7821	0.0283343	0.719305
DOCK4	Dedicator of cytokinesis protein 4	c97616_g1	1.71945	3.89251	0.0322322	0.764296
RPGFL	Rap guanine nucleotide exchange factor-like 1	c81443_g1	1.72011	3.39246	0.0481963	0.859925
AHR	Aryl hydrocarbon receptor	c94835_g1	1.72133	5.7345	0.0333938	0.772247
ZBT24	Zinc finger and BTB domain-containing protein 24	c80809_g1	1.72302	3.18046	0.0491606	0.859925
BOKA	Bcl-2-related ovarian killer protein homolog A	c90506_g2	1.72483	5.44464	0.0438543	0.839201
BORG1	Cdc42 effector protein 2	c95315_g1	1.72647	5.24274	0.0214872	0.651414
SDC4	Syndecan-4	c86797_g1	1.73086	7.3191	0.0232766	0.667698
AUGNA	Augurin-A	c80871_g1	1.73223	2.72005	0.0480161	0.859925
ST14	Suppressor of tumorigenicity 14 protein homolog	c99450_g1	1.73395	7.42536	0.0224552	0.664341
ACK1	Activated CDC42 kinase 1	c92914_g3	1.73455	3.12843	0.0358424	0.780892
YAP1	Yorkie homolog	c85650_g1	1.73545	4.12069	0.039288	0.805299
RTTN	Rotatin	c97762_g1	1.736	3.36183	0.0401636	0.810047
PAQRA	Monocyte to macrophage differentiation factor 2	c98707_g2	1.73649	6.68244	0.0209683	0.644557
SPTN1	Spectrin alpha chain	c95579_g1	1.73828	3.98952	0.0416274	0.819148
MYO1E	Unconventional myosin-Ie	c96996_g1	1.73877	7.22194	0.0271353	0.702093
SVIL	Supervillin	c99101_g4	1.74014	4.84432	0.0303219	0.738683
APOL6	Apolipoprotein L6	c91189_g5	1.74076	2.86572	0.0494906	0.859925
PDS5A	Sister chromatid cohesion protein PDS5 homolog A	c99689_g1	1.74132	3.44873	0.0441108	0.841631
DOCK1	Dedicator of cytokinesis protein 1	c93108_g4	1.74159	3.87407	0.0419374	0.822358
MAGI1	Membrane-associated guanylate kinase	c99523_g2	1.74175	4.2112	0.0277437	0.710513
RHG23	Rho GTPase-activating protein 23	c96410_g3	1.74513	3.91652	0.0464894	0.855191
NAV2	Neuron navigator 2	c99904_g1	1.74593	5.80466	0.026207	0.690174
MDM4	Protein Mdm4	c99437_g1	1.74723	4.30157	0.0453104	0.846985
C170B	Centrosomal protein of 170 kDa protein B	c99597_g1	1.74785	3.08229	0.0460166	0.850362
FXC1A	Forkhead box C1-A	c85102_g1	1.74997	4.76516	0.0218973	0.653947
ETV7	Transcription factor ETV6	c94290_g3	1.75171	3.37993	0.0461689	0.852526
DTX4	E3 ubiquitin-protein ligase DTX4	c94887_g5	1.75383	3.1263	0.0343593	0.777042
MYO5B	Unconventional myosin-Vb	c99870_g1	1.75498	6.25203	0.0163346	0.588484
EGR1	Early growth response protein 1	c91055_g1	1.76078	9.52878	0.0199381	0.633568
ITPR1	Inositol 1	c96012_g2	1.76101	4.07375	0.0372468	0.788802
FMO5	Dimethylaniline monooxygenase [N-oxide-forming] 5	c91278_g4	1.76133	4.23931	0.0382945	0.798262
PA24F	Cytosolic phospholipase A2 zeta	c92447_g1	1.76177	4.64395	0.0187925	0.617905
JARD2	Protein Jumonji	c99289_g1	1.76279	5.99289	0.0175344	0.599242
LETM1	LETM1 and EF-hand domain-containing protein 1	c97899_g1	1.77048	5.08392	0.0280707	0.714365
FRY	Rho guanine nucleotide exchange factor 18	c99065_g2	1.77053	4.50602	0.0242943	0.669042
MYO9B	Unconventional myosin-IXb	c90361_g2	1.77057	4.07106	0.0334309	0.772247
ZMYM4	Zinc finger MYM-type protein 4	c94633_g1	1.77067	3.47394	0.0486326	0.859925
SIK1	Serine/threonine-protein kinase SIK1	c91575_g2	1.77249	6.97797	0.0274703	0.706385
ANR11	Ankyrin repeat domain-containing protein 11	c97574_g1	1.77261	4.11929	0.0393181	0.805299
ZBTB4	Zinc finger and BTB domain-containing protein 4	c81325_g1	1.7737	3.55774	0.0367126	0.78641
GVIN1	Interferon-induced very large GTPase 1	c100072_g1	1.77631	3.96676	0.0306533	0.742676
CDCP1	CUB domain-containing protein 1	c93912_g3	1.777	5.14146	0.0233567	0.667698
CRTC3	CREB-regulated transcription coactivator 3	c93373_g2	1.77885	3.71578	0.0330305	0.771055
DESP	Desmoplakin	c94976_g1	1.7793	9.60895	0.0120773	0.538992
GCC2	GRIP and coiled-coil domain-containing protein 2	c83273_g1	1.77981	3.31537	0.0447741	0.843675
FA83H	Protein FAM83H	c90261_g1	1.77981	3.30786	0.0419951	0.823048
TRAF4	TNF receptor-associated factor 4	c85897_g1	1.78175	4.1641	0.0242206	0.669042
VWA1	von Willebrand factor A domain-containing protein 1	c95488_g2	1.78453	4.89802	0.0492197	0.859925
LAMA2	Laminin subunit alpha-2	c86924_g1	1.78513	3.62351	0.0440625	0.840929
ARHG8	Neuroepithelial cell-transforming gene 1 protein	c85849_g1	1.78582	6.13059	0.0341202	0.77454
TNR6A	Trinucleotide repeat-containing gene 6A protein	c94664_g2	1.7881	4.02571	0.0334835	0.772247
FBN1	Fibrillin-1	c97823_g1	1.78853	4.50084	0.0235521	0.667698
DOCK8	Dedicator of cytokinesis protein 8	c94338_g1	1.78888	3.00917	0.0433371	0.835184
PALM3	Paralemmin-3	c93495_g2	1.7911	3.72563	0.0343516	0.777042
OCRL	Inositol polyphosphate 5-phosphatase OCRL-1	c93601_g1	1.79654	4.75221	0.0213176	0.649464
UNK	RING finger protein unkempt homolog	c92273_g1	1.79785	3.41931	0.0322538	0.764296
SV421	Histone-lysine N-methyltransferase SUV420H1	c86278_g1	1.79944	3.50977	0.0301549	0.737751
UBP42	Ubiquitin carboxyl-terminal hydrolase 42	c91376_g6	1.79944	3.50713	0.0304126	0.738964
KDM4A	Lysine-specific demethylase 4A	c84431_g1	1.80084	3.56625	0.0439823	0.84028
KAT6B	Histone acetyltransferase KAT6B	c93873_g2	1.80084	3.59448	0.0352434	0.780892
NUAK2	NUAK family SNF1-like kinase 2	c83050_g1	1.80584	2.77205	0.0405417	0.813691
CXB3	Gap junction beta-3 protein	c84532_g1	1.81089	6.44032	0.0199885	0.633568
CPXM2	Inactive carboxypeptidase-like protein X2	c96453_g1	1.81397	5.33571	0.0197702	0.632724
ITA3	Integrin alpha-3	c97349_g2	1.81397	5.32136	0.0295411	0.732623
CCD50	Coiled-coil domain-containing protein 50	c98605_g1	1.81423	3.62195	0.0349831	0.779367
AHNK	Neuroblast differentiation-associated protein AHNAK	c94793_g1	1.82027	4.83934	0.0152648	0.583419
MYH7	Myosin-2	c85390_g1	1.82063	6.07411	0.0223851	0.663074
ARHGJ	Rho guanine nucleotide exchange factor 19	c85243_g2	1.8276	6.10406	0.0280925	0.714671
GATA3	Transcription factor GATA-3	c94956_g1	1.8336	6.5529	0.0175668	0.599242
SEPT5	Septin-5	c89991_g2	1.8356	5.57868	0.0124901	0.544526
CP27A	Sterol 26-hydroxylase	c91927_g1	1.83642	6.96835	0.0143901	0.572216
UBR5	E3 ubiquitin-protein ligase UBR5	c99936_g1	1.8365	4.91429	0.0204895	0.642471
UFO	Tyrosine-protein kinase receptor UFO	c97220_g1	1.83779	3.91029	0.0332888	0.772247
ARFP1	Arfaptin-1	c91625_g1	1.84062	3.59254	0.0345489	0.778035
PCSK5	Proprotein convertase subtilisin/kexin type 5	c84097_g2	1.84177	4.93033	0.0217974	0.652759
ETUD1	Elongation factor Tu GTP-binding domain-containing protein 1	c94349_g4	1.84226	4.31847	0.0254356	0.684382
SH2D5	SH2 domain-containing protein 5	c88138_g1	1.84285	4.37572	0.0177336	0.601034
A2MG	Alpha-2-macroglobulin	c92251_g2	1.84653	7.55532	0.024735	0.674391
NDRG2	Protein NDRG2	c65072_g1	1.84954	5.04864	0.0345764	0.778035
RAB34	Ras-related protein Rab-34	c80186_g1	1.85041	2.94746	0.0425928	0.827411
PERQ2	PERQ amino acid-rich with GYF domain-containing protein 2	c94253_g4	1.85287	4.18785	0.0234578	0.667698
BRD4	Bromodomain-containing protein 4	c93659_g2	1.8529	2.78713	0.0428605	0.830176
PLCG1	1-phosphatidylinositol 4	c97565_g2	1.85393	4.15283	0.0288679	0.726528
IKZF2	Zinc finger protein Helios	c84389_g6	1.85593	2.66432	0.0495715	0.859925
GRDN	Girdin	c99824_g1	1.86071	3.8101	0.0365019	0.784203
PPM1L	Protein phosphatase 1L	c88278_g1	1.86246	3.76841	0.0351506	0.780032
TCB2	Transposable element Tcb2 transposase	c99097_g2	1.86246	3.81738	0.0378899	0.794448
FARP1	FERM	c95561_g1	1.86442	3.16448	0.0349394	0.779367
CD9	CD9 antigen	c78130_g2	1.86654	3.59903	0.0489297	0.859925
PKHA6	Pleckstrin homology domain-containing family A member 6	c99794_g1	1.86853	4.27077	0.0169705	0.591562
SEPT2	Septin-2	c89991_g1	1.86979	4.84126	0.0231373	0.667698
ARGL1	Arginine and glutamate-rich protein 1	c90465_g1	1.87037	6.22974	0.0115451	0.529673
YTX2	Transposon TX1 uncharacterized 149 kDa protein	c99575_g1	1.87161	3.49782	0.0273737	0.705506
NAGAB	Alpha-N-acetylgalactosaminidase	c91324_g1	1.87551	5.73477	0.0178276	0.603276
VP13B	Vacuolar protein sorting-associated protein 13B	c95891_g1	1.87587	2.78195	0.0483148	0.859925
AMOL2	Angiomotin-like 2a	c86238_g2	1.87654	3.70268	0.0328062	0.767216
ERBB2	Receptor tyrosine-protein kinase erbB-2	c94026_g3	1.87654	3.73453	0.0208337	0.644557
KLF3	Krueppel-like factor 3	c92413_g2	1.87742	5.99939	0.0140117	0.562701
KLF5	Krueppel-like factor 5	c85626_g1	1.8784	5.7472	0.0178823	0.60343
OSBL6	Oxysterol-binding protein-related protein 6	c93135_g6	1.87904	7.98392	0.00682692	0.451837
TXNIP	Thioredoxin-interacting protein	c65127_g1	1.88054	4.88167	0.0136737	0.55996
AKA11	A-kinase anchor protein 11	c95879_g1	1.88268	3.88353	0.0293925	0.731804
K132L	UPF0577 protein KIAA1324-like	c99237_g1	1.88319	4.78372	0.0365541	0.784396
PROD	Proline dehydrogenase 1	c98327_g1	1.88628	6.17492	0.0135224	0.556485
MVP	Major vault protein	c85226_g1	1.88672	4.43583	0.0200388	0.633799
PDE4B	cAMP-specific 3'	c96376_g5	1.88728	7.85987	0.0191531	0.622554
GYS1	Glycogen [starch] synthase	c85205_g1	1.88747	6.31079	0.0192975	0.625571
A4	Amyloid beta A4 protein	c98058_g1	1.88778	5.9986	0.0152098	0.581927
RN213	E3 ubiquitin-protein ligase RNF213	c96072_g1	1.88807	2.53651	0.0431925	0.833945
PRC2B	Protein PRRC2B	c76101_g2	1.88933	4.68328	0.0380722	0.795181
SLIT3	Slit homolog 3 protein	c98512_g1	1.89355	3.9448	0.0161402	0.588484
TET2	Methylcytosine dioxygenase TET2	c99624_g2	1.89582	3.56666	0.0414787	0.817773
CS047	Uncharacterized protein C19orf47 homolog	c83188_g1	1.89666	2.33038	0.0479622	0.859925
CHS2	Chitin synthase 2	c92437_g2	1.899	8.86658	0.0218068	0.652759
OSTA	Organic solute transporter subunit alpha	c71475_g1	1.89957	5.32426	0.023638	0.667698
CACO1	Calcium-binding and coiled-coil domain-containing protein 1	c91936_g1	1.90084	3.94885	0.0180187	0.60569
RIPK4	Receptor-interacting serine/threonine-protein kinase 4	c95986_g3	1.90115	5.59155	0.0155219	0.584942
RHDF2	Inactive rhomboid protein 2	c99195_g2	1.90354	4.93849	0.0219303	0.654395
ZN462	Zinc finger protein 462	c85831_g1	1.90433	3.88314	0.0208692	0.644557
FLNB	Filamin-B	c98148_g1	1.90439	6.32966	0.0154353	0.584775
EGR2B	Early growth response protein 2b	c70591_g1	1.90464	7.493	0.0188616	0.617905
EVI1	MDS1 and EVI1 complex locus protein EVI1	c93340_g2	1.90627	2.71812	0.0404602	0.81355
BCAR3	Breast cancer anti-estrogen resistance protein 3	c98881_g1	1.90819	4.52733	0.0273091	0.704338
LAMA3	Laminin subunit alpha-3	c82095_g1	1.90929	8.50086	0.0240132	0.667698
MPRIP	Myosin phosphatase Rho-interacting protein	c78319_g2	1.91242	2.97734	0.0410629	0.81486
FYCO1	FYVE and coiled-coil domain-containing protein 1	c88567_g2	1.91242	2.95835	0.0410816	0.81486
RSF1	Remodeling and spacing factor 1	c89033_g1	1.91242	2.98239	0.0328744	0.768149
P63	Tumor protein 63	c88668_g1	1.91302	7.81413	0.0132415	0.55416
POL2	Retrovirus-related Pol polyprotein from transposon 297	c90008_g1	1.91935	3.83164	0.0495868	0.859925
ITB3	Integrin beta-3	c96541_g1	1.92035	5.05801	0.0418484	0.821056
HERC2	E3 ubiquitin-protein ligase HERC2	c99853_g1	1.92065	4.23178	0.020673	0.644557
ZEP2	Human immunodeficiency virus type I enhancer-binding protein 2 homolog	c89384_g3	1.92153	5.35396	0.0125102	0.544526
PLXD1	Plexin-D1	c85457_g1	1.92222	3.6091	0.0217128	0.652759
CASL	Enhancer of filamentation 1	c99139_g1	1.92284	4.08515	0.0175345	0.599242
TSCOT	Thymic stromal cotransporter homolog	c88959_g1	1.92565	3.88991	0.0253867	0.683944
LMNA	Lamin-A	c92868_g2	1.92608	5.20443	0.0201456	0.635621
AFF4	AF4/FMR2 family member 4	c91671_g1	1.92628	3.31986	0.0305061	0.740373
M3K2	Mitogen-activated protein kinase kinase kinase 2	c93453_g1	1.92628	3.28574	0.0475647	0.859925
ADA	Adenosine deaminase	c98420_g2	1.9268	8.69613	0.0163349	0.588484
CC104	Coiled-coil domain-containing protein 104	c89337_g1	1.93369	3.2335	0.0222854	0.661738
MPZL2	Myelin protein zero-like protein 2	c93837_g2	1.93457	3.43387	0.0246094	0.67335
TMC7	Transmembrane channel-like protein 4	c98380_g1	1.9362	5.12676	0.0110954	0.526656
TNR19	Tumor necrosis factor receptor superfamily member 19	c95691_g1	1.94091	4.80311	0.0414211	0.817773
VAV2	Guanine nucleotide exchange factor VAV2	c92789_g2	1.9415	3.84951	0.0159592	0.5863
DAB2P	Disabled homolog 2-interacting protein	c93459_g2	1.94163	3.66782	0.0389176	0.804366
MKB	Midkine-B	c26459_g1	1.94179	3.52217	0.0499067	0.859925
SENP6	Sentrin-specific protease 6	c90450_g2	1.942	3.33558	0.0263165	0.69193
MACF1	Microtubule-actin cross-linking factor 1	c89896_g1	1.94227	3.13979	0.0304508	0.739523
PKHG5	Pleckstrin homology domain-containing family G member 5	c95896_g2	1.94227	3.12079	0.0272093	0.703372
SH3R2	Putative E3 ubiquitin-protein ligase SH3RF2	c81398_g1	1.94266	2.86588	0.0308647	0.745596
KREM1	Kremen protein 1	c85733_g1	1.94417	2.23675	0.0456726	0.848
TCB	T-cell receptor beta chain T17T-22	c86888_g1	1.94417	2.24438	0.0490498	0.859925
MYOF	Myoferlin	c91455_g1	1.94674	4.72941	0.0254991	0.685381
BICD2	Protein bicaudal D homolog 2	c95052_g1	1.94749	4.58366	0.0175743	0.599242
RBG1L	Rab GTPase-activating protein 1-like	c78601_g1	1.95051	3.20699	0.0469079	0.857688
COHA1	Collagen alpha-1(XVII) chain	c94663_g1	1.95102	4.50536	0.041876	0.821376
RERGL	Ras-related and estrogen-regulated growth inhibitor-like protein	c87134_g1	1.95425	5.30266	0.0168669	0.591562
PKHF1	Pleckstrin homology domain-containing family F member 1	c89928_g1	1.95502	6.51019	0.0128499	0.550347
ZN750	Zinc finger protein 750	c92024_g1	1.95562	4.07503	0.0442199	0.842829
HXK2	Hexokinase-2	c66767_g1	1.95807	4.18806	0.0272732	0.703909
AF10	Protein AF-10	c92867_g2	1.95896	2.38982	0.0410359	0.814776
PHLB2	Pleckstrin homology-like domain family B member 1	c94134_g3	1.96093	3.59415	0.030836	0.745596
JIP1	C-Jun-amino-terminal kinase-interacting protein 1	c92536_g1	1.96425	2.96645	0.025581	0.686267
ADA10	Disintegrin and metalloproteinase domain-containing protein 10	c90218_g2	1.96659	7.05531	0.0117363	0.534068
AXIN1	Axin-1	c86588_g1	1.96712	3.29154	0.0225399	0.664956
BAZ2A	Bromodomain adjacent to zinc finger domain protein 2A	c93812_g1	1.96712	3.23582	0.0339489	0.773058
CP2J2	Cytochrome P450 2J2	c75967_g1	1.97187	3.10095	0.0272611	0.703849
TCF20	Transcription factor 20	c97233_g1	1.97493	4.41085	0.0129016	0.551263
SX19A	Transcription factor Sox-19a	c79516_g1	1.9772	4.98458	0.0184017	0.613748
TRI33	Transcription intermediary factor 1-beta	c95523_g2	1.97865	2.72378	0.0382976	0.798262
SE1BA	Histone-lysine N-methyltransferase SETD1B-A	c72844_g1	1.97952	2.19209	0.0472205	0.859925
ARHG1	Rho guanine nucleotide exchange factor 1	c89886_g1	1.98066	6.60355	0.00898728	0.490599
TRI18	Midline-1	c99649_g2	1.98199	5.04578	0.013251	0.55416
KFA	Kynurenine formamidase	c92362_g1	1.98355	3.26672	0.0198687	0.633095
ZMYM1	Zinc finger MYM-type protein 1	c100063_g1	1.98553	2.88897	0.030215	0.737783
F179B	Protein FAM179B	c88119_g1	1.98553	2.91333	0.0243002	0.669042
RTXE	Probable RNA-directed DNA polymerase from transposon X-element	c94347_g3	1.98617	3.68744	0.0256789	0.687018
PKHG3	Protein FAM105B	c97771_g1	1.98737	5.33648	0.0115073	0.528603
FAT1	Protocadherin Fat 1	c98316_g4	1.98914	2.37619	0.0485197	0.859925
SH3R1	E3 ubiquitin-protein ligase SH3RF1	c71731_g1	1.98914	2.39531	0.0442479	0.843121
ATX7	Ataxin-7	c76055_g1	1.98914	2.41043	0.0364797	0.783959
CAD11	Cadherin-11	c84077_g1	1.98914	2.51658	0.03545	0.780892
AT10D	Probable phospholipid-transporting ATPase VD	c93104_g1	1.98914	2.43228	0.0457676	0.848035
COEA1	Collagen alpha-1(XIV) chain	c98799_g2	1.98981	5.44419	0.0219991	0.655642
OFUT2	GDP-fucose protein O-fucosyltransferase 2	c92021_g1	1.99636	2.62962	0.0303941	0.738964
TNIP1	TNFAIP3-interacting protein 1	c96365_g1	1.99676	4.62555	0.0111077	0.526656
GPR87	G-protein coupled receptor 87	c79555_g1	1.9974	4.19493	0.024385	0.669042
MMP14	Matrix metalloproteinase-14	c86715_g1	1.9974	4.27061	0.0115675	0.529848
LAMB2	Laminin subunit beta-1	c99158_g1	1.99945	6.2047	0.0206194	0.644557
F167A	Protein FAM167A	c95132_g1	2.00112	4.26349	0.0225791	0.665122
NCOA2	Nuclear receptor coactivator 2	c89694_g1	2.00134	3.71508	0.02647	0.693421
ALAT2	Alanine aminotransferase 2	c95596_g2	2.00134	3.72716	0.0230892	0.667698
EYA1	Eyes absent homolog 1	c82499_g2	2.00199	2.79521	0.0255109	0.685381
VGLL4	Transcription cofactor vestigial-like protein 4	c77642_g2	2.00443	7.22056	0.012399	0.54373
SRC	Proto-oncogene tyrosine-protein kinase Src	c90798_g1	2.00613	3.46758	0.0232178	0.667698
PVRL4	Poliovirus receptor-related protein 4	c94641_g2	2.00613	3.47469	0.0205968	0.644557
EGR3	Early growth response protein 3	c65919_g1	2.00828	6.26969	0.008555	0.479677
SEM6D	Semaphorin-6D	c99468_g1	2.01063	6.75193	0.0187189	0.617537
ZBT38	Zinc finger and BTB domain-containing protein 38	c79273_g1	2.01098	3.64639	0.0218225	0.652759
PKN2	Serine/threonine-protein kinase N2	c98040_g2	2.01175	6.66209	0.00726235	0.459686
PXDN	Peroxidasin	c86964_g1	2.01403	2.22418	0.0405893	0.813691
LPA11	Lysophosphatidic acid receptor 1-A	c93669_g5	2.01456	4.79933	0.0109257	0.526656
MYOME	Myomegalin	c99137_g1	2.01593	4.5631	0.0214166	0.651347
AASD1	Alanyl-tRNA editing protein Aarsd1	c100045_g1	2.01642	3.92019	0.0113102	0.526845
MKL1	MKL/myocardin-like protein 1	c99419_g2	2.01809	3.34211	0.0439779	0.84028
CO6A2	Collagen alpha-2(VI) chain	c99838_g4	2.02052	5.51823	0.0254155	0.684339
ESYT2	Extended synaptotagmin-2	c88233_g1	2.02221	2.61388	0.0371188	0.787647
SO2B1	Solute carrier organic anion transporter family member 2B1	c89488_g1	2.02378	5.0215	0.00998176	0.506717
RFIP2	Rab11 family-interacting protein 2	c90937_g1	2.02495	2.79228	0.0317161	0.758612
CNKR3	Connector enhancer of kinase suppressor of ras 3	c95842_g1	2.02495	2.75495	0.0403907	0.813051
CIP4	Cdc42-interacting protein 4 homolog	c80535_g1	2.02556	4.81165	0.00989934	0.505088
HELZ2	Helicase with zinc finger domain 2	c90688_g1	2.03463	3.69874	0.0139401	0.561471
NAB1	NGFI-A-binding protein 1	c81926_g2	2.03537	3.67844	0.0227713	0.665872
PLOD3	Procollagen-lysine	c92418_g1	2.03761	4.00843	0.01834	0.612249
SNX5	Sorting nexin-5	c84153_g1	2.03805	4.05955	0.0131337	0.552747
CC21C	C-C motif chemokine 21c	c75720_g1	2.04729	5.10687	0.0167025	0.591562
FAK1	Focal adhesion kinase 1	c92395_g1	2.04733	4.45832	0.016019	0.5863
PAXI	Paxillin	c90342_g1	2.04733	4.38904	0.0296363	0.733399
JAG1B	Protein jagged-1b	c92566_g1	2.04734	4.38379	0.0243755	0.669042
CR3L2	Cyclic AMP-responsive element-binding protein 3-like protein 2	c90607_g1	2.04743	3.52977	0.0140647	0.564518
DYHC2	Cytoplasmic dynein 2 heavy chain 1	c85319_g1	2.04744	3.43474	0.0177359	0.601034
TAGAP	T-cell activation Rho GTPase-activating protein	c85333_g3	2.0475	3.11516	0.0175511	0.599242
4EB3L	Eukaryotic translation initiation factor 4E-binding protein 3-like	c74900_g1	2.04782	2.05141	0.0422327	0.823934
LIMA1	LIM domain and actin-binding protein 1	c87701_g1	2.05645	5.62464	0.0311437	0.7496
WDFY4	WD repeat- and FYVE domain-containing protein 4	c100017_g1	2.05704	4.97968	0.0132507	0.55416
FKBP9	Peptidyl-prolyl cis-trans isomerase FKBP9	c88769_g1	2.05755	3.89319	0.0239548	0.667698
LRIG2	Leucine-rich repeats and immunoglobulin-like domains protein 2	c89560_g1	2.05809	3.83706	0.0233069	0.667698
FRRS1	Ferric-chelate reductase 1	c84098_g1	2.05868	3.80631	0.0126079	0.546041
AQP3	Aquaporin-3	c64632_g1	2.05937	7.02419	0.00344946	0.335316
KLH35	Kelch-like protein 24	c86528_g1	2.06091	5.09821	0.0109432	0.526656
TBC15	TBC1 domain family member 15	c92972_g1	2.06094	3.50912	0.0188962	0.618342
COGA1	Collagen alpha-1(IV) chain	c94145_g1	2.0619	3.53189	0.0144559	0.572679
MB12A	Multivesicular body subunit 12A	c85956_g1	2.06581	3.1804	0.0157198	0.585718
GRHL1	Grainyhead-like protein 1 homolog	c98999_g1	2.06581	3.14434	0.0158076	0.585718
EVI5L	Ecotropic viral integration site 5 protein homolog	c97107_g2	2.0667	3.99445	0.0189967	0.620237
NED4L	E3 ubiquitin-protein ligase NEDD4-like	c80956_g1	2.06982	2.8313	0.0216534	0.652759
SYNE2	Nesprin-2	c99995_g1	2.07028	6.62871	0.00655986	0.446371
CARM1	Histone-arginine methyltransferase CARM1	c95881_g1	2.07373	7.72144	0.0166531	0.591562
PXK	PX domain-containing protein kinase-like protein	c75088_g1	2.07404	4.85515	0.0144611	0.572679
BPTF	Nucleosome-remodeling factor subunit BPTF	c73039_g1	2.07605	2.45485	0.0376267	0.792238
PROM2	Prominin-2	c92626_g1	2.07838	3.40575	0.0112564	0.526845
GPC5C	G-protein coupled receptor family C group 5 member C	c90530_g1	2.07849	4.29462	0.0138924	0.560916
AB1IP	Amyloid beta A4 precursor protein-binding family B member 1-interacting protein	c79974_g2	2.07971	4.25002	0.0182354	0.611418
BCR	Breakpoint cluster region protein	c78605_g1	2.08066	2.33684	0.028805	0.725696
GNL1	Guanine nucleotide-binding protein-like 1	c83936_g1	2.08066	2.28083	0.0352896	0.780892
ZC12A	Ribonuclease ZC3H12A	c91375_g5	2.08066	2.256	0.040054	0.80952
DAG1	Dystroglycan	c90949_g1	2.08388	3.08156	0.0289189	0.72756
IL3RB	Cytokine receptor common subunit beta	c93740_g1	2.08701	2.05766	0.0399817	0.808843
TM1L2	TOM1-like protein 2	c84373_g1	2.08743	2.98673	0.0216159	0.652759
EPHB1	Ephrin type-B receptor 1	c86957_g1	2.08743	2.98847	0.0175638	0.599242
SUCO	SUN domain-containing ossification factor	c94546_g1	2.08758	3.60991	0.0213137	0.649464
P4HA1	Prolyl 4-hydroxylase subunit alpha-1	c90217_g1	2.08772	4.49506	0.0199775	0.633568
FLNA	Filamin-A	c99895_g1	2.08941	8.05182	0.0171518	0.592693
NALP3	NACHT, LRR and PYD domains-containing protein 3	c93685_g1	2.09038	3.44799	0.0331868	0.772247
MY18A	Unconventional myosin-XVIIIa	c99745_g1	2.09038	3.42552	0.0253556	0.683746
EMAL3	Echinoderm microtubule-associated protein-like 3	c93471_g2	2.09394	5.64859	0.00808832	0.477381
CA106	Uncharacterized protein C1orf106	c96586_g2	2.09734	3.19991	0.0385729	0.800813
HUWE1	E3 ubiquitin-protein ligase HUWE1	c97935_g1	2.09734	3.21414	0.0343905	0.777042
SEM3F	Semaphorin-3F	c93522_g3	2.09772	5.18267	0.0135795	0.557962
CCD80	Coiled-coil domain-containing protein 80	c98823_g1	2.09775	5.56259	0.0151041	0.580939
TTC31	Stress-induced-phosphoprotein 1	c81117_g2	2.10174	3.1345	0.0267598	0.696306
EP400	E1A-binding protein p400	c76188_g1	2.10389	2.46936	0.0490982	0.859925
M4K2	Mitogen-activated protein kinase kinase kinase kinase 2	c88484_g1	2.10389	2.49176	0.0395223	0.807042
MAP4	Microtubule-associated protein 4	c90720_g5	2.10698	3.01168	0.0146116	0.575768
RNF14	E3 ubiquitin-protein ligase RNF14	c93864_g1	2.1075	4.54391	0.00924066	0.498373
LRRN4	Leucine-rich repeat neuronal protein 4	c80253_g2	2.10908	6.40127	0.0199785	0.633568
NMI	N-myc-interactor	c97782_g2	2.11285	2.31566	0.029988	0.734408
FGRL1	Fibroblast growth factor receptor-like 1	c97400_g1	2.11396	4.26383	0.0103304	0.513761
INF2	Inverted formin-2	c81085_g1	2.11419	5.58457	0.0115534	0.529719
CCL19	C-C motif chemokine 19	c77671_g1	2.12117	7.06206	0.00831265	0.478393
FBLN4	EGF-containing fibulin-like extracellular matrix protein 2	c91931_g2	2.12121	2.68531	0.0296748	0.733399
SI1L1	Signal-induced proliferation-associated 1-like protein 1	c93258_g1	2.12121	2.68317	0.0322686	0.764296
ROCK1	Rho-associated protein kinase 1	c83285_g1	2.12517	2.1174	0.0405126	0.813691
MYCB2	Probable E3 ubiquitin-protein ligase MYCBP2	c83656_g1	2.12517	2.08911	0.0434554	0.835917
P2RY3	P2Y purinoceptor 3	c84262_g1	2.1256	4.44754	0.010974	0.526656
PLEC	Plectin	c65299_g3	2.12787	8.93376	0.00757307	0.468019
IL1R1	Interleukin-1 receptor type 1	c86025_g5	2.12965	3.3033	0.013451	0.556136
AF1L1	Actin filament-associated protein 1-like 1	c90599_g1	2.13077	4.59269	0.0156151	0.585718
ALS2	Alsin	c93374_g1	2.13121	2.54735	0.0264786	0.693421
MYO15	Unconventional myosin-XV	c91090_g1	2.13739	4.1193	0.0126174	0.546041
TRI32	E3 ubiquitin-protein ligase TRIM32	c67405_g1	2.14235	7.13476	0.00847674	0.479677
L3BPA	Galectin-3-binding protein A	c83314_g1	2.14434	2.29842	0.0363629	0.78254
EMAL4	Echinoderm microtubule-associated protein-like 4	c88935_g2	2.14529	3.00434	0.0201704	0.636027
EGFR	Epidermal growth factor receptor	c94026_g1	2.14584	3.68778	0.0112676	0.526845
FOXQ1	Forkhead box protein Q1	c82970_g1	2.14666	6.80641	0.00276269	0.313315
FOS	Proto-oncogene c-Fos	c67975_g1	2.14799	6.77292	0.0104289	0.514789
HUNK	Hormonally up-regulated neu tumor-associated kinase	c93689_g1	2.15141	6.99735	0.0123009	0.542171
PKHA5	Pleckstrin homology domain-containing family A member 5	c83141_g1	2.15558	2.85617	0.0270874	0.701354
TMPS9	Serine protease 27	c97938_g1	2.15838	5.3125	0.00781237	0.4748
ERBB	Epidermal growth factor receptor	c94026_g2	2.16095	3.92075	0.0169581	0.591562
PTBP3	Polypyrimidine tract-binding protein 3	c79766_g1	2.16234	2.10517	0.0382021	0.797267
BAZ1B	Tyrosine-protein kinase BAZ1B	c90726_g1	2.16407	3.01225	0.0238276	0.667698
TM175	Transmembrane protein 175	c93619_g1	2.16407	3.06802	0.01482	0.57691
LAMC2	Laminin subunit gamma-2	c76208_g1	2.16715	9.82455	0.0117709	0.534307
FA65A	Protein FAM65A	c88921_g1	2.17101	3.15664	0.0224544	0.664341
MOB2	MOB kinase activator 2	c90266_g2	2.17405	6.34883	0.00661203	0.448052
NGEF	Ephexin-1	c97452_g2	2.17558	5.86239	0.00822613	0.478117
TBFG	Thread biopolymer filament subunit gamma	c72605_g1	2.18167	3.38338	0.0372387	0.788802
RTJK	Retrovirus-related Pol polyprotein LINE-1	c100069_g2	2.18434	2.57428	0.020238	0.637474
TAF3	Transcription initiation factor TFIID subunit 3	c91136_g1	2.18434	2.54672	0.0325473	0.766118
DEFI6	Differentially expressed in FDCP 6 homolog	c90906_g1	2.18667	5.72592	0.00507663	0.402203
I13R2	Interleukin-13 receptor subunit alpha-2	c92864_g2	2.18672	8.66317	0.0137819	0.55996
CD80	T-lymphocyte activation antigen CD80	c92338_g1	2.18678	4.82634	0.00671201	0.449266
CAR11	Caspase recruitment domain-containing protein 10	c98704_g1	2.18827	4.86048	0.0132479	0.55416
ODBA	2-oxoisovalerate dehydrogenase subunit alpha	c81016_g1	2.18853	1.83557	0.040367	0.8128
IMA3	Importin subunit alpha-3	c73138_g1	2.19124	2.72285	0.0345513	0.778035
APRA	Autocrine proliferation repressor protein A	c90820_g1	2.19124	2.77854	0.0164228	0.59019
ANK3	Ankyrin-3	c81152_g1	2.19217	3.30753	0.0293663	0.731804
DISP1	Protein dispatched homolog 1	c82837_g1	2.19661	2.89886	0.0227665	0.665872
SPIR1	Protein spire homolog 1	c97164_g2	2.19661	3.00007	0.0115307	0.529345
CTND1	Catenin delta-1	c83506_g2	2.19959	7.0446	0.00515576	0.402863
PLXB2	Plexin-B2	c99931_g1	2.20902	5.45132	0.00513582	0.402863
RB8NL	RBBP8 N-terminal-like protein	c92308_g4	2.20966	4.69303	0.00418275	0.367805
RFIP5	Rab11 family-interacting protein 5	c97179_g1	2.20966	4.6634	0.00692783	0.454454
ASH1L	Histone-lysine N-methyltransferase ASH1L	c94952_g1	2.20987	3.43218	0.0112015	0.526656
DYST	Dystonin	c79193_g1	2.21019	2.57201	0.0313679	0.753343
FREM2	FRAS1-related extracellular matrix protein 2	c94204_g1	2.21019	2.56842	0.0306376	0.742574
MARF1	Meiosis arrest female protein 1	c98288_g2	2.21019	2.56875	0.0306787	0.742676
ASAL	Mannose-specific lectin	c19662_g1	2.21032	9.00329	0.0499555	0.859925
TSN8	Tetraspanin-8	c76378_g1	2.21097	5.24567	0.00358707	0.342574
MERL	Merlin	c92816_g1	2.21555	4.6834	0.0185381	0.614885
TSN33	Tetraspanin-33	c86536_g2	2.21631	4.72886	0.00447982	0.381002
EMSA1	ELM2 and SANT domain-containing protein 1	c82232_g1	2.2167	2.92694	0.0190432	0.620919
MABP1	Mitogen-activated protein kinase-binding protein 1	c93385_g1	2.2167	2.89203	0.0409523	0.814604
FGFR2	Fibroblast growth factor receptor 2	c93366_g2	2.21824	7.97853	0.00658608	0.446902
TRRAP	Transformation/transcription domain-associated protein	c99615_g1	2.219	3.05495	0.0244795	0.670551
CLAP1	CLIP-associating protein 1-A	c95507_g1	2.22087	3.23315	0.0175121	0.599173
FSTA	Follistatin-A	c77291_g2	2.22244	3.46728	0.0135129	0.556485
MAST2	Microtubule-associated serine/threonine-protein kinase 2	c98710_g2	2.22491	3.54365	0.0158683	0.586159
AMC2	Alveolar macrophage chemotactic factor 2	c90421_g1	2.22532	7.65508	0.0238423	0.667698
NDP	Norrin	c84183_g1	2.2325	1.9378	0.0400473	0.80952
EDIL3	EGF-like repeat and discoidin I-like domain-containing protein 3	c71370_g1	2.23393	2.12956	0.0404587	0.81355
PKHM2	Pleckstrin homology domain-containing family M member 2	c89323_g1	2.23393	2.17687	0.0369309	0.787379
MTMR3	Myotubularin-related protein 3	c94600_g1	2.23393	2.13992	0.044477	0.843293
TAF4B	Transcription initiation factor TFIID subunit 4B	c90066_g1	2.23489	2.36672	0.030504	0.740373
ABI1	Abl interactor 1	c91092_g3	2.23489	2.42366	0.0176249	0.599242
VITRN	Vitrin	c92147_g1	2.23611	5.4837	0.0191407	0.622427
ETS1	Protein C-ets-1	c79078_g1	2.23734	3.36272	0.0232244	0.667698
ARI1A	AT-rich interactive domain-containing protein 1A	c91866_g2	2.25448	3.0782	0.0225273	0.664852
PKHN1	Pleckstrin homology domain-containing family N member 1	c91273_g1	2.25487	7.77228	0.00300439	0.322353
MYO5A	Unconventional myosin-Va	c95493_g1	2.25606	2.96416	0.0252834	0.682558
CP26A	Cytochrome P450 26A1	c73023_g1	2.25614	4.64998	0.0262914	0.691563
GIMA2	GTPase IMAP family member 2	c89908_g2	2.25803	2.82206	0.0252569	0.682304
AMPN	Aminopeptidase N	c87393_g1	2.26011	3.951	0.0276778	0.709574
COR2A	Coronin-2A	c91895_g1	2.26026	5.38905	0.00865785	0.481804
AFAD	Afadin	c98805_g2	2.26185	4.71273	0.00510934	0.402863
PPN	Papilin	c96144_g1	2.26376	4.1213	0.0176294	0.599242
GP160	Probable G-protein coupled receptor 160	c81813_g2	2.26385	2.40167	0.0247987	0.675232
CTR1	High affinity cationic amino acid transporter 1	c84021_g2	2.26385	2.44702	0.0167398	0.591562
FBLN3	EGF-containing fibulin-like extracellular matrix protein 1	c95285_g1	2.26773	5.35317	0.0147104	0.575768
SMBT1	Scm-like with four MBT domains protein 1	c84848_g1	2.26843	2.18357	0.0270278	0.700429
LRCH2	Leucine-rich repeat and calponin homology domain-containing protein 2	c89836_g5	2.26941	4.61972	0.00818791	0.477381
KLF9	Krueppel-like factor 9	c91735_g1	2.27183	6.01642	0.00368605	0.346741
CTDSL	CTD small phosphatase-like protein	c80339_g1	2.27517	1.87259	0.0475945	0.859925
CAD26	Cadherin-like protein 26	c95088_g2	2.27635	9.00702	0.0102032	0.510573
TANC2	Protein TANC2	c83529_g2	2.28507	2.63469	0.0227329	0.665872
TNC18	Trinucleotide repeat-containing gene 18 protein	c64353_g1	2.28608	1.50903	0.0464064	0.854925
C1QT2	Complement C1q tumor necrosis factor-related protein 2	c78508_g1	2.28608	1.53453	0.0449822	0.845408
MYO9A	Unconventional myosin-IXa	c86724_g1	2.29224	2.44183	0.019639	0.630874
Z3H7B	Zinc finger CCCH domain-containing protein 7B	c83759_g1	2.30213	2.18945	0.0302105	0.737783
LNPB	Protein lunapark-A	c85677_g1	2.30213	2.23305	0.022125	0.657777
STRN	Striatin	c98057_g1	2.30602	4.47325	0.00628331	0.437781
SOX7	Transcription factor Sox-7	c68706_g1	2.30749	3.71643	0.00797644	0.477381
PARD3	Partitioning defective 3 homolog	c98323_g1	2.30818	4.12216	0.00546465	0.412277
DDR2	Discoidin domain-containing receptor 2	c90255_g2	2.30919	2.65832	0.0199409	0.633568
LRBA	Lipopolysaccharide-responsive and beige-like anchor protein	c98957_g1	2.31136	4.38627	0.00720594	0.459686
TSH2	Teashirt homolog 2	c94380_g1	2.31402	3.83017	0.0056506	0.419383
HCFC1	Host cell factor 1	c82448_g1	2.31661	1.90509	0.0362433	0.781415
JHD2C	Probable JmjC domain-containing histone demethylation protein 2C	c87023_g2	2.31661	1.89671	0.0497069	0.859925
LIMK1	LIM domain kinase 1	c90961_g2	2.31661	1.94291	0.0352965	0.780892
PCDH7	Protocadherin-7	c79761_g2	2.31747	3.49065	0.0146327	0.575768
FOSL2	Fos-related antigen 2	c75532_g2	2.31878	3.73511	0.0192573	0.624971
SORC2	VPS10 domain-containing receptor SorCS2	c77793_g1	2.32009	2.50306	0.0134341	0.556136
NRCAM	Neuronal cell adhesion molecule	c93947_g1	2.32009	2.43578	0.026747	0.696306
ADDA	Alpha-adducin	c92879_g1	2.33038	3.51348	0.0130131	0.551546
GDPD5	Glycerophosphodiester phosphodiesterase domain-containing protein 5	c93942_g2	2.33291	2.66122	0.0228217	0.66625
FNDC7	Fibronectin type III domain-containing protein 7	c93269_g1	2.33451	4.72104	0.0026117	0.308112
FGF2	Fibroblast growth factor 2	c86117_g1	2.33506	2.30089	0.0217267	0.652759
DNM3B	DNA (cytosine-5)-methyltransferase 3B	c95149_g1	2.33721	4.19296	0.0121304	0.540184
MUS81	Crossover junction endonuclease MUS81	c93015_g1	2.33956	3.17496	0.00975409	0.504511
AVR2A	Activin receptor type-2A	c155686_g1	2.33988	1.57801	0.044559	0.843293
DUS6	Dual specificity protein phosphatase 6	c98510_g3	2.34239	6.87583	0.00332758	0.333597
PLCD1	1-phosphatidylinositol 4	c72639_g1	2.34253	2.91954	0.00876231	0.484415
RAB17	Ras-related protein Rab-17	c85970_g1	2.34253	2.937	0.00833064	0.478393
COCA1	Collagen alpha-1(XII) chain	c94709_g6	2.34641	4.42521	0.0067124	0.449266
PGBM	Basement membrane-specific heparan sulfate proteoglycan core protein	c87352_g3	2.35132	3.4148	0.0146612	0.575768
IFFO2	Intermediate filament family orphan 2	c99765_g1	2.35265	4.01915	0.00754425	0.468019
TMM98	Transmembrane protein 98	c81179_g1	2.35625	2.66975	0.025985	0.688201
SAM11	Sterile alpha motif domain-containing protein 11	c83000_g1	2.35625	2.71902	0.0116337	0.531059
ADA12	Disintegrin and metalloproteinase domain-containing protein 12	c96049_g3	2.35625	2.68969	0.0190248	0.6206
GPTC8	G patch domain-containing protein 8	c91103_g2	2.36306	3.79222	0.0100553	0.507709
SKIL	Ski-like protein	c96171_g1	2.36496	3.41404	0.0132766	0.55436
MLL4	Histone-lysine N-methyltransferase MLL4	c93765_g3	2.36725	2.28272	0.0169056	0.591562
WNT4A	Protein Wnt-4a	c90259_g1	2.36808	3.04218	0.0205998	0.644557
MYLK	Myosin light chain kinase	c86807_g1	2.36858	3.92388	0.0139164	0.561352
CYTSA	Cytospin-A	c98035_g1	2.36886	4.89975	0.00303451	0.322353
CROCC	Rootletin	c94461_g1	2.37223	3.24336	0.00670529	0.449266
ANS1A	Ankyrin repeat and SAM domain-containing protein 1A	c97914_g1	2.37223	3.16507	0.0162243	0.588484
CO4A6	Collagen alpha-1(IV) chain	c98439_g1	2.37623	5.99939	0.0104721	0.515673
SRPX	Sushi-repeat-containing protein SRPX	c86678_g1	2.3805	5.36418	0.00504719	0.401463
AA1R	Adenosine receptor A1	c88835_g1	2.38286	5.09987	0.00623862	0.43623
CG060	UPF0532 protein C7orf60 homolog	c82731_g1	2.39176	1.60107	0.0376984	0.79224
ADCY2	Adenylate cyclase type 2	c91018_g4	2.39176	1.60952	0.0309209	0.746212
BAHC1	BAH and coiled-coil domain-containing protein 1	c91595_g2	2.39176	1.61084	0.0370297	0.787379
PDE5A	cGMP-specific 3'	c77449_g1	2.39609	2.04458	0.0264823	0.693421
ASNS	Asparagine synthetase [glutamine-hydrolyzing]	c79820_g3	2.39609	1.97452	0.0350886	0.779367
SC65	Synaptonemal complex protein SC65	c74282_g1	2.39874	2.26768	0.0316223	0.757651
GA2L1	GAS2-like protein 1	c91711_g1	2.39874	2.25492	0.0278301	0.711959
TNF10	Tumor necrosis factor ligand superfamily member 10	c79650_g1	2.40054	2.56987	0.00928909	0.498689
ZN469	Zinc finger protein 469	c74066_g1	2.40183	2.77092	0.0132276	0.55416
CO4A2	Collagen alpha-2(IV) chain	c77003_g1	2.40357	3.10011	0.0100433	0.507576
NAB2	NGFI-A-binding protein 2	c91747_g3	2.41616	3.8986	0.00527274	0.406387
CRIM1	Cysteine-rich motor neuron 1 protein	c89029_g2	2.41705	3.72246	0.00539648	0.40971
MDN1	Midasin	c91748_g1	2.42099	3.07211	0.0134895	0.556485
TSC2	Tuberin	c99900_g1	2.42218	4.28855	0.00355754	0.341266
K1468	LisH domain and HEAT repeat-containing protein KIAA1468 homolog	c97556_g4	2.42235	2.95104	0.00874162	0.484062
LPHN2	Latrophilin-2	c76173_g1	2.42638	2.60753	0.00788623	0.476807
LAP2	Protein LAP2	c83220_g2	2.42956	2.27207	0.0359866	0.780892
DIAP2	Protein diaphanous homolog 2	c92382_g1	2.42956	2.32572	0.0151389	0.581361
GHC1	Mitochondrial glutamate carrier 1	c87606_g1	2.43282	7.80993	0.00255112	0.308112
JADE1	Protein Jade-1	c86411_g1	2.43424	1.99894	0.0438819	0.839242
CD276	CD276 antigen	c97124_g2	2.43424	2.03847	0.0274423	0.706385
EVC	Ellis-van Creveld syndrome protein homolog	c86005_g1	2.43544	3.28913	0.00557898	0.415763
EP300	Histone acetyltransferase p300	c94438_g3	2.43937	3.73853	0.00776376	0.473082
MYO3B	Myosin-IIIb	c89646_g2	2.44183	1.64213	0.0370815	0.787379
CDK8	Cyclin-dependent kinase 8	c91559_g3	2.44183	1.70675	0.0333454	0.772247
NAA25	N-alpha-acetyltransferase 25	c96719_g2	2.44183	1.60206	0.0453861	0.847529
M3K15	Mitogen-activated protein kinase kinase kinase 15	c96400_g3	2.44451	4.3082	0.00737724	0.463843
EPHB4	Ephrin type-B receptor 1	c92914_g2	2.44601	2.76605	0.0131219	0.552568
UBP36	Ubiquitin carboxyl-terminal hydrolase 36	c89915_g1	2.45178	2.57034	0.010933	0.526656
GPAT1	Glycerol-3-phosphate acyltransferase 1	c92099_g2	2.45178	2.56563	0.0128262	0.549655
CTNL1	Alpha-catulin	c97125_g1	2.45178	2.59972	0.00828786	0.478393
TLX3	T-cell leukemia homeobox protein 3	c93833_g1	2.45247	3.96469	0.0102242	0.510923
LR16A	Leucine-rich repeat-containing protein 16A	c93693_g2	2.45708	6.06541	0.00716474	0.459686
CO5A1	Collagen alpha-1(V) chain	c69136_g1	2.45973	2.37131	0.0194738	0.629418
PO2F2	POU domain	c89529_g1	2.45973	2.3403	0.0173784	0.596005
ACAP3	Arf-GAP with coiled-coil	c97815_g2	2.46066	2.97284	0.00855024	0.479677
KI13A	Kinesin-like protein KIF13A	c82790_g1	2.4676	2.79618	0.013443	0.556136
WWTR1	WW domain-containing transcription regulator protein 1	c84318_g1	2.4676	2.85862	0.00751612	0.468019
MATR3	Matrin-3	c93300_g1	2.46835	4.46979	0.00263698	0.308112
HAS1	Hyaluronan synthase 1	c93092_g1	2.46981	7.42214	0.00243178	0.307363
PTN21	Tyrosine-protein phosphatase non-receptor type 21	c78988_g1	2.47673	2.61127	0.00997558	0.506717
IL18R	Interleukin-18 receptor 1	c93956_g1	2.48404	4.09267	0.00925169	0.498598
BMP7	Bone morphogenetic protein 7	c83350_g1	2.48849	3.4229	0.00654147	0.446297
ANO6	Anoctamin-6	c84582_g1	2.48864	3.1709	0.010989	0.526656
FARP2	FERM	c93122_g1	2.48864	3.15189	0.00962959	0.502309
GLI1	Zinc finger protein GLI1	c94086_g1	2.48864	3.15042	0.0130001	0.551546
LAMA5	Laminin subunit alpha-3	c83230_g1	2.48888	2.75885	0.0227893	0.665872
CSPG4	Chondroitin sulfate proteoglycan 4	c82001_g1	2.48929	2.38774	0.0112234	0.526794
CO4A1	Collagen alpha-1(IV) chain	c85168_g1	2.48929	2.32283	0.0217565	0.652759
DEN5A	DENN domain-containing protein 5A	c57713_g1	2.49023	1.67177	0.0323454	0.765191
IKBZ	NF-kappa-B inhibitor zeta	c86082_g4	2.49023	1.67886	0.0266298	0.694942
PRDM2	PR domain zinc finger protein 2	c93791_g3	2.49023	1.64066	0.0388478	0.804227
ITPR2	Inositol 1	c96012_g1	2.49023	1.64347	0.0434437	0.835917
ANS1B	Ankyrin repeat and sterile alpha motif domain-containing protein 1B	c92507_g2	2.49512	6.85803	0.00307308	0.32428
STRN4	Striatin-4	c89624_g1	2.49798	2.98288	0.0107824	0.523293
A33	Zinc-binding protein A33	c82044_g1	2.49985	3.67936	0.00533053	0.406825
C163A	Scavenger receptor cysteine-rich type 1 protein M130	c100039_g1	2.5015	5.59923	0.0085649	0.479677
COBL1	Cordon-bleu protein-like 1	c79507_g1	2.52538	2.66253	0.00775797	0.473082
E41L1	Band 4.1-like protein 1	c88468_g2	2.52538	2.61877	0.0104751	0.515673
BMR1A	Bone morphogenetic protein receptor type-1A	c98350_g1	2.53437	3.03785	0.0119309	0.537122
WNK2	Serine/threonine-protein kinase WNK2	c71429_g1	2.53705	1.72402	0.0220211	0.656028
NOTC2	Neurogenic locus notch homolog protein 2	c71785_g1	2.53705	1.68086	0.0375548	0.791641
GSLG1	Golgi apparatus protein 1	c79622_g1	2.53705	1.6985	0.0293761	0.731804
GDE	Glycogen debranching enzyme	c83495_g1	2.543	2.07759	0.0282315	0.717203
BMPR2	Bone morphogenetic protein receptor type-2	c87694_g1	2.54665	2.42223	0.0101536	0.509143
NUAK1	NUAK family SNF1-like kinase 1	c83050_g2	2.54911	2.62225	0.0130125	0.551546
SNAB	Beta-soluble NSF attachment protein	c93368_g3	2.54911	2.68097	0.00696018	0.455723
PHLB3	LIM and calponin homology domains-containing protein 1	c95462_g1	2.55036	4.99488	0.0030787	0.324395
FLIP1	Filamin-A-interacting protein 1	c73313_g1	2.5541	3.31655	0.00899231	0.490599
TNIK	Traf2 and NCK-interacting protein kinase	c92835_g5	2.5541	3.34211	0.0110595	0.526656
GIMA7	GTPase IMAP family member 4	c96143_g1	2.55753	5.77279	0.0122736	0.542171
PERF	Perforin-1	c92001_g1	2.5677	3.45394	0.0149906	0.580231
BRWD1	Bromodomain and WD repeat-containing protein 1	c91337_g2	2.57245	2.67502	0.01092	0.526656
HERC1	Probable E3 ubiquitin-protein ligase HERC1	c87743_g1	2.57449	2.38071	0.0259525	0.688201
TENS3	Tensin-3	c88632_g1	2.57449	2.40353	0.0155205	0.584942
CHRD	Chordin	c58236_g1	2.57751	2.26705	0.0327424	0.766389
NPNT	Nephronectin	c71138_g2	2.5824	1.71489	0.0339019	0.77272
UBP15	Ubiquitin carboxyl-terminal hydrolase 15	c78553_g1	2.5824	1.71718	0.0326233	0.766118
APBB1	Amyloid beta A4 precursor protein-binding family B member 1-interacting protein	c82763_g1	2.5824	1.77523	0.01801	0.605677
IASPP	RelA-associated inhibitor	c99383_g1	2.58664	5.24593	0.00129555	0.232901
TRIM3	Tripartite motif-containing protein 3	c90847_g4	2.59078	2.88262	0.0101998	0.510573
REXO1	RNA exonuclease 1 homolog	c93181_g2	2.59173	1.22915	0.0473608	0.859925
LRCH1	Leucine-rich repeat and calponin homology domain-containing protein 1	c94604_g1	2.59185	5.33239	0.00270234	0.310711
FRAS1	Extracellular matrix protein FRAS1	c95715_g1	2.59494	4.30141	0.00514393	0.402863
DVL1	Segment polarity protein dishevelled homolog DVL-1	c84225_g1	2.62032	3.78932	0.0026027	0.308112
RGS12	Regulator of G-protein signaling 12	c97723_g1	2.62545	4.55983	0.00564649	0.419383
P3H1	Prolyl 3-hydroxylase 1	c81539_g1	2.62637	1.74974	0.0293431	0.731804
PLCH2	1-phosphatidylinositol 4	c84341_g1	2.62637	1.77121	0.025172	0.6814
LZTL1	Leucine zipper transcription factor-like protein 1	c94378_g2	2.62637	1.77824	0.0205053	0.64269
HIPK2	Homeodomain-interacting protein kinase 1	c99644_g1	2.62637	1.77985	0.0240715	0.667698
MRP5	Multidrug resistance-associated protein 5	c89704_g1	2.62961	2.92227	0.00772288	0.473082
TTYH3	Protein tweety homolog 3	c91183_g2	2.63017	3.265	0.00902425	0.491066
ARHGC	Rho guanine nucleotide exchange factor 12	c92342_g1	2.63017	3.25501	0.0104265	0.514789
VAT1	Synaptic vesicle membrane protein VAT-1 homolog	c86180_g1	2.63097	3.94626	0.0136289	0.559361
SEM3A	Semaphorin-3A	c85279_g1	2.63831	3.07862	0.0113751	0.526845
ATLA2	Atlastin-2	c93426_g1	2.64278	3.59444	0.00296683	0.322353
CO7A1	Collagen alpha-1(VII) chain	c56235_g1	2.64413	2.14953	0.018527	0.614885
MPRGA	Membrane progestin receptor gamma-A	c86975_g1	2.64413	2.20969	0.0131504	0.553128
ABL1	Tyrosine-protein kinase ABL1	c80503_g1	2.64864	2.95437	0.00573043	0.422677
MLL1	Histone-lysine N-methyltransferase MLL	c92231_g3	2.65493	3.12107	0.00516032	0.402863
TYRO	Tyrosinase	c73698_g1	2.65494	2.45226	0.0201488	0.635621
ADAP2	Arf-GAP with dual PH domain-containing protein 2	c76815_g1	2.65498	1.29661	0.0415401	0.818315
DHX34	Probable ATP-dependent RNA helicase DHX34	c83126_g1	2.65498	1.28641	0.0424182	0.826722
MAGI3	Membrane-associated guanylate kinase	c88539_g2	2.65498	1.2864	0.0424211	0.826722
AT11A	Probable phospholipid-transporting ATPase IH	c87124_g1	2.6622	2.70654	0.0143196	0.571206
TPM1	Tropomyosin alpha-1 chain	c81647_g1	2.66252	5.77287	0.00515667	0.402863
RHG17	Rho GTPase-activating protein 17	c75813_g1	2.66878	4.0988	0.00250626	0.308112
PRPS2	Ribose-phosphate pyrophosphokinase 2	c77000_g3	2.66904	1.85845	0.0147467	0.575842
KS6A4	Ribosomal protein S6 kinase alpha-4	c78183_g1	2.66904	1.787	0.0286449	0.724421
TGFR2	TGF-beta receptor type-2	c81369_g2	2.66904	1.81247	0.0206543	0.644557
LAMB3	Laminin subunit beta-3	c83052_g2	2.67251	5.28688	0.00648366	0.443674
GLGB	4-alpha-glucan-branching enzyme	c81943_g1	2.67633	2.15166	0.0236721	0.667698		4-alpha-glucan-branching enzyme
MLL2	Histone-lysine N-methyltransferase MLL2	c82240_g2	2.67633	2.1669	0.0241762	0.668617
SORL	Sortilin-related receptor	c89327_g1	2.67633	2.19008	0.0145566	0.575363
F208A	Protein FAM208A	c98994_g1	2.67834	4.2048	0.00264962	0.308173
PCM1	Pericentriolar material 1 protein	c88902_g1	2.6838	2.82194	0.00405048	0.360087
PTPRD	Receptor-type tyrosine-protein phosphatase delta	c89765_g1	2.68888	3.28498	0.0113862	0.526845
DCBD1	Discoidin	c99064_g1	2.69301	4.03561	0.00261687	0.308112
EPGN	Epigen	c71039_g1	2.70261	9.20758	0.00472083	0.390147
NAT16	Putative N-acetyltransferase 16	c78288_g1	2.70618	2.61274	0.00517514	0.402863
T22D2	TSC22 domain family protein 2	c89168_g1	2.70618	2.51835	0.010187	0.510467
LEF1	Lymphoid enhancer-binding factor 1	c80373_g1	2.70782	2.3583	0.0128026	0.549293
MAST3	Microtubule-associated serine/threonine-protein kinase 3	c84657_g1	2.70782	2.26103	0.0114905	0.528166
SMTN	Smoothelin	c93079_g2	2.70782	2.26027	0.0114546	0.526845
PCNT	Pericentrin	c94991_g1	2.70782	2.21013	0.0173766	0.596005
RCN1	Reticulocalbin-1	c80830_g1	2.71048	1.83911	0.0217693	0.652759
CFDP2	Craniofacial development protein 2	c88601_g6	2.71048	1.91145	0.0139877	0.562122
ARHGH	Rho guanine nucleotide exchange factor 17	c57422_g1	2.71556	1.3231	0.0443868	0.843293
GRZ1	Granzyme-like protein 1	c81236_g3	2.71556	1.35392	0.0338257	0.77272
HMMR	Hyaluronan mediated motility receptor	c84438_g2	2.71556	1.3231	0.0443883	0.843293
RPC1	DNA-directed RNA polymerase III subunit RPC1	c92239_g1	2.71556	1.34551	0.0416131	0.819088
CTIF	CBP80/20-dependent translation initiation factor	c90224_g1	2.72604	2.7804	0.00669371	0.449266
GNA14	Guanine nucleotide-binding protein subunit alpha-14	c89073_g3	2.72925	4.01376	0.000990485	0.198534
PAK4	Serine/threonine-protein kinase PAK 4	c79233_g1	2.73864	2.28986	0.0129464	0.551546
GP112	Probable G-protein coupled receptor 112	c99592_g4	2.74986	4.95596	0.000981134	0.198148
TMTC2	Transmembrane and TPR repeat-containing protein 2	c90608_g1	2.75566	2.63341	0.00388297	0.356514
ACSL1	Long-chain-fatty-acid--CoA ligase 1	c98128_g1	2.75905	3.35833	0.00384654	0.354959
ARHG4	Rho guanine nucleotide exchange factor 4	c99639_g2	2.75941	5.50491	0.00111406	0.210139
DEND3	DENN domain-containing protein 3	c91395_g1	2.76707	2.87961	0.00289072	0.318163
CAMP2	Calmodulin-regulated spectrin-associated protein 2	c66445_g1	2.77371	1.3523	0.0453075	0.846985
NIPLB	Nipped-B-like protein B	c87884_g1	2.77371	1.45694	0.0338038	0.77272
MBNL3	Muscleblind-like protein 3	c91892_g1	2.77371	1.38729	0.0312534	0.751743
TCEA3	Transcription elongation factor A protein 3	c80493_g1	2.77978	2.61899	0.00532964	0.406825
I17RD	Interleukin-17 receptor D	c85327_g1	2.82652	2.89107	0.00276039	0.313315
DIDO1	Death-inducer obliterator 1	c88015_g1	2.82685	2.62574	0.00827477	0.478157
PIEZ2	Piezo-type mechanosensitive ion channel component 2	c66816_g1	2.82961	1.39234	0.042566	0.827411
MED1	Mediator of RNA polymerase II transcription subunit 1	c68691_g1	2.82961	1.40467	0.0395891	0.807042
TPL2B	Tumor necrosis factor	c71775_g2	2.82961	1.39853	0.0378281	0.793953
TNKS1	Tankyrase-1	c80473_g1	2.82961	1.43273	0.0260115	0.688429
DAAM2	Disheveled-associated activator of morphogenesis 2	c82792_g1	2.82961	1.42712	0.0295098	0.732623
SMUF1	E3 ubiquitin-protein ligase SMURF1	c85033_g1	2.82961	1.42712	0.0295066	0.732623
CD38	ADP-ribosyl cyclase 1	c84008_g1	2.84941	6.45501	0.00105161	0.204916
AEBP1	Adipocyte enhancer-binding protein 1	c83919_g1	2.84982	2.71168	0.00270985	0.310711
BTC	Probetacellulin	c90099_g1	2.86484	2.9768	0.00158566	0.255987
PTPRU	Receptor-type tyrosine-protein phosphatase U	c93298_g1	2.86484	2.91785	0.00301269	0.322353
TMG1	Transmembrane gamma-carboxyglutamic acid protein 1	c85748_g2	2.86528	2.00226	0.00798947	0.477381
PDLI3	PDZ and LIM domain protein 3	c93576_g1	2.87242	2.66772	0.00723706	0.459686
AMOL1	Angiomotin-like protein 1	c61812_g1	2.87736	3.48226	0.00246585	0.307363
CO6A1	Collagen alpha-1(VI) chain	c29599_g1	2.88342	1.43656	0.0363854	0.782625
PA2G3	Group 3 secretory phospholipase A2	c48622_g1	2.88342	1.46622	0.0276053	0.708681
GAPR1	Golgi-associated plant pathogenesis-related protein 1	c62700_g1	2.88342	1.49953	0.0226627	0.665872
DPOD1	DNA polymerase delta catalytic subunit	c66123_g1	2.88342	1.47113	0.0296694	0.733399
ZC3H6	Zinc finger CCCH domain-containing protein 6	c80638_g1	2.88342	1.4489	0.033506	0.772247
ADCY9	Adenylate cyclase type 9	c84588_g1	2.88342	1.45479	0.029613	0.733365
PORCN	Protein-cysteine N-palmitoyltransferase porcupine	c86627_g2	2.88342	1.50464	0.0198041	0.632976
SCHI1	Schwannomin-interacting protein 1	c63448_g1	2.88356	2.37131	0.00983257	0.50466
YI31B	Transposon Ty3-I Gag-Pol polyprotein	c74084_g1	2.88356	2.45072	0.00505626	0.401463
DREB	Drebrin	c87997_g1	2.88356	2.40578	0.00792481	0.476864
SP8	Transcription factor Sp8	c54862_g1	2.90152	1.97493	0.0150481	0.580315
ATS6	A disintegrin and metalloproteinase with thrombospondin motifs 10	c86069_g1	2.90152	2.02486	0.00839512	0.479585
PRC2C	Protein PRRC2C	c37825_g1	2.93529	1.51935	0.0218292	0.652759
EDC3	Enhancer of mRNA-decapping protein 3	c69639_g1	2.93529	1.49177	0.0284554	0.720969
NPCL1	Niemann-Pick C1-like protein 1	c81007_g1	2.93529	1.58789	0.0173974	0.596367
EPCAM	Epithelial cell adhesion molecule	c74572_g1	2.93687	2.10454	0.00698651	0.456625
SMAG2	Protein Smaug homolog 2	c78974_g1	2.93687	2.0239	0.0127165	0.547532
S35B2	Adenosine 3'-phospho 5'-phosphosulfate transporter 1	c82992_g1	2.93687	2.04606	0.0075981	0.468425
CO6A3	Collagen alpha-3(VI) chain	c96884_g2	2.95639	3.02049	0.00251591	0.308112
SHC4	SHC-transforming protein 4	c76787_g1	2.96401	2.50781	0.00334534	0.334116
CPMD8	C3 and PZP-like alpha-2-macroglobulin domain-containing protein 8	c92574_g1	2.96586	3.33553	0.00883565	0.487107
AGAP3	Arf-GAP with GTPase	c93428_g1	2.96938	3.20571	0.00304981	0.323222
LRC19	Leucine-rich repeat-containing protein 19	c73978_g1	2.98536	1.55019	0.0195473	0.630301
DIP2C	Disco-interacting protein 2 homolog B-A	c98827_g2	3.00507	2.11717	0.00632865	0.438793
PHLB1	Pleckstrin homology-like domain family B member 1	c81399_g1	3.02469	5.60536	0.000814092	0.180711
FAT3	Protocadherin Fat 3	c111950_g1	3.03376	1.57369	0.0243523	0.669042
SETBP	SET-binding protein	c64587_g1	3.03376	1.60076	0.0183199	0.612179
SEM5B	Semaphorin-5B	c77336_g1	3.03376	1.52176	0.0455374	0.848
GRIP1	Glutamate receptor-interacting protein 1	c80433_g1	3.03376	1.57369	0.0243568	0.669042
M10B1	Putative helicase mov-10-B.1	c91463_g2	3.03376	1.64714	0.0150299	0.580231
NOTC1	Neurogenic locus notch homolog protein 1	c99728_g1	3.03878	5.71814	0.00256556	0.308112
SCF	Kit ligand	c91506_g1	3.04156	2.84473	0.00167348	0.263162
IFFO1	Intermediate filament family orphan 1	c75790_g1	3.06474	2.51404	0.00626969	0.437251
SRGP2	SLIT-ROBO Rho GTPase-activating protein 2	c95528_g1	3.0776	6.48409	0.000943243	0.193803
PI16	Peptidase inhibitor 16	c86889_g4	3.08102	3.42228	0.00909991	0.493349
YTX1	Transposon TX1 uncharacterized 82 kDa protein	c75689_g1	3.10168	2.19637	0.00484885	0.395666
PLCE1	1-phosphatidylinositol 4	c83389_g1	3.12593	1.66176	0.0163142	0.588484
PDZD2	PDZ domain-containing protein 2	c85379_g1	3.12593	1.75757	0.00999389	0.506717
LRP1	Low-density lipoprotein receptor-related protein 1	c90018_g5	3.12593	1.74768	0.00934537	0.498689
ROR2	Tyrosine-protein kinase transmembrane receptor ROR1	c96918_g1	3.12593	1.68654	0.0123314	0.542171
TSP1	Thrombospondin-1	c78964_g1	3.1325	2.16852	0.0082591	0.478117
H4	Histone H4	c90175_g3	3.1627	4.51838	0.000442516	0.130928
RHG21	Rho GTPase-activating protein 21	c84089_g2	3.1699	1.76335	0.00746806	0.467135
CLC4F	C-type lectin domain family 4 member F	c79213_g1	3.17486	3.01024	0.00139378	0.239905
CCR7	C-C chemokine receptor type 7	c1266_g1	3.18913	0.935405	0.0490133	0.859925
ENPP2	Ectonucleotide pyrophosphatase/phosphodiesterase family member 2	c48208_g1	3.18913	0.903077	0.0479229	0.859925
CO4	Complement C3	c80504_g1	3.18913	0.903087	0.0479146	0.859925
SBP2L	Selenocysteine insertion sequence-binding protein 2-like	c92535_g1	3.21257	1.78355	0.0077555	0.473082
YI036	Putative UDP-GlcNAc:betaGal beta-1	c73251_g1	3.22119	2.31908	0.002813	0.313907
LOXL1	Lysyl oxidase homolog 1	c77964_g1	3.25401	1.91123	0.00796253	0.477381
YRD6	Uncharacterized protein K02A2.6	c98156_g1	3.25401	1.77848	0.0113868	0.526845
POL	Pol polyprotein	c78086_g1	3.26583	0.990718	0.0371401	0.78768
STRAB	STE20-related kinase adapter protein beta	c86134_g1	3.2943	1.84793	0.0076566	0.470438
SDC1	Syndecan-1	c78369_g1	3.30576	4.90169	0.00054249	0.142607
TESK2	Dual specificity testis-specific protein kinase 2	c65030_g1	3.31018	2.73015	0.0033935	0.335316
APBB2	Amyloid beta A4 precursor protein-binding family B member 2	c91069_g1	3.33156	2.36773	0.00332227	0.333597
NOTC3	Neurogenic locus notch homolog protein 3	c78257_g1	3.33349	1.88738	0.00624306	0.43623
SFRP5	Secreted frizzled-related protein 5	c78639_g1	3.33349	1.84093	0.00922807	0.498063
FRPC	Iron-regulated protein FrpC	c3438_g1	3.33866	1.10453	0.0331671	0.772247
TPR	Nucleoprotein TPR	c58989_g1	3.33866	1.00287	0.0420813	0.823407
TLN2	Talin-2	c65894_g1	3.33866	0.987153	0.0455818	0.848
MSH6	DNA mismatch repair protein Msh6	c72553_g3	3.33866	1.05212	0.0294967	0.732623
DLEC1	Deleted in lung and esophageal cancer protein 1	c77661_g1	3.33866	1.0621	0.0297658	0.733745
GAPD1	GTPase-activating protein and VPS9 domain-containing protein 1	c83956_g1	3.33866	0.987156	0.0455792	0.848
OSBL2	Oxysterol-binding protein-related protein 2	c95987_g1	3.33866	1.05213	0.0294908	0.732623
NDST1	Bifunctional heparan sulfate N-deacetylase/N-sulfotransferase 1	c99821_g1	3.33866	1.00355	0.0421159	0.82342
SP6	Transcription factor Sp6	c56778_g2	3.37164	1.94021	0.0049797	0.400627
GAREL	GRB2-associated and regulator of MAPK protein-like	c73763_g1	3.37164	1.87787	0.00848533	0.479677
PALLD	Palladin	c77859_g1	3.37164	1.88269	0.00724201	0.459686
ZFHX3	Zinc finger homeobox protein 3	c88248_g2	3.37164	1.88679	0.00783814	0.475573
VWA2	von Willebrand factor A domain-containing protein 2	c85749_g1	3.37563	3.55184	0.000896978	0.18863
PGFRB	Platelet-derived growth factor receptor beta	c97664_g1	3.37563	3.62779	0.000208182	0.0810562
GLI3	Transcriptional activator GLI3	c89410_g2	3.38373	2.41176	0.00300174	0.322353
EPIPL	Epiplakin	c58281_g1	3.39	2.84337	0.00128552	0.231677
FA63B	Protein FAM63B	c46548_g2	3.40798	1.1108	0.0293651	0.731804
RFNG	Beta-1	c62881_g1	3.40798	1.0624	0.034438	0.777201
ANKR7	Ankyrin repeat domain-containing protein 7	c68120_g1	3.40798	1.07564	0.0322333	0.764296
HIPK3	Homeodomain-interacting protein kinase 3	c73480_g1	3.40798	1.06177	0.0343895	0.777042
CRCM	Colorectal mutant cancer protein	c85825_g2	3.40928	2.82351	0.0021332	0.296707
RBM27	RNA-binding protein 27	c27252_g1	3.47413	1.15687	0.0235908	0.667698
SNX27	Sorting nexin-27	c74123_g1	3.47413	1.20352	0.0203296	0.639581
KDM4C	Lysine-specific demethylase 4C	c84431_g4	3.4804	1.99149	0.00466166	0.386778
LRP4	Low-density lipoprotein receptor-related protein 4	c89939_g2	3.48273	2.50104	0.00162874	0.260263
GAB1	GRB2-associated-binding protein 1	c75440_g1	3.5149	2.06065	0.00302682	0.322353
CMTA2	Calmodulin-binding transcription activator 2	c70185_g1	3.53737	1.18642	0.0262432	0.690796
CAHD1	VWFA and cache domain-containing protein 1	c81516_g1	3.53737	1.19962	0.0247484	0.674391
COMT	Catechol O-methyltransferase	c92128_g1	3.53737	1.12246	0.0413469	0.817383
SE3AB	Semaphorin-3ab	c70876_g1	3.59796	1.17467	0.0415804	0.818767
RARB	Retinoic acid receptor beta	c98858_g2	3.59796	1.28363	0.0146664	0.575768
CD3G	T-cell surface glycoprotein CD3 gamma chain	c81980_g1	3.61372	2.24163	0.0026724	0.30934
GPC5	Glypican-5	c72668_g1	3.65611	1.27465	0.0195677	0.630679
CDK6	Cyclin-dependent kinase 6	c79248_g2	3.65611	1.30034	0.0165967	0.591562
KCMA1	Calcium-activated potassium channel subunit alpha-1	c93200_g2	3.70461	4.92303	0.000119188	0.0586349
CCD65	Coiled-coil domain-containing protein 65	c75857_g1	3.70621	2.187	0.0025862	0.308112
GRAK	Granzyme K	c77592_g1	3.71201	1.38913	0.0117657	0.534307
MXRA8	Matrix-remodeling-associated protein 8	c73797_g1	3.71201	1.37067	0.0123174	0.542171
SHH	Sonic hedgehog protein A	c72038_g1	3.76411	3.07115	0.00248331	0.308019
NRG2	Pro-neuregulin-2	c83739_g1	3.76473	2.22983	0.00220621	0.296707
PHRF1	PHD and RING finger domain-containing protein 1	c38635_g1	3.76582	1.33933	0.0217552	0.652759
TSN9	Tetraspanin-9	c93815_g1	3.76582	1.39461	0.0137629	0.55996
VEGFC	Vascular endothelial growth factor C	c85998_g1	3.81769	1.3849	0.0218598	0.653362
SEPT9	Septin-9	c48303_g1	3.86776	1.49288	0.00900893	0.490599
CLC4E	C-type lectin domain family 4 member E	c82496_g1	3.86776	1.51294	0.00806987	0.477381
NCKX3	Sodium/potassium/calcium exchanger 3	c84393_g1	3.86776	1.52267	0.00780303	0.474629
T132E	Transmembrane protein 132E	c38697_g1	3.87509	2.28986	0.00286751	0.317778
NCOA6	Nuclear receptor coactivator 6	c66808_g1	3.91616	1.48602	0.0138043	0.55996
PCD19	Protocadherin-19	c69880_g2	3.91616	1.49952	0.0120814	0.538992
NEUL4	Neuralized-like protein 4	c87852_g1	3.95265	2.43027	0.000663833	0.163287
ANDR	Androgen receptor	c55910_g1	4.00833	1.60381	0.00693456	0.454454
MAML2	Mastermind-like protein 2	c82129_g1	4.02626	2.48164	0.000697258	0.168217
FPRP	Prostaglandin F2 receptor negative regulator	c79965_g1	4.1767	1.81846	0.00232491	0.3008
ZCHC3	Zinc finger CCHC domain-containing protein 3	c98306_g1	4.1767	1.80363	0.00243706	0.307363
PTC1	Protein patched homolog 1	c72528_g1	4.3628	1.89325	0.00391469	0.3572
U119B	Protein unc-119 homolog B	c73353_g1	4.3628	1.93196	0.00233719	0.3008
ZBED5	Zinc finger BED domain-containing protein 5	c100044_g1	4.88889	-0.139661	0.0498915	0.859925
CCNT1	Cyclin-T1	c60147_g1	4.88889	-0.139787	0.0499597	0.859925
WWC2	Protein WWC2	c65372_g1	4.88889	-0.139696	0.0499106	0.859925
GNS	N-acetylglucosamine-6-sulfatase	c74372_g1	4.88889	-0.139663	0.0498928	0.859925
UBP32	Ubiquitin carboxyl-terminal hydrolase 32	c82497_g1	4.88889	-0.139627	0.0498735	0.859925
URFB1	UHRF1-binding protein 1	c96845_g2	4.88889	-0.0988083	0.0445876	0.843293
R4RL2	Reticulon-4 receptor-like 2	c88970_g4	4.93238	2.36875	0.00300968	0.322353
N2F1A	Nuclear receptor subfamily 2 group F member 1-A	c129870_g1	5.03601	-0.0505231	0.0392919	0.805299
PCD20	Protocadherin-20	c37915_g1	5.03601	0.028066	0.035752	0.780892
DPOLQ	DNA polymerase theta	c43497_g1	5.03601	-0.0222783	0.0350738	0.779367
SIX4	Homeobox protein SIX4	c45876_g1	5.03601	-0.0505104	0.0392867	0.805299
DPP10	Inactive dipeptidyl peptidase 10	c47706_g1	5.03601	-0.00135273	0.0335036	0.772247
DGUOK	Deoxyguanosine kinase	c54013_g1	5.03601	0.02819	0.035683	0.780892
CCNJ	Cyclin-J	c60041_g1	5.03601	0.0145791	0.0339065	0.77272
PLXB1	Plexin-B1	c60336_g2	5.03601	-0.0222614	0.0350671	0.779367
BRWD3	Bromodomain and WD repeat-containing protein 3	c64498_g1	5.03601	0.039488	0.0397399	0.807042
WIZ	Protein Wiz	c66197_g1	5.03601	-0.0505621	0.0393078	0.805299
RNF34	E3 ubiquitin-protein ligase RNF34	c68847_g1	5.03601	-0.00140485	0.033525	0.772247
STX11	Syntaxin-11	c70326_g1	5.03601	0.0281915	0.0356822	0.780892
MEIS1	Homeobox protein Meis1	c77050_g2	5.03601	-0.0505896	0.0393191	0.805299
PI51A	Phosphatidylinositol 4-phosphate 5-kinase type-1 alpha	c81821_g1	5.03601	0.0281193	0.0357223	0.780892
URGCP	Up-regulator of cell proliferation	c85851_g1	5.03601	-0.0222557	0.0350649	0.779367
MGAP	MAX gene-associated protein	c88151_g1	5.03601	-0.0222745	0.0350723	0.779367
BRPF3	Bromodomain and PHD finger-containing protein 3	c88741_g1	5.03601	-0.0505464	0.0393014	0.805299
MYCPP	C-myc promoter-binding protein	c93374_g3	5.03601	-0.0505312	0.0392952	0.805299
MCF2L	Guanine nucleotide exchange factor DBS	c93505_g2	5.03601	0.0394963	0.0397339	0.807042
HEAT6	HEAT repeat-containing protein 6	c24871_g1	5.16951	0.152548	0.0240704	0.667698
ATX2	Ataxin-2	c53640_g1	5.16951	0.120804	0.0238758	0.667698
MTMR4	Myotubularin-related protein 4	c57764_g1	5.16951	0.0991715	0.036176	0.780892
ZFR	Zinc finger RNA-binding protein	c61782_g1	5.16951	0.0709439	0.0406767	0.813691
DEN1A	DENN domain-containing protein 1A	c64846_g1	5.16951	0.152554	0.0240681	0.667698
GP126	G-protein coupled receptor 126	c67427_g1	5.16951	0.186841	0.0340791	0.773945
TRIPC	E3 ubiquitin-protein ligase TRIP12	c72489_g1	5.16951	0.0992058	0.0361626	0.780892
ZBT40	Zinc finger and BTB domain-containing protein 40	c79205_g1	5.16951	0.070902	0.0406941	0.813691
LTBP1	Latent-transforming growth factor beta-binding protein 1	c8332_g1	5.16951	0.0709352	0.0406803	0.813691
CCSE2	Serine-rich coiled-coil domain-containing protein 2	c83371_g1	5.16951	0.120747	0.0238944	0.667698
CNT1A	Contactin-1a	c172_g1	5.2917	0.335014	0.0303118	0.738683
ASI1A	Acid-sensing ion channel 1	c21546_g1	5.2917	0.252281	0.0227675	0.665872
CNTN1	Contactin-1	c24751_g1	5.2917	0.300697	0.0216838	0.652759
FAT4	Protocadherin Fat 4	c26789_g1	5.2917	0.266795	0.0163112	0.588484
BC11A	B-cell lymphoma/leukemia 11A	c38374_g1	5.2917	0.183606	0.0298087	0.733745
PCSK9	Proprotein convertase subtilisin/kexin type 9	c54782_g1	5.2917	0.183577	0.0298192	0.733745
SH3R3	SH3 domain-containing RING finger protein 3	c55281_g1	5.2917	0.18357	0.0298214	0.733745
QN1	Protein QN1 homolog	c67865_g1	5.2917	0.183563	0.0298239	0.733745
KCC4	Calcium/calmodulin-dependent protein kinase type IV	c68141_g2	5.2917	0.33501	0.0303175	0.738683
ITIH6	Inter-alpha-trypsin inhibitor heavy chain H6	c70619_g1	5.2917	0.183581	0.0298175	0.733745
PF21A	PHD finger protein 21A	c76689_g2	5.2917	0.234451	0.0236041	0.667698
HAKAI	E3 ubiquitin-protein ligase Hakai	c77663_g1	5.2917	0.252268	0.0227717	0.665872
KIF7	Kinesin-like protein kif7	c91151_g2	5.2917	0.279593	0.0170794	0.591562
SI1L2	Signal-induced proliferation-associated 1-like protein 2	c93258_g3	5.2917	0.149601	0.0361414	0.780892
RREB1	Ras-responsive element-binding protein 1	c97542_g3	5.2917	0.211975	0.0257724	0.687018
WDFY3	WD repeat and FYVE domain-containing protein 3	c62030_g1	5.40434	0.316338	0.0185997	0.614885
GPX7	Glutathione peroxidase 7	c66876_g1	5.40434	0.35685	0.0158032	0.585718
HMGX3	HMG domain-containing protein 3	c71660_g1	5.40434	0.338355	0.0167986	0.591562
WDR35	WD repeat-containing protein 35	c83725_g1	5.40434	0.316318	0.0186047	0.614885
EHBP1	EH domain-binding protein 1	c90514_g2	5.40434	0.415743	0.0162856	0.588484
NCOR2	Nuclear receptor corepressor 2	c100059_g2	5.50882	0.467011	0.0112062	0.526656
CDK14	Cyclin-dependent kinase 14	c52755_g1	5.50882	0.353972	0.0270269	0.700429
MICA1	Protein-methionine sulfoxide oxidase mical1	c74933_g1	5.50882	0.412324	0.0138032	0.55996
NHRF2	Na(+)/H(+) exchange regulatory cofactor NHE-RF2	c89109_g3	5.50882	0.434116	0.0122583	0.542171
ATS8	A disintegrin and metalloproteinase with thrombospondin motifs 8	c49745_g1	5.60624	0.539965	0.00856928	0.479677
CFAH	Complement factor H	c59287_g1	5.60624	0.649458	0.0194029	0.628094
CLCN3	H(+)/Cl(-) exchange transporter 3	c69064_g1	5.60624	0.499943	0.0142978	0.570827
PWP2A	PWWP domain-containing protein 2A	c71136_g1	5.60624	0.444016	0.0211358	0.647492
PHIP	PH-interacting protein	c76223_g1	5.60624	0.521336	0.0127066	0.547472
F1892	Protein FAM189A2	c78244_g1	5.60624	0.555594	0.00817663	0.477381
SC24D	Protein transport protein Sec24D	c80998_g1	5.60624	0.555604	0.00817499	0.477381
LRC8E	Leucine-rich repeat-containing protein 8E	c92660_g3	5.60624	0.499937	0.0142991	0.570827
TM56B	Transmembrane protein 56-B	c92783_g4	5.60624	0.521332	0.0127074	0.547472
BHMT1	Betaine homocysteine S-methyltransferase 1	c100432_g1	5.6975	0.528616	0.0167406	0.591562
EDAR	Tumor necrosis factor receptor superfamily member EDAR	c44237_g1	5.6975	0.623565	0.00851851	0.479677
MEGF6	Multiple epidermal growth factor-like domains protein 6	c55493_g1	5.6975	0.721108	0.00989574	0.505088
LTBP2	Latent-transforming growth factor beta-binding protein 2	c55769_g1	5.6975	0.684952	0.00676235	0.449266
KLF12	Krueppel-like factor 12	c61187_g1	5.6975	0.623536	0.00852311	0.479677
MSD2	Myb/SANT-like DNA-binding domain-containing protein 2	c61374_g1	5.6975	0.583824	0.010788	0.523293
STOX1	Storkhead-box protein 1	c72508_g1	5.6975	0.623529	0.00852418	0.479677
TRAF5	TNF receptor-associated factor 5	c49726_g1	5.78333	0.772321	0.00528004	0.406387
SNX19	Sorting nexin-19	c54770_g1	5.78333	0.662473	0.00829294	0.478393
FA13A	Protein FAM13A	c73453_g1	5.78333	0.683287	0.00714104	0.459487
NCOA3	Nuclear receptor coactivator 3	c74610_g1	5.78333	0.701375	0.00640187	0.440619
UBN2	Ubinuclein-2	c78006_g2	5.78333	0.716995	0.00597496	0.427909
TIAM1	T-lymphoma invasion and metastasis-inducing protein 1	c92578_g2	5.78333	0.772321	0.00528014	0.406387
PACS1	Phosphofurin acidic cluster sorting protein 1	c56085_g1	5.86433	0.756624	0.00726257	0.459686
SOX6	Transcription factor SOX-6	c78763_g1	5.86433	0.736066	0.00845351	0.479677
CNPY3	Protein canopy homolog 3	c77950_g1	5.94103	0.859841	0.00342217	0.335316
SRGP1	SLIT-ROBO Rho GTPase-activating protein 1	c80026_g3	6.01386	0.824968	0.0105607	0.518396
MPDZ	Multiple PDZ domain protein	c89481_g1	6.01386	0.873318	0.00518325	0.402863
ZCHC7	Zinc finger CCHC domain-containing protein 7	c82988_g1	6.08318	0.973458	0.00294601	0.321445
NETR	Neurotrypsin	c63576_g1	6.14933	1.14493	0.00216386	0.296707
BNC1	Zinc finger protein basonuclin-1	c63864_g2	6.14933	1.0613	0.00192279	0.282378
IGF1R	Insulin-like growth factor 1 receptor	c92152_g4	6.21258	1.05461	0.00344684	0.335316
UBP43	Ubiquitin carboxyl-terminal hydrolase 43	c61644_g1	6.27317	1.19604	0.00105217	0.204916
MD13L	Mediator of RNA polymerase II transcription subunit 13-like	c67769_g1	6.38721	1.31793	0.000781349	0.177225
PARG	Poly(ADP-ribose) glycohydrolase	c81598_g1	6.38721	1.29815	0.000833498	0.182726
RIN2	Ras and Rab interactor 2	c69354_g1	6.44102	1.28117	0.00156468	0.255208
LRIG3	Leucine-rich repeats and immunoglobulin-like domains protein 3	c81697_g1	6.44102	1.34598	0.00067423	0.165286
RCBT2	RCC1 and BTB domain-containing protein 1	c76309_g1	6.77017	1.67719	0.000188238	0.0761414
N4BP2	NEDD4-binding protein 2	c78682_g1	6.92924	1.81032	0.000115163	0.0578271
