# Supplementary material for: Transcriptomic analysis reveals specific osmoregulatory adaptive responses in gill mitochondria-rich cells and pavement cells of the Japanese eel
Source: BMC Genomics. 2015 Dec 18;16:1072. doi: 10.1186/s12864-015-2271-0 (PMC4683740; doi:10.1186/s12864-015-2271-0)
Supplement: Additional file 11: — Primers for real-time PCR of selected genes. (XLSX 11 kb) [file 12864_2015_2271_MOESM11_ESM.xlsx]

## Sheet: Sheet1
Gene	Sequence (5' --> 3')
cah4-F	GTCACCGCCGTAAGAGGATT
cah4-R	ACCAAGGCTGGAATCAGCAA
cah7-F	GCACAATGCTTACCCCATCG
cah7-R	TCCGCATCATCGAACTCCAC
clcn2-F	TATGGCAGGTACACCCAGGA
clcn2-R	CACACGCGAGATGAGGAACT
flna-F	CGAAGGGGTGTCACTCTTGT
flna-R	CTTCTCTCTCTCCCCCGTTT
flnb-F	AGAACGAAGACGGGACCTTT
flnb-R	CTGGACTGACTGCTGAACCA
lamb2-F	GCTGCCTGTGTTTTCTGTGA
lamb2-R	AGCCCTCCTTGCAGTAGTCA
lamb3F	TGACGTCAGTACCCCAAACA
lamb3R	AGCACCTGCATCTCCTTCAG
myh7-F	GCCTGAGGATGGACAAGAAA
myh7-R	TTCTTCAGCTCCTCGCTCTC
mylk-F	GCCAGCAAGCTTTCAAATTC
mylk-R	TACTCTGCGGGAAGCTGTTT
pard3-F	ATCTCCCAGTCCCTGTACCC
pard3-R	AGAACAGGTGGCCTGTCATC
rock1-F	CACAAGGGCCACGAGTTTAT
rock1-R	CGTCCTTCTTGTCCAGGTGT
